# Supplementary material for: Synthesis, crystal structure and Hirshfeld surface analysis of 4-{(1E)-1-[(car­bamo­thioyl­amino)­imino]­eth­yl}phenyl propano­ate
Source: Acta Crystallogr E Crystallogr Commun. 2024 Apr 18;80(Pt 5):489–94. doi: 10.1107/S2056989024003177 (PMC11074566; doi:10.1107/S2056989024003177)
Supplement: Supplementary file 1 [file e-80-00489-sup1.cif]

##############################################################################
#                                                                            #
# This CIF contains the data in a paper accepted for publication in          #
# Acta Crystallographica Section E. It conforms to the requirements of       #
# Notes for Authors for Acta Crystallographica Section E, and has been       #
# peer reviewed under the auspices of the IUCr Commission on Journals.       #
#                                                                            #
# Full details of the Crystallographic Information File format               #
# are given in the paper "The Crystallographic Information File (CIF):       #
# a New Standard Archive File for Crystallography" by S. R. Hall, F. H.      #
# Allen and I. D. Brown [Acta Cryst. (1991), A47, 655-685].                  #
#                                                                            #
# The current version of the core CIF dictionary is obtainable from          #
# ftp://ftp.iucr.org/pub/cif_core.dic.                                       #
#                                                                            #
# Software is freely available for graphical display of the structure(s)     #
# in this CIF. For information consult the CIF software page                 #
# http://www.iucr.org/resources/cif/software.                                #
#                                                                            #
# This file may be used for bona fide research purposes within the           #
# scientific community so long as proper attribution is given to the journal # 
# article from which it was obtained.                                        #
#                                                                            #
##############################################################################
data_global
_audit_creation_method     SHELXL-2018/3
_journal_date_recd_electronic     2024-03-04
_journal_date_accepted     2024-04-12
_journal_name_full     'Acta Crystallographica, Section E'
_journal_year     2024
_journal_volume     80
_journal_issue      5
_journal_page_first     0
_journal_page_last     0
_journal_paper_category     GO
_journal_paper_doi     10.1107/S2056989024003177
_journal_coeditor_code     WM5713
_publ_contact_author_name     'Mohamed Hanifa, NizamMohideen'
_publ_contact_author_address
;
Department of Physics
The New College
Chennai 600 014
University of Madras
Tamil Nadu
India
;
_publ_contact_author_email     mnizam.new@gmail.com
_publ_contact_author_fax     ?
_publ_contact_author_phone     '91-9841459257'
_publ_section_title
;
Synthesis, crystal structure and Hirshfeld surface analysis of
4-{(1<i>E</i>)-1-[(carbamothioylamino)imino]ethyl}phenyl propanoate
;
_publ_section_title_footnote     .
loop_
    _publ_author_name
    _publ_author_footnote
    _publ_author_address
    'Sundarasamy, Madhan' .
;
Department of Physics
The New College
Chennai 600 014
University of Madras
Tamil Nadu
India
;
    'Mohamed Hanifa, NizamMohideen' .
;
Department of Physics
The New College
Chennai 600 014
University of Madras
Tamil Nadu
India
;
    'Vijayan, Viswanathan' .
;
Department of Biophysics
All India Institute of Medical Science
New Delhi 110029
India
;
    'Mani, Karthik Ananth' .
;
Department of Food Quality & Safety
Institute for Postharvest and Food Sciences
Volcani Center
ARO
Rishon LeZion 7528809
Israel
;
    'Srinivasan, Narasimhan' .
;
Department of Chemistry
Asthagiri Herbal Research Foundation
Perungudi Industrial Estate
Chennai 600 096
Tamilnadu
India
;
_publ_section_synopsis
;
The title compound adopts an <i>E</i> configuration with respect to the C\\db N
bond. In the crystal, the molecules are connected by pairs of N---H...S
interactions, forming rings with <i>R</i>~2~^2^(8) graph-set motifs, and by
pairs of C---H...S interactions, where rings with graph-set motif
<i>R</i>~2~^1^(7) are observed.
;
data_I
_audit_creation_method     'SHELXL-2018/3'
_chemical_name_systematic
;
4-[(1<i>E</i>)-1-[(Carbamothioylamino)imino]ethyl]phenyl propanoate
;
_chemical_name_common     ?
_chemical_formula_moiety     'C12 H15 N3 O2 S'
_chemical_formula_sum     'C12 H15 N3 O2 S'
_chemical_formula_iupac     'C12 H15 N3 O2 S'
_chemical_formula_weight     265.33
_chemical_melting_point     ?
_space_group_crystal_system     triclinic
_space_group_name_H-M_alt     'P -1'
_space_group_name_Hall     '-P 1'
loop_
    _space_group_symop_operation_xyz
    'x, y, z'
    '-x, -y, -z'
_cell_length_a     5.77000(10)
_cell_length_b     8.3069(2)
_cell_length_c     14.6243(5)
_cell_angle_alpha     82.891(2)
_cell_angle_beta     87.004(4)
_cell_angle_gamma     74.172(2)
_cell_volume     669.07(3)
_cell_formula_units_Z     2
_cell_measurement_reflns_used     8530
_cell_measurement_theta_min     1.403
_cell_measurement_theta_max     24.996
_cell_measurement_temperature     296(2)
_exptl_crystal_description     Block
_exptl_crystal_colour     Colourless
_exptl_crystal_size_max     0.290
_exptl_crystal_size_mid     0.240
_exptl_crystal_size_min     0.200
_exptl_crystal_density_diffrn     1.317
_exptl_crystal_density_meas     ?
_exptl_crystal_density_method     ?
_exptl_crystal_F_000     280
_exptl_absorpt_coefficient_mu     0.240
_exptl_absorpt_correction_type     multi-scan
_exptl_absorpt_process_details
;
(<i>SADABS</i>; Krause <i>et al.</i>,  2015)
;
_exptl_absorpt_correction_T_min     0.723
_exptl_absorpt_correction_T_max     0.863
_diffrn_ambient_temperature     296(2)
_diffrn_source     ?
_diffrn_radiation_type     MoK\a
_diffrn_radiation_wavelength     0.71073
_diffrn_measurement_device_type
                      'Bruker D8 VENTURE diffractometer with PHOTON II detector'
_diffrn_measurement_method     '\w and \f scans'
_diffrn_detector_area_resol_mean     ?
_diffrn_reflns_number     8530
_diffrn_reflns_av_R_equivalents     ?
_diffrn_reflns_av_unetI/netI     0.0839
_diffrn_reflns_theta_min     1.403
_diffrn_reflns_theta_max     24.996
_diffrn_reflns_theta_full     24.996
_diffrn_measured_fraction_theta_max     0.989
_diffrn_measured_fraction_theta_full     0.989
_diffrn_reflns_limit_h_min     -6
_diffrn_reflns_limit_h_max     6
_diffrn_reflns_limit_k_min     -9
_diffrn_reflns_limit_k_max     9
_diffrn_reflns_limit_l_min     -17
_diffrn_reflns_limit_l_max     17
_refine_special_details
;
Refined as a 2-component twin
;
_reflns_number_total     8530
_reflns_number_gt     6376
_reflns_threshold_expression     'I > 2\s(I)'
_refine_ls_structure_factor_coef     Fsqd
_refine_ls_matrix_type     full
_refine_ls_R_factor_all     0.0859
_refine_ls_R_factor_gt     0.0654
_refine_ls_wR_factor_gt     0.1994
_refine_ls_wR_factor_ref     0.2189
_refine_ls_goodness_of_fit_ref     1.089
_refine_ls_restrained_S_all     1.080
_refine_ls_number_reflns     8530
_refine_ls_number_parameters     188
_refine_ls_number_restraints     197
_refine_ls_hydrogen_treatment     mixed
_refine_ls_weighting_scheme     calc
_refine_ls_weighting_details
              'w=1/[\s^2^(Fo^2^)+(0.1179P)^2^+0.1922P] where P=(Fo^2^+2Fc^2^)/3'
_atom_sites_solution_hydrogens     mixed
_atom_sites_solution_primary     ?
_atom_sites_solution_secondary     ?
_refine_ls_shift/su_max     0.000
_refine_ls_shift/su_mean     0.000
_refine_diff_density_max     0.260
_refine_diff_density_min     -0.261
_refine_ls_extinction_method     none
_refine_ls_extinction_coef     .
loop_
    _atom_type_symbol
    _atom_type_description
    _atom_type_scat_dispersion_real
    _atom_type_scat_dispersion_imag
    _atom_type_scat_source
    'C' 'C' 0.0033 0.0016
                         'International Tables Vol C Tables 4.2.6.8 and 6.1.1.4'
    'H' 'H' 0.0000 0.0000
                         'International Tables Vol C Tables 4.2.6.8 and 6.1.1.4'
    'N' 'N' 0.0061 0.0033
                         'International Tables Vol C Tables 4.2.6.8 and 6.1.1.4'
    'O' 'O' 0.0106 0.0060
                         'International Tables Vol C Tables 4.2.6.8 and 6.1.1.4'
    'S' 'S' 0.1246 0.1234
                         'International Tables Vol C Tables 4.2.6.8 and 6.1.1.4'
_computing_data_collection
;
APEX3 (Bruker, 2016)
;
_computing_cell_refinement
;
SAINT (Bruker, 2016)
;
_computing_data_reduction
;
SAINT (Bruker, 2016)
;
_computing_structure_solution
;
SHELXT (Sheldrick, 2015a)
;
_computing_structure_refinement
;
SHELXL (Sheldrick, 2015b)
;
_computing_molecular_graphics
;
ORTEP-3 for Windows (Farrugia, 2012) and Mercury (Macrae <i>et al.</i>,
2020)
;
_computing_publication_material
;
WinGX (Farrugia, 2012), pubCIF (Westrip, 2010) and PLATON (Spek,
2020)
;
loop_
    _atom_site_type_symbol
    _atom_site_label
    _atom_site_fract_x
    _atom_site_fract_y
    _atom_site_fract_z
    _atom_site_U_iso_or_equiv
    _atom_site_adp_type
    _atom_site_calc_flag
    _atom_site_occupancy
    _atom_site_disorder_assembly
    _atom_site_disorder_group
    C C1 1.0534(11) 0.1766(9) 0.6695(4) 0.0748(18) Uani d 1 . .
    H H1A 1.177682 0.206605 0.699122 0.112 Uiso calc 1 . .
    H H1B 1.105508 0.059493 0.660560 0.112 Uiso calc 1 . .
    H H1C 0.909702 0.196951 0.707362 0.112 Uiso calc 1 . .
    C C2 1.0027(10) 0.2796(8) 0.5790(3) 0.0627(16) Uani d 1 . .
    H H2A 0.959090 0.397789 0.588404 0.075 Uiso calc 1 . .
    H H2B 1.148613 0.257722 0.541123 0.075 Uiso calc 1 . .
    C C3 0.8076(11) 0.2464(8) 0.5289(4) 0.0605(15) Uani d 1 . .
    C C4 0.6029(8) 0.3302(7) 0.3831(3) 0.0460(12) Uani d 1 . .
    C C5 0.4929(9) 0.2042(7) 0.3839(3) 0.0553(14) Uani d 1 . .
    H H5 0.527970 0.112943 0.429410 0.066 Uiso calc 1 . .
    C C6 0.3285(9) 0.2129(7) 0.3165(3) 0.0518(13) Uani d 1 . .
    H H6 0.257115 0.125208 0.316087 0.062 Uiso calc 1 . .
    C C7 0.2684(8) 0.3510(6) 0.2492(3) 0.0392(11) Uani d 1 . .
    C C8 0.3902(8) 0.4745(7) 0.2493(3) 0.0443(12) Uani d 1 . .
    H H8 0.359427 0.565770 0.203699 0.053 Uiso calc 1 . .
    C C9 0.5552(8) 0.4633(7) 0.3159(3) 0.0463(12) Uani d 1 . .
    H H9 0.634613 0.546995 0.315112 0.056 Uiso calc 1 . .
    C C10 0.0799(8) 0.3681(6) 0.1809(3) 0.0402(11) Uani d 1 . .
    C C11 0.0131(9) 0.2144(7) 0.1596(3) 0.0538(14) Uani d 1 . .
    H H11A 0.138562 0.115539 0.179483 0.081 Uiso calc 1 . .
    H H11B -0.007165 0.220584 0.094384 0.081 Uiso calc 1 . .
    H H11C -0.134948 0.208693 0.191289 0.081 Uiso calc 1 . .
    C C12 -0.3239(8) 0.7118(6) 0.0597(3) 0.0414(11) Uani d 1 . .
    N N1 -0.0217(6) 0.5204(5) 0.1479(2) 0.0407(10) Uani d 1 . .
    N N2 -0.2082(7) 0.5502(5) 0.0885(3) 0.0420(10) Uani d 1 . .
    N N3 -0.2309(9) 0.8273(6) 0.0830(4) 0.0623(13) Uani d 1 . .
    O O2 0.7779(6) 0.3338(5) 0.4461(2) 0.0654(12) Uani d 1 . .
    S S1 -0.5771(2) 0.75787(17) -0.00106(11) 0.0586(5) Uani d 1 . .
    O O1A 0.829(7) 0.0938(10) 0.527(2) 0.114(13) Uani d 0.27(2) A 1
    O O1B 0.6526(17) 0.1802(15) 0.5647(4) 0.084(4) Uani d 0.73(2) A 2
    H H2 -0.271(7) 0.483(5) 0.067(3) 0.035(13) Uiso d 1 . .
    H H3A -0.280(9) 0.930(5) 0.061(3) 0.071(18) Uiso d 1 . .
    H H3B -0.105(6) 0.803(6) 0.109(3) 0.051(15) Uiso d 1 . .
loop_
    _atom_site_aniso_label
    _atom_site_aniso_U_11
    _atom_site_aniso_U_22
    _atom_site_aniso_U_33
    _atom_site_aniso_U_12
    _atom_site_aniso_U_13
    _atom_site_aniso_U_23
    C1 0.085(4) 0.079(5) 0.060(3) -0.012(4) -0.028(3) -0.013(3)
    C2 0.058(3) 0.080(5) 0.052(3) -0.020(3) -0.016(3) -0.001(3)
    C3 0.071(4) 0.059(4) 0.053(3) -0.020(3) -0.021(3) 0.003(3)
    C4 0.039(2) 0.059(3) 0.040(3) -0.015(2) -0.007(2) 0.001(3)
    C5 0.058(3) 0.048(3) 0.054(3) -0.010(3) -0.019(3) 0.012(3)
    C6 0.056(3) 0.043(3) 0.055(3) -0.015(3) -0.021(2) 0.010(3)
    C7 0.035(2) 0.037(3) 0.042(2) -0.004(2) -0.0033(19) -0.002(2)
    C8 0.040(2) 0.046(3) 0.043(3) -0.008(2) -0.004(2) 0.004(2)
    C9 0.044(3) 0.047(3) 0.050(3) -0.017(2) -0.002(2) 0.001(3)
    C10 0.038(2) 0.041(3) 0.038(2) -0.006(2) -0.002(2) -0.002(2)
    C11 0.062(3) 0.042(3) 0.056(3) -0.010(3) -0.021(3) -0.001(3)
    C12 0.040(2) 0.039(3) 0.045(3) -0.013(2) -0.008(2) 0.004(2)
    N1 0.039(2) 0.043(3) 0.038(2) -0.0112(18) -0.0095(16) 0.0066(19)
    N2 0.043(2) 0.033(2) 0.049(2) -0.0095(19) -0.0146(18) 0.005(2)
    N3 0.067(3) 0.039(3) 0.081(3) -0.017(3) -0.044(3) 0.012(3)
    O2 0.064(2) 0.084(3) 0.055(2) -0.037(2) -0.0220(18) 0.015(2)
    S1 0.0527(8) 0.0359(8) 0.0871(10) -0.0128(6) -0.0365(7) 0.0107(7)
    O1A 0.15(3) 0.056(13) 0.14(2) -0.027(13) -0.08(2) 0.014(12)
    O1B 0.087(6) 0.125(9) 0.058(4) -0.065(6) -0.017(4) 0.011(4)
_geom_special_details
;
 All esds (except the esd in the dihedral angle between two l.s. planes)
 are estimated using the full covariance matrix.  The cell esds are taken
 into account individually in the estimation of esds in distances, angles
 and torsion angles; correlations between esds in cell parameters are only
 used when they are defined by crystal symmetry.  An approximate (isotropic)
 treatment of cell esds is used for estimating esds involving l.s. planes.
;
loop_
    _geom_bond_atom_site_label_1
    _geom_bond_atom_site_label_2
    _geom_bond_site_symmetry_2
    _geom_bond_distance
    _geom_bond_publ_flag
    C1 C2 . 1.480(7) ?
    C1 H1A . 0.9600 ?
    C1 H1B . 0.9600 ?
    C1 H1C . 0.9600 ?
    C2 C3 . 1.479(7) ?
    C2 H2A . 0.9700 ?
    C2 H2B . 0.9700 ?
    C3 O1B . 1.234(8) ?
    C3 O1A . 1.242(2) ?
    C3 O2 . 1.327(6) ?
    C4 C9 . 1.363(7) ?
    C4 C5 . 1.362(7) ?
    C4 O2 . 1.410(5) ?
    C5 C6 . 1.386(6) ?
    C5 H5 . 0.9300 ?
    C6 C7 . 1.394(7) ?
    C6 H6 . 0.9300 ?
    C7 C8 . 1.393(6) ?
    C7 C10 . 1.482(6) ?
    C8 C9 . 1.375(6) ?
    C8 H8 . 0.9300 ?
    C9 H9 . 0.9300 ?
    C10 N1 . 1.285(6) ?
    C10 C11 . 1.502(7) ?
    C11 H11A . 0.9600 ?
    C11 H11B . 0.9600 ?
    C11 H11C . 0.9600 ?
    C12 N3 . 1.305(6) ?
    C12 N2 . 1.351(6) ?
    C12 S1 . 1.679(4) ?
    N1 N2 . 1.369(5) ?
    N2 H2 . 0.84(3) ?
    N3 H3A . 0.85(3) ?
    N3 H3B . 0.80(3) ?
loop_
    _geom_angle_atom_site_label_1
    _geom_angle_atom_site_label_2
    _geom_angle_atom_site_label_3
    _geom_angle_site_symmetry_1
    _geom_angle_site_symmetry_3
    _geom_angle
    _geom_angle_publ_flag
    C2 C1 H1A . . 109.5 ?
    C2 C1 H1B . . 109.5 ?
    H1A C1 H1B . . 109.5 ?
    C2 C1 H1C . . 109.5 ?
    H1A C1 H1C . . 109.5 ?
    H1B C1 H1C . . 109.5 ?
    C3 C2 C1 . . 113.6(5) ?
    C3 C2 H2A . . 108.8 ?
    C1 C2 H2A . . 108.8 ?
    C3 C2 H2B . . 108.8 ?
    C1 C2 H2B . . 108.8 ?
    H2A C2 H2B . . 107.7 ?
    O1B C3 O2 . . 121.3(5) ?
    O1A C3 O2 . . 113.3(14) ?
    O1B C3 C2 . . 124.9(5) ?
    O1A C3 C2 . . 113.1(12) ?
    O2 C3 C2 . . 111.6(5) ?
    C9 C4 C5 . . 120.6(4) ?
    C9 C4 O2 . . 114.3(4) ?
    C5 C4 O2 . . 125.1(5) ?
    C4 C5 C6 . . 119.7(5) ?
    C4 C5 H5 . . 120.2 ?
    C6 C5 H5 . . 120.2 ?
    C5 C6 C7 . . 121.0(5) ?
    C5 C6 H6 . . 119.5 ?
    C7 C6 H6 . . 119.5 ?
    C8 C7 C6 . . 117.4(4) ?
    C8 C7 C10 . . 120.9(4) ?
    C6 C7 C10 . . 121.7(4) ?
    C9 C8 C7 . . 120.9(5) ?
    C9 C8 H8 . . 119.6 ?
    C7 C8 H8 . . 119.6 ?
    C4 C9 C8 . . 120.4(5) ?
    C4 C9 H9 . . 119.8 ?
    C8 C9 H9 . . 119.8 ?
    N1 C10 C7 . . 114.6(4) ?
    N1 C10 C11 . . 125.6(4) ?
    C7 C10 C11 . . 119.7(4) ?
    C10 C11 H11A . . 109.5 ?
    C10 C11 H11B . . 109.5 ?
    H11A C11 H11B . . 109.5 ?
    C10 C11 H11C . . 109.5 ?
    H11A C11 H11C . . 109.5 ?
    H11B C11 H11C . . 109.5 ?
    N3 C12 N2 . . 116.7(4) ?
    N3 C12 S1 . . 122.8(4) ?
    N2 C12 S1 . . 120.6(4) ?
    C10 N1 N2 . . 119.1(4) ?
    C12 N2 N1 . . 118.2(4) ?
    C12 N2 H2 . . 111(3) ?
    N1 N2 H2 . . 131(3) ?
    C12 N3 H3A . . 122(4) ?
    C12 N3 H3B . . 121(4) ?
    H3A N3 H3B . . 115(4) ?
    C3 O2 C4 . . 124.5(4) ?
loop_
    _geom_torsion_atom_site_label_1
    _geom_torsion_atom_site_label_2
    _geom_torsion_atom_site_label_3
    _geom_torsion_atom_site_label_4
    _geom_torsion_site_symmetry_1
    _geom_torsion_site_symmetry_2
    _geom_torsion_site_symmetry_3
    _geom_torsion_site_symmetry_4
    _geom_torsion
    _geom_torsion_publ_flag
    C1 C2 C3 O1B . . . . 20.2(11) ?
    C1 C2 C3 O1A . . . . -47(2) ?
    C1 C2 C3 O2 . . . . -176.3(5) ?
    C9 C4 C5 C6 . . . . -0.9(8) ?
    O2 C4 C5 C6 . . . . -178.1(5) ?
    C4 C5 C6 C7 . . . . -1.8(8) ?
    C5 C6 C7 C8 . . . . 3.6(7) ?
    C5 C6 C7 C10 . . . . -175.4(4) ?
    C6 C7 C8 C9 . . . . -2.8(7) ?
    C10 C7 C8 C9 . . . . 176.3(4) ?
    C5 C4 C9 C8 . . . . 1.8(8) ?
    O2 C4 C9 C8 . . . . 179.2(4) ?
    C7 C8 C9 C4 . . . . 0.2(7) ?
    C8 C7 C10 N1 . . . . -24.6(6) ?
    C6 C7 C10 N1 . . . . 154.4(4) ?
    C8 C7 C10 C11 . . . . 158.8(4) ?
    C6 C7 C10 C11 . . . . -22.2(6) ?
    C7 C10 N1 N2 . . . . -176.1(3) ?
    C11 C10 N1 N2 . . . . 0.3(7) ?
    N3 C12 N2 N1 . . . . 7.4(7) ?
    S1 C12 N2 N1 . . . . -171.5(3) ?
    C10 N1 N2 C12 . . . . 175.4(4) ?
    O1B C3 O2 C4 . . . . -14.7(11) ?
    O1A C3 O2 C4 . . . . 52(2) ?
    C2 C3 O2 C4 . . . . -178.9(5) ?
    C9 C4 O2 C3 . . . . 161.2(5) ?
    C5 C4 O2 C3 . . . . -21.5(8) ?
loop_
    _geom_hbond_atom_site_label_D
    _geom_hbond_atom_site_label_H
    _geom_hbond_atom_site_label_A
    _geom_hbond_site_symmetry_A
    _geom_hbond_distance_DH
    _geom_hbond_distance_HA
    _geom_hbond_distance_DA
    _geom_hbond_angle_DHA
    _geom_hbond_publ_flag
    N3 H3B N1 . 0.80(3) 2.27(5) 2.588(6) 104(4) yes
    C5 H5 O1B . 0.93 2.32 2.812(7) 112.5 yes
    N2 H2 S1 2_465 0.84(3) 2.69(3) 3.525(4) 173(4) yes
    N3 H3A S1 2_475 0.85(3) 2.55(3) 3.402(5) 177(5) yes
    C11 H11B S1 2_465 0.96 2.77 3.452(5) 128.3 yes
_shelx_space_group_comment
;
The symmetry employed for this shelxl refinement is uniquely defined
by the following loop, which should always be used as a source of
symmetry information in preference to the above space-group names.
They are only intended as comments.
;
_shelx_estimated_absorpt_T_min     0.934
_shelx_estimated_absorpt_T_max     0.954
_shelx_hkl_file
;
  -2  -1   0   52.79    3.14   1
  -2  -1   0   48.37    3.34   1
  -2  -1   0   48.23    3.82   1
  -2  -1   0   51.48    3.16   1
  -2  -1   0   46.29    3.25   1
   2   1   0   49.17    3.34   1
   2   1   0   48.15    2.92   1
   2   1   0   43.31    3.81   1
   2   1   0   51.42    3.14   1
   4   1   0   43.54    2.66  -2
  -4  -2   0   43.54    2.66   1
   4   1   0   38.54    2.72  -2
  -4  -2   0   38.54    2.72   1
   4   1   0   31.67    2.56  -2
  -4  -2   0   31.67    2.56   1
  -4  -1   0   35.85    2.38  -2
   4   2   0   35.85    2.38   1
  -4  -1   0   43.04    3.08  -2
   4   2   0   43.04    3.08   1
  -6  -3   0    3.19    0.59   1
  -6  -3   0    3.52    0.54   1
   6   3   0    3.03    0.47   1
   6   3   1    4.46    0.49   1
  -6  -3  -1    4.08    0.49   1
   4   2   1    2.80    0.35   1
   4   2   1    2.19    0.36   1
   4   2   1    2.29    0.33   1
  -4  -2  -1    2.82    0.40   1
  -4  -2  -1    3.03    0.45   1
  -4  -2  -1    3.06    0.46   1
  -4  -2  -1    2.95    0.33   1
   2   1   1   23.36    2.05   1
   2   1   1   26.49    1.59   1
   2   1   1   27.68    1.70   1
  -2  -1  -1   25.96    2.06   1
  -2  -1  -1   24.89    1.80   1
  -2  -1  -1   26.75    1.72   1
  -2  -1  -1   27.26    1.69   1
   0   0  -1    0.30    0.03  -2
   0   0   1    0.30    0.03   1
   0   0  -1    0.29    0.03  -2
   0   0   1    0.29    0.03   1
   0   0  -1    0.30    0.03  -2
   0   0   1    0.30    0.03   1
   0   0  -1    0.27    0.04  -2
   0   0   1    0.27    0.04   1
   0   0  -1    0.22    0.05  -2
   0   0   1    0.22    0.05   1
   0   0   1    0.30    0.03  -2
   0   0  -1    0.30    0.03   1
   0   0   1    0.42    0.04  -2
   0   0  -1    0.42    0.04   1
   0   0   1    0.53    0.06  -2
   0   0  -1    0.53    0.06   1
   0   0   1    0.31    0.03  -2
   0   0  -1    0.31    0.03   1
   0   0   1    0.33    0.03  -2
   0   0  -1    0.33    0.03   1
  -2  -1   1   18.30    1.16   1
  -2  -1   1   16.90    1.23   1
  -2  -1   1   18.45    1.13   1
  -2  -1   1   16.08    1.19   1
   2   1  -1   15.82    1.38   1
   2   1  -1   16.05    1.06   1
   2   1  -1   17.94    1.13   1
   2   1  -1   17.07    1.23   1
   4   1  -1    6.07    0.61  -2
  -4  -2   1    6.07    0.61   1
   4   1  -1    6.24    0.50  -2
  -4  -2   1    6.24    0.50   1
   4   1  -1    7.28    0.64  -2
  -4  -2   1    7.28    0.64   1
   4   1  -1    7.02    0.58  -2
  -4  -2   1    7.02    0.58   1
  -4  -1   1    5.93    0.51  -2
   4   2  -1    5.93    0.51   1
  -4  -1   1    6.92    0.65  -2
   4   2  -1    6.92    0.65   1
  -4  -1   1    6.55    0.54  -2
   4   2  -1    6.55    0.54   1
  -6  -3   1   -0.37    0.40   1
  -6  -3   1    0.25    0.31   1
   6   3  -1   -0.20    0.25   1
  -6  -2  -2    0.51    0.27  -2
   6   3   2    0.51    0.27   1
   6   2   2    0.79    0.29  -2
  -6  -3  -2    0.79    0.29   1
   4   2   2    4.69    0.38   1
   4   2   2    3.23    0.40   1
   4   2   2    3.69    0.40   1
  -4  -2  -2    3.78    0.44   1
  -4  -2  -2    3.48    0.42   1
  -4  -2  -2    4.78    0.42   1
   2   1   2  134.98    8.56   1
   2   1   2  144.59    9.26   1
  -2  -1  -2  148.09    9.26   1
  -2  -1  -2  140.94    9.23   1
  -2  -1  -2  156.99   11.25   1
   0   0   2   70.79    4.42   1
   0   0   2   69.54    4.08   1
   0   0   2   68.75    4.41   1
   0   0   2   68.79    5.37   1
   0   0   2   66.96    4.54   1
   0   0   2   69.88    4.41   1
   0   0  -2   66.79    5.37   1
   0   0  -2   69.67    4.41   1
   0   0  -2   70.82    4.22   1
   0   0  -2   72.32    4.42   1
   0   0  -2   70.40    4.41   1
   0   0  -2   65.00    4.54   1
  -2  -1   2   66.49    3.96   1
  -2  -1   2   61.32    4.22   1
  -2  -1   2   59.38    4.11   1
  -2  -1   2   65.94    3.98   1
   2   1  -2   60.60    3.68   1
   2   1  -2   60.37    4.11   1
   2   1  -2   61.21    4.23   1
   2   1  -2   55.64    4.84   1
   2   1  -2   65.30    3.97   1
  -4  -2   2    1.48    0.22   1
  -4  -2   2    1.49    0.33   1
  -4  -2   2    1.56    0.39   1
  -4  -2   2    1.22    0.40   1
   4   2  -2    1.52    0.26   1
   4   2  -2    1.24    0.30   1
  -6  -3   2    1.90    0.60   1
  -6  -3   2    2.73    0.50   1
   6   3  -2    2.77    0.47   1
  -6  -2  -3    1.06    0.33  -2
   6   3   3    1.06    0.33   1
   6   2   3    0.63    0.31  -2
  -6  -3  -3    0.63    0.31   1
   4   2   3    2.86    0.32   1
   4   2   3    3.85    0.42   1
   4   2   3    2.93    0.35   1
  -4  -2  -3    3.42    0.42   1
  -2  -1  -3   54.62    3.19  -2
   2   1   3   54.62    3.19   1
  -2  -1  -3   45.02    3.43  -2
   2   1   3   45.02    3.43   1
  -2  -1  -3   55.99    4.15  -2
   2   1   3   55.99    4.15   1
   2   1   3   53.11    3.28  -2
  -2  -1  -3   53.11    3.28   1
   2   1   3   58.34    4.16  -2
  -2  -1  -3   58.34    4.16   1
   2   1   3   60.50    4.16  -2
  -2  -1  -3   60.50    4.16   1
   2   1   3   45.57    3.43  -2
  -2  -1  -3   45.57    3.43   1
   0   0   3   22.57    1.39   1
   0   0   3   21.65    1.37   1
   0   0   3   21.72    1.71   1
   0   0   3   21.34    1.38   1
   0   0   3   20.93    1.28   1
   0   0   3   20.53    1.43   1
   0   0  -3   21.59    1.39   1
   0   0  -3   20.75    1.70   1
   0   0  -3   22.07    1.33   1
   0   0  -3   20.88    1.43   1
  -2  -1   3    0.84    0.24   1
  -2  -1   3    0.56    0.18   1
  -2  -1   3    0.75    0.23   1
  -2  -1   3    0.84    0.14   1
   2   1  -3    1.02    0.26   1
   2   1  -3    0.77    0.23   1
   2   1  -3    0.85    0.16   1
  -4  -2   3    2.78    0.50   1
  -4  -2   3    3.20    0.43   1
  -4  -2   3    2.66    0.51   1
   4   2  -3    2.50    0.37   1
   4   2  -3    3.16    0.47   1
   4   2  -3    3.05    0.49   1
   4   2  -3    2.41    0.30   1
  -6  -3   3    3.88    0.59   1
  -6  -3   3    4.47    0.73   1
   6   3  -3    3.73    0.52   1
  -6  -2  -4    0.11    0.26  -2
   6   3   4    0.11    0.26   1
   6   2   4   -0.05    0.23  -2
  -6  -3  -4   -0.05    0.23   1
   4   2   4    0.43    0.22   1
   4   2   4    0.29    0.23   1
   4   2   4    0.42    0.22   1
  -4  -2  -4    0.20    0.22   1
  -4  -2  -4    0.34    0.24   1
  -4  -2  -4    0.22    0.20   1
  -2  -1  -4    4.24    0.34  -2
   2   1   4    4.24    0.34   1
  -2  -1  -4    4.69    0.35  -2
   2   1   4    4.69    0.35   1
   2   1   4    4.40    0.35  -2
  -2  -1  -4    4.40    0.35   1
   2   1   4    3.98    0.39  -2
  -2  -1  -4    3.98    0.39   1
   2   1   4    4.01    0.32  -2
  -2  -1  -4    4.01    0.32   1
   2   1   4    4.13    0.34  -2
  -2  -1  -4    4.13    0.34   1
   2   1   4    4.24    0.40  -2
  -2  -1  -4    4.24    0.40   1
   2   1   4    4.67    0.34  -2
  -2  -1  -4    4.67    0.34   1
   0   0   4    0.68    0.12   1
   0   0   4    0.60    0.10   1
   0   0   4    0.39    0.16   1
   0   0   4    0.80    0.11   1
   0   0  -4    0.74    0.13   1
   0   0  -4    0.45    0.17   1
   0   0  -4    0.73    0.13   1
   0   0  -4    0.73    0.24   1
   2   0  -4   14.90    1.05  -2
  -2  -1   4   14.90    1.05   1
   2   0  -4   18.00    1.16  -2
  -2  -1   4   18.00    1.16   1
   2   0  -4   15.09    1.17  -2
  -2  -1   4   15.09    1.17   1
   2   0  -4   16.14    1.09  -2
  -2  -1   4   16.14    1.09   1
  -2   0   4   16.78    1.19  -2
   2   1  -4   16.78    1.19   1
  -2   0   4   17.78    1.35  -2
   2   1  -4   17.78    1.35   1
  -2   0   4   13.64    1.06  -2
   2   1  -4   13.64    1.06   1
  -2   0   4   16.28    1.01  -2
   2   1  -4   16.28    1.01   1
  -4  -2   4    0.17    0.37   1
  -4  -2   4   -0.01    0.19   1
  -4  -2   4    0.25    0.34   1
   4   2  -4    0.13    0.22   1
   4   2  -4    0.42    0.32   1
   4   2  -4   -0.07    0.18   1
   6   1  -4    2.37    0.50  -2
  -6  -3   4    2.37    0.50   1
   6   1  -4    2.75    0.64  -2
  -6  -3   4    2.75    0.64   1
  -6  -1   4    2.16    0.44  -2
   6   3  -4    2.16    0.44   1
   6   3   5   -0.20    0.23   1
  -6  -3  -5   -0.09    0.20   1
   4   2   5    5.31    0.50   1
   4   2   5    5.69    0.47   1
  -4  -2  -5    5.18    0.50   1
  -4  -2  -5    6.30    0.55   1
  -4  -2  -5    4.81    0.49   1
   2   1   5   72.10    4.77   1
   2   1   5   76.67    5.14   1
  -2  -1  -5   79.89    5.13   1
  -2  -1  -5   86.86    4.92   1
  -2  -1  -5   84.78    6.25   1
   0   0   5    4.35    0.32   1
   0   0   5    5.03    0.33   1
   0   0   5    3.38    0.30   1
   0   0   5    4.79    0.36   1
   0   0   5    3.76    0.31   1
   0   0  -5    4.80    0.38   1
   0   0  -5    4.85    0.33   1
   0   0  -5    4.36    0.34   1
   0   0  -5    5.05    0.48   1
   2   0  -5   27.86    2.05  -2
  -2  -1   5   27.86    2.05   1
   2   0  -5   31.64    2.01  -2
  -2  -1   5   31.64    2.01   1
   2   0  -5   23.91    1.87  -2
  -2  -1   5   23.91    1.87   1
   2   0  -5   27.66    1.91  -2
  -2  -1   5   27.66    1.91   1
  -2   0   5   31.30    2.06  -2
   2   1  -5   31.30    2.06   1
  -2   0   5   33.03    2.36  -2
   2   1  -5   33.03    2.36   1
  -2   0   5   27.84    1.88  -2
   2   1  -5   27.84    1.88   1
  -4  -2   5    0.08    0.21   1
  -4  -2   5   -0.17    0.35   1
   4   2  -5   -0.14    0.21   1
   4   2  -5    0.03    0.19   1
   4   2  -5   -0.35    0.30   1
   6   1  -5   -0.11    0.26  -2
  -6  -3   5   -0.11    0.26   1
   6   1  -5    0.05    0.46  -2
  -6  -3   5    0.05    0.46   1
  -6  -1   5    0.34    0.29  -2
   6   3  -5    0.34    0.29   1
   6   3   6    0.09    0.24   1
  -6  -3  -6   -0.01    0.23   1
   4   2   6    0.08    0.20   1
   4   2   6   -0.15    0.18   1
  -4  -2  -6    0.11    0.22   1
  -4  -2  -6   -0.15    0.15   1
   2   1   6   80.33    5.02   1
   2   1   6   83.18    5.41   1
   2   1   6   87.32    5.56   1
  -2  -1  -6   81.84    5.39   1
  -2  -1  -6   87.19    5.56   1
  -2  -1  -6   82.95    6.58   1
  -2  -1  -6   86.71    5.17   1
   0   0   6    1.02    0.14   1
   0   0   6    0.85    0.19   1
   0   0   6    0.92    0.14   1
   0   0   6    0.80    0.12   1
   0   0   6    1.34    0.16   1
   0   0  -6    0.90    0.27   1
   0   0  -6    0.81    0.15   1
   0   0  -6    0.67    0.18   1
  -2  -1   6   16.40    1.16   1
  -2  -1   6   15.14    1.25   1
  -2  -1   6   16.81    1.11   1
  -2  -1   6   15.99    1.11   1
  -2  -1   6   15.06    1.23   1
   2   1  -6   17.68    1.12   1
   2   1  -6   14.88    1.26   1
   2   1  -6   17.92    1.13   1
   2   1  -6   20.29    1.48   1
  -4  -2   6    4.21    0.45   1
  -4  -2   6    4.66    0.56   1
   4   2  -6    4.05    0.57   1
   4   2  -6    4.48    0.41   1
   4   2  -6    4.22    0.43   1
   6   1  -6    0.04    0.29  -2
  -6  -3   6    0.04    0.29   1
  -6  -1   6    0.21    0.30  -2
   6   3  -6    0.21    0.30   1
   6   3   7    0.14    0.24   1
  -6  -3  -7    0.17    0.29   1
  -4  -2  -7    2.78    0.39  -2
   4   2   7    2.78    0.39   1
  -4  -2  -7    2.74    0.33  -2
   4   2   7    2.74    0.33   1
   4   2   7    3.19    0.40  -2
  -4  -2  -7    3.19    0.40   1
   4   2   7    3.18    0.35  -2
  -4  -2  -7    3.18    0.35   1
   2   1   7    5.56    0.43   1
   2   1   7    5.51    0.44   1
   2   1   7    5.46    0.43   1
  -2  -1  -7    5.44    0.43   1
  -2  -1  -7    5.77    0.57   1
  -2  -1  -7    5.94    0.42   1
   0  -1  -7   27.70    1.79  -2
   0   0   7   27.70    1.79   1
   0  -1  -7   27.44    1.87  -2
   0   0   7   27.44    1.87   1
   0  -1  -7   27.90    1.77  -2
   0   0   7   27.90    1.77   1
   0  -1  -7   26.57    1.67  -2
   0   0   7   26.57    1.67   1
   0  -1  -7   27.54    1.79  -2
   0   0   7   27.54    1.79   1
   0   1   7   26.22    2.23  -2
   0   0  -7   26.22    2.23   1
   0   1   7   27.01    1.93  -2
   0   0  -7   27.01    1.93   1
   0   1   7   28.34    1.73  -2
   0   0  -7   28.34    1.73   1
  -2  -1   7   46.18    3.15   1
  -2  -1   7   45.42    2.90   1
  -2  -1   7   45.94    2.93   1
  -2  -1   7   45.98    2.90   1
  -2  -1   7   44.26    3.06   1
   2   1  -7   45.87    2.92   1
   2   1  -7   45.02    2.83   1
   2   1  -7   41.82    3.61   1
   2   1  -7   42.08    3.15   1
  -4  -2   7    0.60    0.29   1
  -4  -2   7    0.36    0.44   1
   4   2  -7    0.48    0.44   1
   4   2  -7    0.34    0.23   1
   4   2  -7    0.66    0.28   1
  -6  -3   7   -0.04    0.29   1
   6   3  -7   -0.42    0.28   1
   6   3  -7   -0.18    0.27   1
   6   3   8    0.46    0.29   1
  -6  -3  -8    0.54    0.35   1
  -4  -2  -8    0.06    0.19  -2
   4   2   8    0.06    0.19   1
  -4  -2  -8    0.28    0.22  -2
   4   2   8    0.28    0.22   1
   4   2   8    0.03    0.17  -2
  -4  -2  -8    0.03    0.17   1
   4   2   8    0.18    0.20  -2
  -4  -2  -8    0.18    0.20   1
   2   1   8    3.00    0.29   1
   2   1   8    2.76    0.27   1
   2   1   8    2.42    0.28   1
  -2  -1  -8    2.64    0.26   1
  -2  -1  -8    3.03    0.27   1
  -2  -1  -8    3.51    0.50   1
   0  -1  -8   17.47    1.18  -2
   0   0   8   17.47    1.18   1
   0  -1  -8   16.96    1.16  -2
   0   0   8   16.96    1.16   1
   0  -1  -8   17.37    1.12  -2
   0   0   8   17.37    1.12   1
   0  -1  -8   17.29    1.25  -2
   0   0   8   17.29    1.25   1
   0  -1  -8   18.40    1.19  -2
   0   0   8   18.40    1.19   1
   0   1   8   17.74    1.52  -2
   0   0  -8   17.74    1.52   1
   0   1   8   18.35    1.30  -2
   0   0  -8   18.35    1.30   1
   0   1   8   18.36    1.16  -2
   0   0  -8   18.36    1.16   1
  -2  -1   8    2.94    0.36   1
  -2  -1   8    3.04    0.48   1
  -2  -1   8    2.13    0.24   1
  -2  -1   8    2.57    0.25   1
   2   1  -8    3.06    0.49   1
   2   1  -8    3.03    0.57   1
   2   1  -8    2.96    0.36   1
   2   1  -8    2.19    0.28   1
   4   0  -8    0.72    0.30  -2
  -4  -2   8    0.72    0.30   1
   4   0  -8    1.23    0.45  -2
  -4  -2   8    1.23    0.45   1
  -4   0   8    0.74    0.27  -2
   4   2  -8    0.74    0.27   1
  -4   0   8    1.41    0.52  -2
   4   2  -8    1.41    0.52   1
  -4   0   8    0.72    0.27  -2
   4   2  -8    0.72    0.27   1
  -4   0   8    0.83    0.30  -2
   4   2  -8    0.83    0.30   1
  -6  -3   8   -0.15    0.28   1
   6   3  -8    0.17    0.34   1
   6   3   9    2.02    0.42   1
  -6  -3  -9    2.89    0.52   1
   4   2   9    0.73    0.25   1
   4   2   9    0.31    0.20   1
  -4  -2  -9    0.49    0.23   1
   2   1   9    9.72    0.70   1
   2   1   9   10.45    0.73   1
   2   1   9    9.00    0.68   1
  -2  -1  -9   10.17    0.68   1
  -2  -1  -9    9.15    0.69   1
  -2  -1  -9    9.46    0.91   1
   0  -1  -9    8.23    0.58  -2
   0   0   9    8.23    0.58   1
   0  -1  -9    8.15    0.60  -2
   0   0   9    8.15    0.60   1
   0  -1  -9    8.54    0.58  -2
   0   0   9    8.54    0.58   1
   0  -1  -9    9.15    0.67  -2
   0   0   9    9.15    0.67   1
   0  -1  -9    8.04    0.60  -2
   0   0   9    8.04    0.60   1
   0   1   9    8.25    0.60  -2
   0   0  -9    8.25    0.60   1
   0   1   9    8.04    0.83  -2
   0   0  -9    8.04    0.83   1
   0   1   9    8.03    0.68  -2
   0   0  -9    8.03    0.68   1
  -2  -1   9    1.52    0.41   1
  -2  -1   9    1.35    0.22   1
  -2  -1   9    1.24    0.28   1
   2   1  -9    1.20    0.28   1
   2   1  -9    1.79    0.51   1
   2   1  -9    1.79    0.27   1
   4   0  -9    2.89    0.46  -2
  -4  -2   9    2.89    0.46   1
   4   0  -9    3.41    0.60  -2
  -4  -2   9    3.41    0.60   1
  -4   0   9    3.33    0.43  -2
   4   2  -9    3.33    0.43   1
  -4   0   9    2.64    0.43  -2
   4   2  -9    2.64    0.43   1
  -4   0   9    3.76    0.74  -2
   4   2  -9    3.76    0.74   1
  -4   0   9    3.29    0.47  -2
   4   2  -9    3.29    0.47   1
  -6  -3   9   -0.25    0.29   1
   6   3  -9    0.27    0.36   1
  -6  -3 -10    0.68    0.32  -2
   6   3  10    0.68    0.32   1
   6   3  10    1.06    0.39  -2
  -6  -3 -10    1.06    0.39   1
   4   2  10    2.01    0.35   1
   4   2  10    2.18    0.36   1
  -4  -2 -10    2.48    0.38   1
   2   1  10    3.60    0.36   1
   2   1  10    3.82    0.38   1
   2   1  10    3.77    0.36   1
  -2  -1 -10    5.52    0.59   1
   0   0  10    0.60    0.18   1
   0   0  10    0.53    0.24   1
   0   0  10    0.40    0.16   1
   0   0  10    0.37    0.14   1
   0   0  10    0.42    0.14   1
   0   0 -10    0.34    0.26   1
   0   0 -10    0.76    0.39   1
   0   0 -10    0.54    0.19   1
  -2  -1  10   22.48    1.64   1
  -2  -1  10   23.06    1.54   1
   2   1 -10   22.66    1.53   1
   2   1 -10   22.62    1.97   1
   2   1 -10   21.34    1.51   1
  -4  -2  10    0.54    0.31   1
  -4  -2  10    0.56    0.45   1
   4   2 -10    0.48    0.27   1
   4   2 -10   -0.01    0.51   1
   4   2 -10    0.22    0.29   1
   4   2 -10    0.45    0.28   1
   4   2  11   -0.06    0.15   1
   4   2  11   -0.05    0.22   1
  -2  -2 -11    3.78    0.37  -2
   2   1  11    3.78    0.37   1
  -2  -2 -11    3.32    0.35  -2
   2   1  11    3.32    0.35   1
  -2  -2 -11    3.47    0.36  -2
   2   1  11    3.47    0.36   1
   2   2  11    3.45    0.32  -2
  -2  -1 -11    3.45    0.32   1
   2   2  11    4.37    0.66  -2
  -2  -1 -11    4.37    0.66   1
   2   2  11    3.43    0.35  -2
  -2  -1 -11    3.43    0.35   1
   0   0  11    3.48    0.34   1
   0   0  11    3.95    0.35   1
   0   0  11    3.45    0.39   1
   0   0 -11    4.28    0.58   1
   0   0 -11    3.67    0.44   1
   0   0 -11    3.78    0.36   1
  -2  -1  11   -0.20    0.28   1
  -2  -1  11   -0.19    0.20   1
   2   1 -11   -0.18    0.44   1
   2   1 -11    0.19    0.21   1
   2   1 -11    0.19    0.22   1
  -4  -2  11    1.76    0.39   1
  -4  -2  11    0.84    0.53   1
   4   2 -11    0.97    0.33   1
   4   2 -11    0.95    0.64   1
   4   2 -11    0.74    0.34   1
   4   2  12   -0.05    0.25   1
   4   2  12   -0.07    0.16   1
  -2  -2 -12    8.58    0.61  -2
   2   1  12    8.58    0.61   1
  -2  -2 -12    7.25    0.59  -2
   2   1  12    7.25    0.59   1
  -2  -2 -12    6.49    0.61  -2
   2   1  12    6.49    0.61   1
   2   2  12    7.42    0.82  -2
  -2  -1 -12    7.42    0.82   1
   0   0  12   15.05    1.00   1
   0   0  12   14.02    1.09   1
   0   0  12   15.24    0.99   1
   0   0 -12   14.35    1.01   1
   0   0 -12   13.23    1.34   1
   2  -1 -12    4.70    0.60  -2
  -2  -1  12    4.70    0.60   1
  -2   1  12    3.44    0.38  -2
   2   1 -12    3.44    0.38   1
  -2   1  12    4.69    0.83  -2
   2   1 -12    4.69    0.83   1
  -2   1  12    3.54    0.47  -2
   2   1 -12    3.54    0.47   1
   4   2 -12    0.70    0.33   1
   4   2 -12   -0.12    0.62   1
   4   2 -12    0.40    0.32   1
   4   2  13    0.05    0.19   1
   2   1  13    3.12    0.42   1
   2   1  13    2.54    0.36   1
   2   1  13    2.63    0.37   1
  -2  -1 -13    2.20    0.62   1
   0   0  13   13.66    0.94   1
   0   0  13   14.00    0.95   1
   0   0  13   12.84    1.04   1
   0   0 -13   12.03    1.28   1
   0   0 -13   14.62    0.97   1
   2  -1 -13   -0.02    0.28  -2
  -2  -1  13   -0.02    0.28   1
  -2   1  13   -0.38    0.50  -2
   2   1 -13   -0.38    0.50   1
  -2   1  13    0.17    0.23  -2
   2   1 -13    0.17    0.23   1
   4   2 -13   -0.07    0.64   1
   4   2 -13    0.47    0.34   1
   4   2  14    2.26    0.39   1
   2   1  14    4.38    0.44   1
   2   1  14    4.79    0.43   1
  -2  -1 -14    3.93    0.76   1
   0   0  14    1.34    0.34   1
   0   0  14    0.80    0.21   1
   0   0 -14    0.71    0.25   1
   0   0 -14    0.81    0.53   1
  -2  -1  14   -0.15    0.26   1
   2   1 -14    0.12    0.24   1
   2   1 -14   -0.20    0.52   1
   4   2 -14   -0.14    0.30   1
  -4  -3 -15    0.26    0.24  -2
   4   2  15    0.26    0.24   1
   2   1  15    1.45    0.30   1
   2   1  15    2.16    0.33   1
  -2  -1 -15    1.35    0.63   1
   0  -2 -15    0.97    0.36  -2
   0   0  15    0.97    0.36   1
   0  -2 -15    0.76    0.23  -2
   0   0  15    0.76    0.23   1
   0   2  15    1.54    0.66  -2
   0   0 -15    1.54    0.66   1
  -2  -1  15    0.56    0.35   1
   2   1 -15   -0.55    0.58   1
   2   1 -15    0.22    0.27   1
   2   1  16    0.60    0.24   1
  -2  -1 -16   -0.06    0.51   1
   0  -2 -16    4.55    0.62  -2
   0   0  16    4.55    0.62   1
   0  -2 -16    4.22    0.49  -2
   0   0  16    4.22    0.49   1
   0   2  16    2.71    0.85  -2
   0   0 -16    2.71    0.85   1
   2   1 -16    0.36    0.29   1
   2   1  17    0.26    0.23   1
  -2  -1 -17   -0.71    0.55   1
   0  -2 -17    0.64    0.25  -2
   0   0  17    0.64    0.25   1
   0  -2 -17    1.36    0.42  -2
   0   0  17    1.36    0.42   1
   0   2  17   -0.23    0.66  -2
   0   0 -17   -0.23    0.66   1
   2   1 -17    0.00    0.27   1
   0   0  18    0.13    0.19   1
  -1  -2 -18    0.16    0.19  -2
   1   1  18    0.16    0.19   1
   1   0 -17    0.51    0.29   1
   1   2  17   -0.71    0.61  -2
  -1  -1 -17   -0.71    0.61   1
  -1  -2 -17    0.39    0.22  -2
   1   1  17    0.39    0.22   1
   3   2  17   -0.13    0.18   1
   3   1 -16    0.09    0.32   1
   1   0 -16    4.92    0.54   1
   1   0 -16    5.75    1.07   1
  -1   0  16    6.09    0.61   1
  -1  -1 -16    0.13    0.57   1
   1   1  16    0.64    0.26   1
   1   1  16    0.02    0.18   1
   3   2  16   -0.02    0.19   1
   3   1 -15   -0.32    0.24   1
  -1   1  15    0.76    0.29  -2
   1   0 -15    0.76    0.29   1
  -1   1  15    0.39    0.64  -2
   1   0 -15    0.39    0.64   1
   1  -1 -15    1.11    0.39  -2
  -1   0  15    1.11    0.39   1
  -1  -1 -15   -0.81    0.43   1
   1   1  15    0.36    0.24   1
   1   1  15    0.05    0.16   1
   1   1  15    0.08    0.25   1
   3   2  15   -0.01    0.16   1
   3   1 -14   -0.65    0.60   1
   3   1 -14    0.36    0.30   1
  -1   1  14    1.10    0.28  -2
   1   0 -14    1.10    0.28   1
  -1   1  14    0.53    0.60  -2
   1   0 -14    0.53    0.60   1
   1  -1 -14    0.72    0.30  -2
  -1   0  14    0.72    0.30   1
   1  -1 -14    0.41    0.21  -2
  -1   0  14    0.41    0.21   1
  -1  -1 -14    1.68    0.32   1
  -1  -1 -14    0.51    0.55   1
   1   1  14    2.23    0.34   1
   1   1  14    2.46    0.39   1
   1   1  14    2.43    0.34   1
  -3  -2 -14    1.31    0.31  -2
   3   2  14    1.31    0.31   1
  -3  -2 -14    1.06    0.27  -2
   3   2  14    1.06    0.27   1
   3   1 -13    1.34    0.72   1
   3   1 -13    1.21    0.37   1
  -3  -1  13    2.76    0.54   1
  -1   1  13   -0.35    0.44  -2
   1   0 -13   -0.35    0.44   1
  -1   1  13    0.05    0.22  -2
   1   0 -13    0.05    0.22   1
   1  -1 -13   -0.21    0.19  -2
  -1   0  13   -0.21    0.19   1
   1  -1 -13    0.16    0.23  -2
  -1   0  13    0.16    0.23   1
  -1  -1 -13    5.04    0.70   1
  -1  -1 -13    4.99    0.54   1
  -1  -1 -13    5.09    0.46   1
   1   1  13    5.43    0.46   1
   1   1  13    5.15    0.45   1
   1   1  13    5.07    0.49   1
  -3  -2 -13   -0.06    0.21  -2
   3   2  13   -0.06    0.21   1
  -3  -2 -13    0.14    0.19  -2
   3   2  13    0.14    0.19   1
   5   3  13    3.41    0.52   1
   5   2 -12    1.38    0.47   1
   3   1 -12    1.06    0.34   1
   3   1 -12    1.42    0.64   1
   3   1 -12    0.75    0.28   1
  -3  -1  12    0.81    0.46   1
   1   0 -12    0.60    0.52   1
   1   0 -12    0.45    0.24   1
  -1   0  12    0.57    0.27   1
  -1   0  12    0.15    0.20   1
  -1  -1 -12    6.79    0.81   1
  -1  -1 -12    6.49    0.62   1
  -1  -1 -12    6.59    0.55   1
   1   1  12    6.63    0.58   1
   1   1  12    7.02    0.54   1
   1   1  12    7.42    0.56   1
  -3  -2 -12    0.52    0.46   1
   3   2  12    0.73    0.26   1
   3   2  12    0.74    0.24   1
   5   3  12    2.60    0.45   1
   5   2 -11   -0.17    0.33   1
   5   2 -11   -0.22    0.56   1
  -5  -2  11   -0.23    0.28   1
  -3   0  11    5.81    0.53  -2
   3   1 -11    5.81    0.53   1
  -3   0  11    6.54    0.81  -2
   3   1 -11    6.54    0.81   1
  -3   0  11    5.74    0.58  -2
   3   1 -11    5.74    0.58   1
   3   0 -11    6.71    0.67  -2
  -3  -1  11    6.71    0.67   1
   3   0 -11    5.60    0.54  -2
  -3  -1  11    5.60    0.54   1
   1   0 -11    0.27    0.22   1
   1   0 -11    0.05    0.41   1
  -1   0  11    0.07    0.19   1
  -1   0  11    0.35    0.26   1
  -1   0  11    0.32    0.20   1
   1   1  11    7.21    0.59  -2
  -1  -1 -11    7.21    0.59   1
   1   1  11    8.77    0.86  -2
  -1  -1 -11    8.77    0.86   1
   1   1  11    6.38    0.65  -2
  -1  -1 -11    6.38    0.65   1
  -1  -1 -11    7.41    0.61  -2
   1   1  11    7.41    0.61   1
  -1  -1 -11    8.47    0.64  -2
   1   1  11    8.47    0.64   1
  -1  -1 -11    8.71    0.60  -2
   1   1  11    8.71    0.60   1
  -1  -1 -11    8.75    0.59  -2
   1   1  11    8.75    0.59   1
  -3  -2 -11    5.30    0.47   1
  -3  -2 -11    5.47    0.64   1
   3   2  11    5.07    0.47   1
   3   2  11    5.30    0.48   1
  -5  -3 -11    1.59    0.38   1
   5   3  11    2.00    0.37   1
   5   2 -10    0.29    0.34   1
   5   2 -10   -0.43    0.49   1
  -5  -2  10    0.12    0.30   1
  -3   0  10    7.29    0.66  -2
   3   1 -10    7.29    0.66   1
  -3   0  10    8.40    0.91  -2
   3   1 -10    8.40    0.91   1
  -3   0  10    7.61    0.62  -2
   3   1 -10    7.61    0.62   1
   3   0 -10    7.76    0.74  -2
  -3  -1  10    7.76    0.74   1
   3   0 -10    7.17    0.64  -2
  -3  -1  10    7.17    0.64   1
   3   0 -10    7.65    0.58  -2
  -3  -1  10    7.65    0.58   1
   1   0 -10    1.86    0.41   1
   1   0 -10    1.26    0.51   1
   1   0 -10    2.33    0.32   1
  -1   0  10    2.01    0.37   1
  -1   0  10    2.40    0.31   1
  -1   0  10    2.35    0.30   1
   1   1  10    5.00    0.45  -2
  -1  -1 -10    5.00    0.45   1
   1   1  10    4.19    0.39  -2
  -1  -1 -10    4.19    0.39   1
   1   1  10    4.84    0.60  -2
  -1  -1 -10    4.84    0.60   1
  -1  -1 -10    5.11    0.39  -2
   1   1  10    5.11    0.39   1
  -1  -1 -10    4.14    0.38  -2
   1   1  10    4.14    0.38   1
  -1  -1 -10    4.71    0.42  -2
   1   1  10    4.71    0.42   1
  -1  -1 -10    4.82    0.41  -2
   1   1  10    4.82    0.41   1
  -3  -2 -10   -0.01    0.20   1
  -3  -2 -10   -0.15    0.16   1
  -3  -2 -10   -0.43    0.35   1
   3   2  10    0.09    0.22   1
   3   2  10   -0.11    0.17   1
   5   2  10    3.38    0.50  -2
  -5  -3 -10    3.38    0.50   1
  -5  -2 -10    3.57    0.47  -2
   5   3  10    3.57    0.47   1
   5   2  -9    1.55    0.63   1
   5   2  -9    1.74    0.44   1
  -5  -2   9    1.66    0.59   1
  -5  -2   9    2.18    0.46   1
   3   1  -9    8.08    0.62   1
   3   1  -9    7.76    0.59   1
   3   1  -9    7.00    0.65   1
   3   1  -9    8.08    0.88   1
  -3  -1   9    7.12    0.64   1
  -3  -1   9    8.21    0.74   1
  -3  -1   9    7.42    0.59   1
   1   0  -9    1.70    0.28   1
   1   0  -9    2.27    0.50   1
   1   0  -9    1.81    0.38   1
  -1   0   9    1.87    0.25   1
  -1   0   9    1.57    0.34   1
  -1   0   9    1.60    0.26   1
   1   1   9   50.68    2.72  -2
  -1  -1  -9   50.68    2.72   1
   1   1   9   42.13    3.48  -2
  -1  -1  -9   42.13    3.48   1
  -1  -1  -9   38.62    2.83  -2
   1   1   9   38.62    2.83   1
  -1  -1  -9   44.81    2.92  -2
   1   1   9   44.81    2.92   1
  -1  -1  -9   37.24    2.63  -2
   1   1   9   37.24    2.63   1
  -1  -1  -9   46.75    2.80  -2
   1   1   9   46.75    2.80   1
  -3  -2  -9    0.44    0.21   1
  -3  -2  -9    0.44    0.19   1
  -3  -2  -9    0.76    0.38   1
   3   2   9    0.28    0.17   1
   3   2   9    0.62    0.23   1
   5   2   9    1.83    0.37  -2
  -5  -3  -9    1.83    0.37   1
  -5  -2  -9    1.20    0.32  -2
   5   3   9    1.20    0.32   1
   5   2  -8   -0.15    0.29   1
   5   2  -8   -0.18    0.42   1
   5   2  -8    0.13    0.27   1
  -5  -2   8    0.05    0.26   1
  -5  -2   8   -0.27    0.47   1
   3   1  -8    1.49    0.50   1
   3   1  -8    0.94    0.30   1
   3   1  -8    1.02    0.25   1
   3   1  -8    1.35    0.27   1
  -3  -1   8    1.21    0.31   1
  -3  -1   8    0.55    0.43   1
  -3  -1   8    1.12    0.25   1
   1   0  -8    7.33    0.77   1
   1   0  -8    7.45    0.56   1
   1   0  -8    6.91    0.63   1
  -1   0   8    7.55    0.54   1
  -1   0   8    7.38    0.54   1
  -1   0   8    7.32    0.61   1
  -1   0   8    7.10    0.54   1
  -1  -1  -8    8.03    0.54   1
  -1  -1  -8    6.66    0.72   1
   1   1   8    6.99    0.52   1
   1   1   8    7.63    0.57   1
   1   1   8    7.65    0.56   1
  -3  -2  -8    3.71    0.38   1
  -3  -2  -8    4.45    0.50   1
  -3  -2  -8    4.23    0.38   1
   3   2   8    4.03    0.39   1
   3   2   8    4.36    0.39   1
  -5  -3  -8    1.05    0.31   1
   5   3   8    0.90    0.31   1
   5   3   8    1.15    0.30   1
  -5  -1   7    0.76    0.31  -2
   5   2  -7    0.76    0.31   1
  -5  -1   7    0.84    0.31  -2
   5   2  -7    0.84    0.31   1
  -5  -1   7    0.65    0.46  -2
   5   2  -7    0.65    0.46   1
  -5  -1   7    0.83    0.29  -2
   5   2  -7    0.83    0.29   1
   5   1  -7    0.65    0.31  -2
  -5  -2   7    0.65    0.31   1
   5   1  -7    0.45    0.48  -2
  -5  -2   7    0.45    0.48   1
   3   1  -7    0.11    0.17   1
   3   1  -7    0.17    0.18   1
   3   1  -7    0.44    0.34   1
   3   1  -7    0.33    0.22   1
  -3  -1   7    0.09    0.21   1
  -3  -1   7    0.14    0.33   1
  -3  -1   7    0.42    0.36   1
  -3  -1   7    0.10    0.18   1
  -1   0   7    0.58    0.24  -2
   1   0  -7    0.58    0.24   1
  -1   0   7    0.43    0.18  -2
   1   0  -7    0.43    0.18   1
  -1   0   7    0.78    0.33  -2
   1   0  -7    0.78    0.33   1
  -1   0   7    0.49    0.16  -2
   1   0  -7    0.49    0.16   1
   1   0  -7    0.73    0.17  -2
  -1   0   7    0.73    0.17   1
   1   0  -7    0.75    0.16  -2
  -1   0   7    0.75    0.16   1
   1   0  -7    0.71    0.17  -2
  -1   0   7    0.71    0.17   1
   1   0  -7    0.56    0.24  -2
  -1   0   7    0.56    0.24   1
  -1  -1  -7    2.60    0.26   1
  -1  -1  -7    3.09    0.27   1
  -1  -1  -7    4.09    0.42   1
   1   1   7    3.30    0.27   1
   1   1   7    3.01    0.28   1
   1   1   7    2.93    0.28   1
  -3  -2  -7    2.12    0.25   1
  -3  -2  -7    1.92    0.29   1
  -3  -2  -7    2.53    0.33   1
  -3  -2  -7    3.19    0.42   1
   3   2   7    3.27    0.36   1
   3   2   7    2.46    0.32   1
  -5  -3  -7    0.47    0.26   1
   5   3   7    0.46    0.25   1
   5   3   7    0.61    0.28   1
  -5  -1   6    1.73    0.37  -2
   5   2  -6    1.73    0.37   1
  -5  -1   6    2.07    0.54  -2
   5   2  -6    2.07    0.54   1
  -5  -1   6    1.65    0.36  -2
   5   2  -6    1.65    0.36   1
  -5  -1   6    1.49    0.32  -2
   5   2  -6    1.49    0.32   1
   5   1  -6    2.67    0.58  -2
  -5  -2   6    2.67    0.58   1
   5   1  -6    1.56    0.38  -2
  -5  -2   6    1.56    0.38   1
   3   1  -6    2.54    0.32   1
   3   1  -6    2.45    0.34   1
   3   1  -6    3.25    0.50   1
   3   1  -6    2.12    0.27   1
   3   1  -6    3.33    0.54   1
  -3  -1   6    2.98    0.50   1
  -3  -1   6    3.36    0.41   1
  -3  -1   6    2.13    0.27   1
  -3  -1   6    3.62    0.51   1
  -1   0   6    0.48    0.27  -2
   1   0  -6    0.48    0.27   1
  -1   0   6    0.11    0.13  -2
   1   0  -6    0.11    0.13   1
  -1   0   6    0.14    0.11  -2
   1   0  -6    0.14    0.11   1
  -1   0   6   -0.07    0.15  -2
   1   0  -6   -0.07    0.15   1
   1   0  -6    0.25    0.20  -2
  -1   0   6    0.25    0.20   1
   1   0  -6    0.17    0.11  -2
  -1   0   6    0.17    0.11   1
   1   0  -6   -0.05    0.10  -2
  -1   0   6   -0.05    0.10   1
   1   0  -6    0.16    0.19  -2
  -1   0   6    0.16    0.19   1
  -1  -1  -6   34.44    2.38   1
  -1  -1  -6   38.19    2.40   1
  -1  -1  -6   37.05    2.29   1
  -1  -1  -6   36.36    2.46   1
  -1  -1  -6   36.29    2.93   1
   1   1   6   37.97    2.40   1
   1   1   6   38.75    2.46   1
   1   1   6   36.20    2.23   1
   3   1   6    4.17    0.37  -2
  -3  -2  -6    4.17    0.37   1
   3   1   6    4.05    0.41  -2
  -3  -2  -6    4.05    0.41   1
   3   1   6    3.87    0.35  -2
  -3  -2  -6    3.87    0.35   1
   3   1   6    3.43    0.33  -2
  -3  -2  -6    3.43    0.33   1
  -3  -1  -6    4.72    0.39  -2
   3   2   6    4.72    0.39   1
  -3  -1  -6    3.96    0.35  -2
   3   2   6    3.96    0.35   1
  -5  -3  -6    1.76    0.38   1
   5   3   6    1.37    0.33   1
   5   3   6    1.46    0.32   1
   5   2  -5    1.10    0.48   1
   5   2  -5    1.42    0.29   1
   5   2  -5    0.99    0.33   1
  -5  -2   5    1.70    0.38   1
  -5  -2   5    0.73    0.48   1
   3   1  -5    6.68    0.65   1
   3   1  -5    6.88    0.53   1
   3   1  -5    7.16    0.54   1
   3   1  -5    6.85    0.73   1
  -3  -1   5    7.31    0.65   1
  -3  -1   5    7.50    0.54   1
  -3  -1   5    7.61    0.59   1
  -3  -1   5    7.31    0.66   1
  -1   0   5   21.30    1.84  -2
   1   0  -5   21.30    1.84   1
  -1   0   5   21.04    1.60  -2
   1   0  -5   21.04    1.60   1
  -1   0   5   23.27    1.48  -2
   1   0  -5   23.27    1.48   1
  -1   0   5   23.08    1.44  -2
   1   0  -5   23.08    1.44   1
   1   0  -5   22.94    1.60  -2
  -1   0   5   22.94    1.60   1
   1   0  -5   22.68    1.56  -2
  -1   0   5   22.68    1.56   1
   1   0  -5   22.57    1.48  -2
  -1   0   5   22.57    1.48   1
   1   0  -5   23.08    1.47  -2
  -1   0   5   23.08    1.47   1
  -1  -1  -5   13.76    1.17   1
  -1  -1  -5   13.59    0.95   1
  -1  -1  -5   14.42    0.97   1
  -1  -1  -5   14.65    0.91   1
  -1  -1  -5   14.72    0.95   1
   1   1   5   13.59    0.89   1
   1   1   5   14.59    0.95   1
   1   1   5   14.09    0.97   1
   3   1   5   18.86    1.26  -2
  -3  -2  -5   18.86    1.26   1
   3   1   5   19.32    1.20  -2
  -3  -2  -5   19.32    1.20   1
   3   1   5   16.99    1.22  -2
  -3  -2  -5   16.99    1.22   1
   3   1   5   17.81    1.46  -2
  -3  -2  -5   17.81    1.46   1
   3   1   5   16.82    1.25  -2
  -3  -2  -5   16.82    1.25   1
  -3  -1  -5   19.96    1.20  -2
   3   2   5   19.96    1.20   1
  -5  -3  -5    0.78    0.29   1
   5   3   5    1.11    0.30   1
   5   3   5    0.77    0.30   1
   5   2  -4    1.71    0.35   1
   5   2  -4    1.66    0.32   1
   5   2  -4    1.80    0.48   1
  -5  -2   4    0.73    0.45   1
  -5  -2   4    2.07    0.42   1
   3   1  -4   24.81    1.50   1
   3   1  -4   22.77    1.75   1
   3   1  -4   24.52    1.60   1
  -3  -1   4   24.37    1.64   1
  -3  -1   4   22.16    1.70   1
  -3  -1   4   24.40    1.59   1
  -3  -1   4   24.09    1.75   1
   1   0  -4  230.41   13.54   1
   1   0  -4  212.43   14.55   1
   1   0  -4  203.37   17.20   1
   1   0  -4  227.22   14.14   1
   1   0  -4  216.12   14.94   1
  -1   0   4  224.48   14.95   1
  -1   0   4  229.90   14.08   1
  -1   0   4  219.95   14.56   1
  -1   0   4  234.78   14.14   1
  -1  -1  -4  139.85    8.54   1
  -1  -1  -4  130.78   10.38   1
  -1  -1  -4  132.95    8.51   1
  -1  -1  -4  138.67    8.77   1
  -1  -1  -4  133.70    8.17   1
   1   1   4  133.57   10.38   1
   1   1   4  133.56    8.54   1
   1   1   4  134.21    8.77   1
   1   1   4  127.95    7.89   1
  -3  -2  -4    2.63    0.27   1
  -3  -2  -4    2.71    0.25   1
  -3  -2  -4    2.59    0.27   1
  -3  -2  -4    2.31    0.26   1
   3   2   4    2.71    0.29   1
   3   2   4    2.39    0.27   1
  -5  -3  -4   10.48    0.84   1
   5   3   4   10.39    0.78   1
   5   3   4    9.41    0.78   1
   7   2   4    1.12    0.42  -2
  -7  -4  -4    1.12    0.42   1
  -7  -2  -4    0.37    0.32  -2
   7   4   4    0.37    0.32   1
  -7  -2   3    0.49    0.35  -2
   7   3  -3    0.49    0.35   1
   7   2  -3    0.26    0.38  -2
  -7  -3   3    0.26    0.38   1
   5   2  -3    2.59    0.40   1
   5   2  -3    2.20    0.36   1
   5   2  -3    2.04    0.50   1
  -5  -2   3    3.03    0.58   1
  -5  -2   3    2.77    0.48   1
  -3  -1   3   19.03    1.58  -2
   3   1  -3   19.03    1.58   1
  -3  -1   3   18.65    1.27  -2
   3   1  -3   18.65    1.27   1
  -3  -1   3   19.94    1.41  -2
   3   1  -3   19.94    1.41   1
  -3  -1   3   18.74    1.19  -2
   3   1  -3   18.74    1.19   1
   3   1  -3   19.02    1.40  -2
  -3  -1   3   19.02    1.40   1
   3   1  -3   17.85    1.30  -2
  -3  -1   3   17.85    1.30   1
   3   1  -3   18.82    1.36  -2
  -3  -1   3   18.82    1.36   1
   3   1  -3   18.49    1.26  -2
  -3  -1   3   18.49    1.26   1
   1   0  -3  868.15   73.01   1
   1   0  -3  937.04   61.71   1
   1   0  -3  923.47   63.37   1
   1   0  -3  961.87   57.40   1
   1   0  -3  956.36   60.10   1
  -1   0   3  944.58   63.35   1
  -1   0   3  969.60   59.82   1
  -1   0   3 1000.00   60.09   1
  -1   0   3  934.79   61.68   1
   1   0   3    0.45    0.19  -2
  -1  -1  -3    0.45    0.19   1
   1   0   3    1.22    0.10  -2
  -1  -1  -3    1.22    0.10   1
   1   0   3    0.67    0.13  -2
  -1  -1  -3    0.67    0.13   1
  -1   0  -3    0.93    0.15  -2
   1   1   3    0.93    0.15   1
  -1   0  -3    0.63    0.13  -2
   1   1   3    0.63    0.13   1
  -3  -2  -3   17.12    1.17   1
  -3  -2  -3   15.13    1.20   1
  -3  -2  -3   17.28    1.12   1
   3   2   3   15.86    1.10   1
   3   2   3   18.06    1.14   1
  -5  -3  -3    0.07    0.21   1
  -5  -3  -3   -0.46    0.27   1
   5   3   3   -0.10    0.24   1
   5   3   3    0.36    0.25   1
  -7  -4  -3    2.24    0.51   1
   7   4   3    2.12    0.45   1
  -7  -2   2    0.07    0.30  -2
   7   3  -2    0.07    0.30   1
   7   2  -2    0.19    0.36  -2
  -7  -3   2    0.19    0.36   1
   5   2  -2    6.40    0.57   1
   5   2  -2    5.92    0.69   1
   5   2  -2    7.54    0.57   1
  -5  -2   2    6.67    0.69   1
  -5  -2   2    6.16    0.62   1
  -3  -1   2   51.74    4.02  -2
   3   1  -2   51.74    4.02   1
  -3  -1   2   49.06    3.05  -2
   3   1  -2   49.06    3.05   1
  -3  -1   2   55.09    3.54  -2
   3   1  -2   55.09    3.54   1
  -3  -1   2   48.02    3.29  -2
   3   1  -2   48.02    3.29   1
   3   1  -2   50.48    3.52  -2
  -3  -1   2   50.48    3.52   1
   3   1  -2   51.59    3.43  -2
  -3  -1   2   51.59    3.43   1
   3   1  -2   50.18    3.28  -2
  -3  -1   2   50.18    3.28   1
   3   1  -2   50.33    3.31  -2
  -3  -1   2   50.33    3.31   1
   1   0  -2  107.28    6.39   1
   1   0  -2  107.27    7.32   1
   1   0  -2  113.13    6.62   1
   1   0  -2  113.91    6.92   1
   1   0  -2   97.34    8.42   1
   1   0  -2  103.81    7.13   1
  -1   0   2  121.21    6.92   1
  -1   0   2  100.44    7.12   1
  -1   0   2  119.00    6.90   1
  -1   0   2  107.15    8.42   1
  -1   0   2  102.51    7.32   1
   1   0   2   18.25    1.12  -2
  -1  -1  -2   18.25    1.12   1
   1   0   2   16.66    1.09  -2
  -1  -1  -2   16.66    1.09   1
   1   0   2   16.25    1.10  -2
  -1  -1  -2   16.25    1.10   1
   1   0   2   16.03    1.05  -2
  -1  -1  -2   16.03    1.05   1
  -1   0  -2   16.86    1.09  -2
   1   1   2   16.86    1.09   1
  -1   0  -2   16.61    1.03  -2
   1   1   2   16.61    1.03   1
  -3  -2  -2    3.22    0.37   1
  -3  -2  -2    2.86    0.25   1
  -3  -2  -2    2.40    0.30   1
  -3  -2  -2    2.70    0.29   1
   3   2   2    2.70    0.27   1
   3   2   2    2.91    0.35   1
   5   1   2    2.64    0.45  -2
  -5  -3  -2    2.64    0.45   1
  -5  -1  -2    3.03    0.45  -2
   5   3   2    3.03    0.45   1
  -5  -1  -2    3.97    0.47  -2
   5   3   2    3.97    0.47   1
  -7  -4  -2    0.77    0.37   1
   7   4   2    0.64    0.33   1
   7   3  -1    0.71    0.36   1
  -7  -3   1   -0.24    0.30   1
   5   2  -1   -0.21    0.20   1
   5   2  -1   -0.23    0.24   1
   5   2  -1   -0.19    0.27   1
  -5  -2   1   -0.47    0.33   1
  -5  -2   1   -0.10    0.22   1
   3   1  -1   21.29    1.40   1
   3   1  -1   22.94    1.72   1
   3   1  -1   20.35    1.32   1
   3   1  -1   19.54    1.51   1
  -3  -1   1   22.22    1.40   1
  -3  -1   1   19.15    1.48   1
  -3  -1   1   21.46    1.43   1
  -3  -1   1   20.17    1.52   1
   1   0  -1    0.33    0.07   1
   1   0  -1    0.15    0.13   1
   1   0  -1    0.24    0.10   1
   1   0  -1    0.29    0.07   1
  -1   0   1    0.41    0.14   1
  -1   0   1    0.35    0.09   1
  -1   0   1    0.41    0.12   1
  -1   0   1    0.08    0.10   1
  -1   0   1    0.34    0.07   1
   1   0   1   66.82    4.15  -2
  -1  -1  -1   66.82    4.15   1
   1   0   1   66.25    4.58  -2
  -1  -1  -1   66.25    4.58   1
   1   0   1   63.61    4.46  -2
  -1  -1  -1   63.61    4.46   1
   1   0   1   69.14    4.33  -2
  -1  -1  -1   69.14    4.33   1
   1   0   1   68.70    4.33  -2
  -1  -1  -1   68.70    4.33   1
  -1   0  -1   71.42    4.34  -2
   1   1   1   71.42    4.34   1
  -1   0  -1   68.96    4.01  -2
   1   1   1   68.96    4.01   1
  -3  -2  -1   -0.13    0.13   1
  -3  -2  -1   -0.32    0.17   1
  -3  -2  -1    0.17    0.12   1
  -3  -2  -1   -0.17    0.12   1
  -3  -2  -1    0.18    0.14   1
   3   2   1    0.19    0.14   1
   3   2   1    0.05    0.16   1
   5   1   1   46.75    3.05  -2
  -5  -3  -1   46.75    3.05   1
   5   1   1   43.28    3.09  -2
  -5  -3  -1   43.28    3.09   1
   5   1   1   45.79    3.19  -2
  -5  -3  -1   45.79    3.19   1
  -5  -1  -1   43.49    2.81  -2
   5   3   1   43.49    2.81   1
  -5  -1  -1   46.24    2.99  -2
   5   3   1   46.24    2.99   1
  -7  -4  -1    4.09    0.64   1
   7   4   1    2.82    0.52   1
   7   3   0   -0.04    0.29   1
  -7  -3   0    0.22    0.31   1
   5   2   0    1.41    0.31   1
   5   2   0    1.37    0.29   1
   5   2   0    1.24    0.35   1
  -5  -2   0    1.02    0.42   1
  -5  -2   0    1.01    0.41   1
  -5  -2   0    0.93    0.33   1
   3   1   0    9.95    0.68   1
   3   1   0    8.92    0.84   1
   3   1   0    8.90    0.66   1
  -3  -1   0   10.43    0.68   1
  -3  -1   0    8.93    0.74   1
  -3  -1   0    9.60    0.76   1
  -3  -1   0   10.23    0.72   1
   1   0   0    4.08    0.39   1
   1   0   0    4.59    0.31   1
   1   0   0    4.39    0.29   1
  -1   0   0    4.55    0.33   1
  -1   0   0    4.85    0.31   1
  -1   0   0    4.19    0.39   1
  -1  -1   0   -0.03    0.03   1
  -1  -1   0    0.06    0.07   1
  -1  -1   0    0.12    0.06   1
  -1  -1   0   -0.04    0.03   1
   1   1   0    0.00    0.08   1
   1   1   0    0.06    0.08   1
   1   1   0    0.03    0.07   1
   1   1   0   -0.02    0.08   1
   1   1   0   -0.05    0.05   1
  -3  -2   0    0.53    0.14   1
  -3  -2   0    0.25    0.21   1
  -3  -2   0    0.28    0.22   1
  -3  -2   0    0.60    0.18   1
   3   2   0    0.13    0.18   1
   3   2   0    0.35    0.17   1
   3   2   0    0.44    0.18   1
   3   2   0    0.49    0.16   1
  -5  -3   0    5.76    0.62   1
  -5  -3   0    6.14    0.57   1
  -5  -3   0    5.51    0.62   1
   5   3   0    5.88    0.55   1
   5   3   0    5.79    0.50   1
  -7  -4   0    1.07    0.45   1
   7   4   0    0.82    0.36   1
   7   3   1   -0.20    0.27   1
  -7  -3  -1   -0.41    0.26   1
  -5  -2  -1    2.70    0.36  -2
   5   2   1    2.70    0.36   1
  -5  -2  -1    4.31    0.50  -2
   5   2   1    4.31    0.50   1
   5   2   1    3.75    0.51  -2
  -5  -2  -1    3.75    0.51   1
   5   2   1    3.62    0.59  -2
  -5  -2  -1    3.62    0.59   1
   5   2   1    4.97    0.62  -2
  -5  -2  -1    4.97    0.62   1
   3   1   1   29.52    1.82   1
   3   1   1   27.53    2.35   1
   3   1   1   31.31    1.94   1
  -3  -1  -1   28.02    2.08   1
  -3  -1  -1   31.41    1.98   1
  -1  -1   1  292.94   18.65   1
  -1  -1   1  289.68   17.63   1
  -1  -1   1  259.58   18.15   1
   1   1  -1  262.36   21.48   1
   1   1  -1  264.85   18.15   1
   1   1  -1  291.68   17.71   1
   1   1  -1  282.69   18.64   1
   1   1  -1  277.08   16.30   1
  -3  -2   1    1.60    0.31   1
  -3  -2   1    1.88    0.29   1
  -3  -2   1    1.27    0.17   1
  -3  -2   1    1.56    0.32   1
   3   2  -1    1.59    0.26   1
   3   2  -1    1.66    0.23   1
   3   2  -1    1.96    0.32   1
   3   2  -1    1.73    0.29   1
  -5  -3   1    6.82    0.64   1
  -5  -3   1    7.07    0.69   1
  -5  -3   1    7.14    0.68   1
   5   3  -1    7.25    0.58   1
   5   3  -1    6.47    0.60   1
  -7  -4   1   -0.30    0.30   1
   7   4  -1   -0.08    0.29   1
   7   3   2    0.08    0.29   1
  -7  -3  -2   -0.02    0.28   1
  -5  -2  -2   31.14    1.99  -2
   5   2   2   31.14    1.99   1
   5   2   2   33.38    2.21  -2
  -5  -2  -2   33.38    2.21   1
   5   2   2   30.93    2.26  -2
  -5  -2  -2   30.93    2.26   1
   5   2   2   28.90    2.13  -2
  -5  -2  -2   28.90    2.13   1
   3   1   2    8.24    0.60   1
   3   1   2    8.92    0.61   1
   3   1   2    7.34    0.73   1
  -3  -1  -2    8.97    0.65   1
  -3  -1  -2    8.51    0.67   1
  -1  -1  -2    9.83    0.76  -2
   1   0   2    9.83    0.76   1
  -1  -1  -2   11.86    0.93  -2
   1   0   2   11.86    0.93   1
  -1  -1  -2   13.50    0.72  -2
   1   0   2   13.50    0.72   1
   1   1   2   12.29    0.93  -2
  -1   0  -2   12.29    0.93   1
   1   1   2    9.60    0.93  -2
  -1   0  -2    9.60    0.93   1
   1   1   2   12.47    0.72  -2
  -1   0  -2   12.47    0.72   1
   1   1   2   10.74    0.79  -2
  -1   0  -2   10.74    0.79   1
   1   1   2   12.27    0.77  -2
  -1   0  -2   12.27    0.77   1
   1   1   2   11.68    0.76  -2
  -1   0  -2   11.68    0.76   1
  -1  -1   2  279.33   17.86   1
  -1  -1   2  265.13   17.39   1
  -1  -1   2  277.67   20.55   1
  -1  -1   2  273.73   16.83   1
   1   1  -2  268.72   16.93   1
   1   1  -2  246.36   20.55   1
   1   1  -2  250.44   17.38   1
   1   1  -2  264.60   17.85   1
   3   0  -2   10.43    0.78  -2
  -3  -2   2   10.43    0.78   1
   3   0  -2   11.36    0.84  -2
  -3  -2   2   11.36    0.84   1
   3   0  -2   10.58    0.71  -2
  -3  -2   2   10.58    0.71   1
   3   0  -2   10.23    0.81  -2
  -3  -2   2   10.23    0.81   1
  -3   0   2   10.29    0.92  -2
   3   2  -2   10.29    0.92   1
  -3   0   2   10.54    0.74  -2
   3   2  -2   10.54    0.74   1
  -3   0   2   10.39    0.83  -2
   3   2  -2   10.39    0.83   1
  -3   0   2   10.64    0.73  -2
   3   2  -2   10.64    0.73   1
  -5  -3   2    3.28    0.49   1
  -5  -3   2    2.63    0.53   1
   5   3  -2    2.79    0.43   1
   5   3  -2    2.79    0.38   1
   7   1  -2    0.14    0.35  -2
  -7  -4   2    0.14    0.35   1
  -7  -1   2    0.30    0.31  -2
   7   4  -2    0.30    0.31   1
   7   3   3    0.47    0.35   1
  -7  -3  -3    0.59    0.36   1
   5   2   3    0.73    0.29   1
   5   2   3    0.42    0.26   1
  -5  -2  -3    0.36    0.33   1
  -5  -2  -3    0.36    0.24   1
  -5  -2  -3   -0.07    0.36   1
   3   1   3  141.84   11.56   1
   3   1   3  147.86    8.82   1
   3   1   3  154.25    9.53   1
  -3  -1  -3  151.98    9.51   1
  -1  -1  -3   19.25    1.24  -2
   1   0   3   19.25    1.24   1
  -1  -1  -3   18.87    1.20  -2
   1   0   3   18.87    1.20   1
  -1  -1  -3   17.84    1.12  -2
   1   0   3   17.84    1.12   1
  -1  -1  -3   18.52    1.47  -2
   1   0   3   18.52    1.47   1
   1   1   3   17.87    1.47  -2
  -1   0  -3   17.87    1.47   1
   1   1   3   19.05    1.19  -2
  -1   0  -3   19.05    1.19   1
   1   1   3   18.95    1.24  -2
  -1   0  -3   18.95    1.24   1
   1   1   3   16.66    1.46  -2
  -1   0  -3   16.66    1.46   1
   1   1   3   18.48    1.20  -2
  -1   0  -3   18.48    1.20   1
   1   1   3   18.40    1.14  -2
  -1   0  -3   18.40    1.14   1
  -1  -1   3   63.98    3.75   1
  -1  -1   3   58.21    3.88   1
  -1  -1   3   59.17    3.99   1
   1   1  -3   57.66    4.59   1
   1   1  -3   55.62    3.99   1
   1   1  -3   57.57    3.74   1
   1   1  -3   57.62    3.88   1
   3   0  -3   33.47    2.24  -2
  -3  -2   3   33.47    2.24   1
   3   0  -3   31.69    2.10  -2
  -3  -2   3   31.69    2.10   1
   3   0  -3   31.44    2.17  -2
  -3  -2   3   31.44    2.17   1
  -3   0   3   29.30    2.52  -2
   3   2  -3   29.30    2.52   1
  -3   0   3   31.74    2.06  -2
   3   2  -3   31.74    2.06   1
  -3   0   3   30.70    1.94  -2
   3   2  -3   30.70    1.94   1
  -3   0   3   31.29    2.24  -2
   3   2  -3   31.29    2.24   1
  -5  -3   3    0.12    0.23   1
  -5  -3   3   -0.60    0.33   1
   5   3  -3    0.30    0.21   1
   5   3  -3    0.15    0.27   1
  -7  -3  -4   -0.22    0.24  -2
   7   3   4   -0.22    0.24   1
   7   3   4   -0.12    0.29  -2
  -7  -3  -4   -0.12    0.29   1
   5   2   4    0.38    0.24   1
   5   2   4    0.50    0.27   1
  -5  -2  -4    0.73    0.33   1
  -5  -2  -4    0.61    0.26   1
  -5  -2  -4    0.15    0.28   1
   3   1   4    0.05    0.14   1
   3   1   4    0.04    0.15   1
   3   1   4   -0.16    0.21   1
  -3  -1  -4    0.05    0.12   1
  -3  -1  -4    0.36    0.21   1
   1   0   4    1.63    0.16   1
   1   0   4    1.73    0.18   1
   1   0   4    1.71    0.16   1
  -1   0  -4    0.80    0.31   1
  -1   0  -4    1.60    0.17   1
  -1   0  -4    2.36    0.21   1
  -1  -1   4   18.96    1.15   1
  -1  -1   4   16.52    1.21   1
   1   1  -4   17.37    1.22   1
   1   1  -4   18.85    1.14   1
   1   1  -4   16.25    1.25   1
   1   1  -4   16.18    1.44   1
  -3  -2   4    7.12    0.65   1
  -3  -2   4    6.89    0.64   1
  -3  -2   4    7.55    0.59   1
   3   2  -4    7.86    0.55   1
   3   2  -4    6.93    0.54   1
   3   2  -4    7.26    0.66   1
  -5  -3   4    1.40    0.49   1
  -5  -3   4    1.42    0.36   1
   5   3  -4    1.26    0.47   1
   5   3  -4    1.86    0.33   1
   5   3  -4    1.63    0.36   1
  -7  -3  -5   -0.07    0.25  -2
   7   3   5   -0.07    0.25   1
   7   3   5    0.12    0.30  -2
  -7  -3  -5    0.12    0.30   1
   5   2   5    2.91    0.35   1
   5   2   5    3.72    0.48   1
  -5  -2  -5    4.12    0.51   1
  -3  -2  -5   24.91    1.62  -2
   3   1   5   24.91    1.62   1
  -3  -2  -5   23.46    1.53  -2
   3   1   5   23.46    1.53   1
   3   2   5   24.26    1.96  -2
  -3  -1  -5   24.26    1.96   1
   3   2   5   24.57    1.64  -2
  -3  -1  -5   24.57    1.64   1
   1   0   5   23.38    1.58   1
   1   0   5   22.55    1.43   1
   1   0   5   24.21    1.52   1
  -1   0  -5   23.10    1.51   1
  -1   0  -5   23.85    1.58   1
  -1   0  -5   23.64    1.45   1
  -1   0  -5   22.03    1.88   1
  -1   0  -5   24.06    1.53   1
   1  -1  -5   18.14    1.19  -2
  -1  -1   5   18.14    1.19   1
   1  -1  -5   18.15    1.26  -2
  -1  -1   5   18.15    1.26   1
   1  -1  -5   17.97    1.16  -2
  -1  -1   5   17.97    1.16   1
  -1   1   5   17.46    1.49  -2
   1   1  -5   17.46    1.49   1
  -1   1   5   18.09    1.18  -2
   1   1  -5   18.09    1.18   1
  -1   1   5   17.18    1.29  -2
   1   1  -5   17.18    1.29   1
  -3  -2   5    7.48    0.66   1
  -3  -2   5    8.11    0.68   1
  -3  -2   5    7.79    0.60   1
   3   2  -5    7.60    0.56   1
   3   2  -5    6.82    0.56   1
   3   2  -5    7.01    0.75   1
   3   2  -5    7.31    0.69   1
  -5  -3   5   -0.07    0.39   1
  -5  -3   5    0.19    0.26   1
   5   3  -5    0.28    0.23   1
   5   3  -5    0.32    0.27   1
   5   3  -5    0.10    0.36   1
   5   2   6    0.88    0.29   1
   5   2   6    0.83    0.28   1
  -5  -2  -6    1.17    0.32   1
  -3  -2  -6    3.65    0.35  -2
   3   1   6    3.65    0.35   1
  -3  -2  -6    4.34    0.37  -2
   3   1   6    4.34    0.37   1
   3   2   6    4.22    0.45  -2
  -3  -1  -6    4.22    0.45   1
   3   2   6    3.99    0.34  -2
  -3  -1  -6    3.99    0.34   1
   3   2   6    4.20    0.36  -2
  -3  -1  -6    4.20    0.36   1
   1   0   6    7.67    0.52   1
   1   0   6    7.60    0.52   1
   1   0   6    7.45    0.51   1
   1   0   6    7.69    0.56   1
  -1   0  -6    6.88    0.68   1
  -1   0  -6    7.61    0.50   1
  -1   0  -6    7.29    0.56   1
  -1   0  -6    7.15    0.51   1
   1  -1  -6   13.32    0.97  -2
  -1  -1   6   13.32    0.97   1
   1  -1  -6   14.97    1.07  -2
  -1  -1   6   14.97    1.07   1
   1  -1  -6   14.12    1.00  -2
  -1  -1   6   14.12    1.00   1
  -1   1   6   16.62    1.29  -2
   1   1  -6   16.62    1.29   1
  -1   1   6   15.18    1.00  -2
   1   1  -6   15.18    1.00   1
  -1   1   6   14.96    0.98  -2
   1   1  -6   14.96    0.98   1
  -1   1   6   15.85    1.11  -2
   1   1  -6   15.85    1.11   1
  -3  -2   6    4.23    0.56   1
  -3  -2   6    3.68    0.43   1
  -3  -2   6    2.89    0.34   1
   3   2  -6    4.37    0.57   1
   3   2  -6    4.68    0.62   1
   3   2  -6    3.06    0.32   1
   3   2  -6    3.55    0.40   1
   5   0  -6    1.18    0.49  -2
  -5  -3   6    1.18    0.49   1
   5   0  -6    0.86    0.32  -2
  -5  -3   6    0.86    0.32   1
  -5   0   6    0.57    0.26  -2
   5   3  -6    0.57    0.26   1
  -5   0   6    1.33    0.34  -2
   5   3  -6    1.33    0.34   1
  -5   0   6    0.99    0.48  -2
   5   3  -6    0.99    0.48   1
   5   2   7    6.44    0.59   1
   5   2   7    6.95    0.57   1
  -5  -2  -7    5.97    0.58   1
   3   1   7    0.81    0.22   1
   3   1   7    0.41    0.18   1
  -3  -1  -7    0.92    0.30   1
  -3  -1  -7    0.64    0.19   1
  -3  -1  -7    1.03    0.22   1
   1   0   7    1.92    0.22   1
   1   0   7    1.63    0.19   1
   1   0   7    2.44    0.29   1
   1   0   7    1.59    0.19   1
  -1   0  -7    1.56    0.16   1
  -1   0  -7    2.49    0.39   1
  -1   0  -7    1.78    0.19   1
   1  -1  -7   81.00    5.03  -2
  -1  -1   7   81.00    5.03   1
  -1   1   7   65.15    4.84  -2
   1   1  -7   65.15    4.84   1
  -1   1   7   84.13    5.18  -2
   1   1  -7   84.13    5.18   1
  -1   1   7   84.12    5.96  -2
   1   1  -7   84.12    5.96   1
  -1   1   7   64.56    4.65  -2
   1   1  -7   64.56    4.65   1
  -3  -2   7    1.28    0.28   1
  -3  -2   7    1.22    0.41   1
  -3  -2   7    1.75    0.41   1
   3   2  -7    1.07    0.45   1
   3   2  -7    1.33    0.25   1
   3   2  -7    1.10    0.27   1
   5   0  -7    1.15    0.48  -2
  -5  -3   7    1.15    0.48   1
   5   0  -7   -0.11    0.24  -2
  -5  -3   7   -0.11    0.24   1
  -5   0   7    0.07    0.44  -2
   5   3  -7    0.07    0.44   1
  -5   0   7    0.37    0.24  -2
   5   3  -7    0.37    0.24   1
  -5   0   7    0.12    0.27  -2
   5   3  -7    0.12    0.27   1
   5   2   8   -0.06    0.20   1
   5   2   8    0.55    0.27   1
  -5  -2  -8    1.01    0.30   1
   3   1   8    7.52    0.58   1
   3   1   8    7.64    0.58   1
  -3  -1  -8    7.21    0.54   1
  -3  -1  -8    7.79    0.58   1
  -3  -1  -8    7.08    0.73   1
   1   0   8   52.38    3.31   1
   1   0   8   52.65    3.31   1
   1   0   8   51.87    3.44   1
   1   0   8   49.31    3.10   1
  -1   0  -8   52.13    3.17   1
  -1   0  -8   49.36    4.08   1
  -1  -1   8    2.31    0.24   1
  -1  -1   8    3.05    0.40   1
   1   1  -8    3.18    0.51   1
   1   1  -8    2.43    0.25   1
   1   1  -8    2.47    0.27   1
   1   1  -8    2.30    0.40   1
  -3  -2   8    0.68    0.39   1
  -3  -2   8    0.39    0.23   1
   3   2  -8    0.37    0.23   1
   3   2  -8    0.06    0.24   1
   3   2  -8    0.61    0.44   1
   3   2  -8    0.39    0.21   1
  -5  -3   8    0.14    0.26   1
  -5  -3   8    0.44    0.47   1
   5   3  -8    0.67    0.49   1
   5   3  -8    0.81    0.32   1
   5   3  -8    0.67    0.31   1
   5   3  -8    0.52    0.28   1
  -5  -3  -9    1.93    0.37  -2
   5   2   9    1.93    0.37   1
  -5  -3  -9    2.27    0.40  -2
   5   2   9    2.27    0.40   1
   5   3   9    2.54    0.43  -2
  -5  -2  -9    2.54    0.43   1
   3   1   9    2.92    0.37   1
   3   1   9    2.37    0.30   1
  -3  -1  -9    2.98    0.35   1
  -3  -1  -9    3.28    0.54   1
  -1  -2  -9   35.81    2.25  -2
   1   0   9   35.81    2.25   1
  -1  -2  -9   34.73    2.38  -2
   1   0   9   34.73    2.38   1
  -1  -2  -9   33.51    2.15  -2
   1   0   9   33.51    2.15   1
  -1  -2  -9   34.69    2.28  -2
   1   0   9   34.69    2.28   1
  -1  -2  -9   35.89    2.28  -2
   1   0   9   35.89    2.28   1
   1   2   9   35.57    2.19  -2
  -1   0  -9   35.57    2.19   1
   1   2   9   34.00    2.84  -2
  -1   0  -9   34.00    2.84   1
  -1  -1   9    2.01    0.24   1
  -1  -1   9    3.57    0.43   1
   1   1  -9    3.12    0.56   1
   1   1  -9    2.24    0.26   1
   1   1  -9    2.72    0.45   1
   1   1  -9    2.34    0.31   1
  -3  -2   9    0.59    0.38   1
  -3  -2   9   -0.02    0.22   1
   3   2  -9    0.56    0.47   1
   3   2  -9    0.10    0.24   1
   3   2  -9    0.37    0.22   1
  -5  -3   9   -0.07    0.27   1
   5   3  -9   -0.21    0.50   1
   5   3  -9    0.63    0.32   1
   5   3  -9   -0.18    0.23   1
  -5  -3 -10    3.25    0.39  -2
   5   2  10    3.25    0.39   1
  -5  -3 -10    3.20    0.45  -2
   5   2  10    3.20    0.45   1
   5   3  10    3.45    0.41  -2
  -5  -2 -10    3.45    0.41   1
   3   1  10   29.75    1.96   1
   3   1  10   32.10    2.06   1
  -3  -1 -10   31.08    2.06   1
  -3  -1 -10   30.40    2.54   1
  -1  -2 -10   23.15    1.50  -2
   1   0  10   23.15    1.50   1
  -1  -2 -10   22.97    1.50  -2
   1   0  10   22.97    1.50   1
  -1  -2 -10   22.14    1.59  -2
   1   0  10   22.14    1.59   1
  -1  -2 -10   23.18    1.44  -2
   1   0  10   23.18    1.44   1
   1   2  10   22.28    1.45  -2
  -1   0 -10   22.28    1.45   1
   1   2  10   21.52    1.91  -2
  -1   0 -10   21.52    1.91   1
  -1  -1  10    0.13    0.13   1
  -1  -1  10    0.22    0.23   1
   1   1 -10    0.01    0.17   1
   1   1 -10   -0.05    0.17   1
   1   1 -10    0.22    0.41   1
   1   1 -10   -0.09    0.27   1
   3  -1 -10    1.72    0.34  -2
  -3  -2  10    1.72    0.34   1
   3  -1 -10    1.94    0.48  -2
  -3  -2  10    1.94    0.48   1
  -3   1  10    1.53    0.31  -2
   3   2 -10    1.53    0.31   1
  -3   1  10    1.63    0.60  -2
   3   2 -10    1.63    0.60   1
  -3   1  10    1.63    0.35  -2
   3   2 -10    1.63    0.35   1
  -5  -3  10    0.78    0.36   1
   5   3 -10    0.86    0.33   1
   5   3 -10    0.54    0.59   1
   5   3 -10    1.29    0.42   1
   5   2  11    1.44    0.34   1
   3   1  11    0.65    0.22   1
   3   1  11    0.47    0.25   1
  -3  -1 -11    1.11    0.48   1
  -1  -2 -11    6.65    0.58  -2
   1   0  11    6.65    0.58   1
  -1  -2 -11    7.58    0.54  -2
   1   0  11    7.58    0.54   1
   1   2  11    5.92    0.52  -2
  -1   0 -11    5.92    0.52   1
   1   2  11    7.46    0.78  -2
  -1   0 -11    7.46    0.78   1
  -1  -1  11    0.22    0.25   1
   1   1 -11   -0.29    0.39   1
   1   1 -11    0.18    0.20   1
   3  -1 -11    2.20    0.50  -2
  -3  -2  11    2.20    0.50   1
  -3   1  11    2.05    0.34  -2
   3   2 -11    2.05    0.34   1
  -3   1  11    1.65    0.65  -2
   3   2 -11    1.65    0.65   1
  -3   1  11    1.75    0.38  -2
   3   2 -11    1.75    0.38   1
   5   3 -11   -0.60    0.57   1
   5   3 -11    0.09    0.29   1
   5   3 -11    0.43    0.36   1
   5   2  12    3.68    0.50   1
   3   1  12   18.35    1.39   1
   3   1  12   21.94    1.43   1
  -3  -1 -12   21.77    1.83   1
   1   0  12    0.24    0.16   1
   1   0  12    0.17    0.23   1
   1   0  12    0.34    0.20   1
  -1   0 -12    0.96    0.23   1
  -1   0 -12    0.09    0.48   1
  -1  -1  12   -0.17    0.23   1
   1   1 -12    0.01    0.47   1
   1   1 -12   -0.06    0.20   1
  -3  -2  12    1.60    0.47   1
   3   2 -12    1.26    0.68   1
   3   2 -12    1.70    0.34   1
   3   2 -12    1.22    0.35   1
   5   3 -12    1.50    0.48   1
   5   2  13    1.88    0.39   1
  -3  -3 -13    0.67    0.25  -2
   3   1  13    0.67    0.25   1
  -3  -3 -13    0.10    0.19  -2
   3   1  13    0.10    0.19   1
   3   3  13    0.20    0.46  -2
  -3  -1 -13    0.20    0.46   1
   1   0  13   11.76    0.92   1
   1   0  13   11.83    0.84   1
  -1   0 -13   10.98    1.16   1
   1  -2 -13    2.00    0.42  -2
  -1  -1  13    2.00    0.42   1
  -1   2  13    1.76    0.32  -2
   1   1 -13    1.76    0.32   1
  -1   2  13    1.88    0.63  -2
   1   1 -13    1.88    0.63   1
  -3  -2  13   -0.01    0.36   1
   3   2 -13    0.37    0.29   1
   3   2 -13   -0.07    0.56   1
  -3  -3 -14    0.69    0.24  -2
   3   1  14    0.69    0.24   1
   3   3  14    0.68    0.50  -2
  -3  -1 -14    0.68    0.50   1
   1   0  14    2.41    0.42   1
   1   0  14    2.27    0.34   1
  -1   0 -14    2.39    0.69   1
   1  -2 -14    0.13    0.29  -2
  -1  -1  14    0.13    0.29   1
  -1   2  14    0.27    0.23  -2
   1   1 -14    0.27    0.23   1
  -1   2  14   -0.19    0.51  -2
   1   1 -14   -0.19    0.51   1
   3   2 -14   -0.14    0.25   1
   3   2 -14   -1.17    0.57   1
   3   1  15   -0.01    0.18   1
  -3  -1 -15   -0.73    0.48   1
   1   0  15    0.03    0.15   1
   1   0  15    0.23    0.25   1
  -1   0 -15   -0.02    0.50   1
   1  -2 -15    0.41    0.33  -2
  -1  -1  15    0.41    0.33   1
  -1   2  15    0.45    0.25  -2
   1   1 -15    0.45    0.25   1
  -1   2  15   -0.31    0.60  -2
   1   1 -15   -0.31    0.60   1
   3   2 -15    0.26    0.29   1
   3   1  16    0.73    0.27   1
   1   0  16    1.30    0.31   1
   1   0  16    2.08    0.41   1
  -1   0 -16    0.80    0.65   1
  -1  -1  16    0.27    0.33   1
   1   1 -16   -0.90    0.58   1
   1   1 -16    0.08    0.25   1
  -1  -3 -17    0.54    0.24  -2
   1   0  17    0.54    0.24   1
   1   3  17   -0.19    0.58  -2
  -1   0 -17   -0.19    0.58   1
  -1  -3 -18    0.34    0.23  -2
   1   0  18    0.34    0.23   1
   2   0 -17    0.05    0.31   1
   0   1  17   -0.74    0.59  -2
   0  -1 -17   -0.74    0.59   1
   0  -1 -17    0.06    0.17  -2
   0   1  17    0.06    0.17   1
   2   2  17    0.05    0.22   1
   2   0 -16    0.09    0.27   1
   0   1  16    1.43    0.72  -2
   0  -1 -16    1.43    0.72   1
   0   1  16    2.24    0.42  -2
   0  -1 -16    2.24    0.42   1
   0  -1 -16    2.57    0.47  -2
   0   1  16    2.57    0.47   1
   0  -1 -16    2.19    0.34  -2
   0   1  16    2.19    0.34   1
   0  -1 -16    2.58    0.37  -2
   0   1  16    2.58    0.37   1
  -2  -2 -16   -0.35    0.53   1
   2   2  16   -0.26    0.14   1
   2   0 -15    0.04    0.25   1
   2   0 -15   -1.07    0.58   1
  -2   0  15    0.07    0.29   1
   0   1  15    6.10    0.82  -2
   0  -1 -15    6.10    0.82   1
   0  -1 -15    5.27    0.55  -2
   0   1  15    5.27    0.55   1
   0  -1 -15    6.31    0.51  -2
   0   1  15    6.31    0.51   1
   0  -1 -15    5.03    0.48  -2
   0   1  15    5.03    0.48   1
  -2  -2 -15   -0.63    0.49   1
   2   2  15    0.18    0.18   1
   2   2  15   -0.01    0.24   1
  -4  -2 -15    1.29    0.34  -2
   4   3  15    1.29    0.34   1
   4   1 -14    0.50    0.36   1
   2   0 -14   -0.43    0.55   1
   2   0 -14   -0.01    0.25   1
  -2   0  14    0.04    0.31   1
  -2   0  14   -0.06    0.21   1
   0  -1 -14    0.60    0.54   1
   0  -1 -14    1.12    0.29   1
   0   1  14    1.68    0.37   1
   0   1  14    1.02    0.23   1
   0   1  14    1.54    0.32   1
  -2  -2 -14    5.21    0.74   1
   2   2  14    5.70    0.50   1
   2   2  14    5.53    0.50   1
   4   3  14    2.71    0.43   1
   4   1 -13    0.56    0.68   1
   4   1 -13    2.05    0.46   1
  -2   0  13   -0.13    0.23  -2
   2   0 -13   -0.13    0.23   1
  -2   0  13   -0.66    0.48  -2
   2   0 -13   -0.66    0.48   1
   2   0 -13   -0.05    0.29  -2
  -2   0  13   -0.05    0.29   1
   2   0 -13   -0.35    0.19  -2
  -2   0  13   -0.35    0.19   1
   0  -1 -13    3.32    0.41   1
   0  -1 -13    3.72    0.70   1
   0   1  13    3.43    0.36   1
   0   1  13    2.96    0.32   1
   0   1  13    3.24    0.39   1
  -2  -2 -13    2.54    0.37   1
  -2  -2 -13    2.06    0.59   1
   2   2  13    2.58    0.36   1
   2   2  13    2.56    0.37   1
   4   3  13    0.04    0.19   1
   4   1 -12    0.14    0.31   1
   4   1 -12   -0.96    0.48   1
  -4  -1  12    0.23    0.29   1
  -2   0  12    0.33    0.25  -2
   2   0 -12    0.33    0.25   1
  -2   0  12   -0.32    0.47  -2
   2   0 -12   -0.32    0.47   1
   2   0 -12   -0.25    0.29  -2
  -2   0  12   -0.25    0.29   1
   2   0 -12    0.28    0.23  -2
  -2   0  12    0.28    0.23   1
   2   0 -12    0.36    0.23  -2
  -2   0  12    0.36    0.23   1
   0  -1 -12    1.25    0.40   1
   0  -1 -12    1.87    0.31   1
   0  -1 -12    1.54    0.55   1
   0   1  12    1.74    0.26   1
   0   1  12    2.12    0.29   1
   0   1  12    1.78    0.35   1
   0   1  12    2.02    0.32   1
   2   1  12   10.33    0.75  -2
  -2  -2 -12   10.33    0.75   1
   2   1  12    9.63    1.00  -2
  -2  -2 -12    9.63    1.00   1
  -2  -1 -12   10.39    0.76  -2
   2   2  12   10.39    0.76   1
  -2  -1 -12    9.49    0.73  -2
   2   2  12    9.49    0.73   1
   4   3  12    1.47    0.33   1
   4   1 -11    0.84    0.34   1
   4   1 -11    0.19    0.54   1
  -4  -1  11    0.67    0.31   1
  -4  -1  11    1.15    0.51   1
   2   0 -11    0.21    0.26   1
   2   0 -11    0.16    0.47   1
  -2   0  11    0.31    0.24   1
  -2   0  11    0.95    0.25   1
  -2   0  11    0.74    0.40   1
   0  -1 -11    2.14    0.31   1
   0  -1 -11    2.03    0.57   1
   0  -1 -11    2.33    0.42   1
   0   1  11    2.37    0.30   1
   0   1  11    2.10    0.33   1
   0   1  11    2.78    0.38   1
   0   1  11    2.35    0.28   1
   2   1  11    3.02    0.58  -2
  -2  -2 -11    3.02    0.58   1
   2   1  11    2.62    0.28  -2
  -2  -2 -11    2.62    0.28   1
   2   1  11    1.86    0.33  -2
  -2  -2 -11    1.86    0.33   1
  -4  -3 -11    1.47    0.34   1
   4   3  11    1.44    0.31   1
   4   3  11    1.30    0.31   1
   4   1 -10   -0.19    0.47   1
   4   1 -10    0.50    0.27   1
   4   1 -10    0.27    0.30   1
  -4  -1  10    0.47    0.29   1
  -4  -1  10    0.25    0.23   1
  -4  -1  10    0.08    0.43   1
   2   0 -10    0.26    0.45   1
   2   0 -10    0.64    0.27   1
  -2   0  10    0.88    0.28   1
  -2   0  10    0.57    0.39   1
  -2   0  10    0.89    0.25   1
   0  -1 -10    5.10    0.44   1
   0  -1 -10    5.35    0.65   1
   0  -1 -10    5.03    0.50   1
   0   1  10    5.56    0.41   1
   0   1  10    4.98    0.45   1
   0   1  10    5.31    0.44   1
   0   1  10    5.00    0.41   1
  -2  -2 -10   12.54    0.85   1
  -2  -2 -10   10.81    1.07   1
  -2  -2 -10   12.33    0.83   1
   2   2  10   11.89    0.82   1
   2   2  10   11.52    0.85   1
   2   2  10   10.98    0.85   1
  -4  -3 -10    0.18    0.21   1
   4   3  10    0.15    0.21   1
   4   3  10    0.02    0.19   1
   6   2  10    5.45    0.59  -2
  -6  -4 -10    5.45    0.59   1
  -6  -2 -10    4.87    0.63  -2
   6   4  10    4.87    0.63   1
   6   2  -9    0.09    0.34   1
  -6  -2   9   -0.38    0.27   1
  -4  -1   9    1.11    0.29  -2
   4   1  -9    1.11    0.29   1
  -4  -1   9    0.80    0.33  -2
   4   1  -9    0.80    0.33   1
  -4  -1   9    0.97    0.53  -2
   4   1  -9    0.97    0.53   1
  -4  -1   9    0.94    0.26  -2
   4   1  -9    0.94    0.26   1
   4   1  -9    0.90    0.50  -2
  -4  -1   9    0.90    0.50   1
   4   1  -9    0.68    0.29  -2
  -4  -1   9    0.68    0.29   1
   2   0  -9    2.36    0.50   1
   2   0  -9    2.76    0.39   1
   2   0  -9    2.80    0.35   1
   2   0  -9    2.94    0.61   1
  -2   0   9    3.21    0.39   1
  -2   0   9    2.98    0.51   1
  -2   0   9    3.53    0.52   1
  -2   0   9    3.02    0.36   1
   0   0   9    8.25    0.77  -2
   0  -1  -9    8.25    0.77   1
   0   0   9    6.04    0.59  -2
   0  -1  -9    6.04    0.59   1
   0   0  -9    7.99    0.51  -2
   0   1   9    7.99    0.51   1
   0   0  -9    7.48    0.57  -2
   0   1   9    7.48    0.57   1
   0   0  -9    6.22    0.52  -2
   0   1   9    6.22    0.52   1
  -2  -2  -9    2.53    0.28   1
  -2  -2  -9    3.42    0.50   1
  -2  -2  -9    2.69    0.30   1
   2   2   9    2.65    0.26   1
   2   2   9    2.31    0.29   1
   2   2   9    2.44    0.28   1
  -4  -3  -9   12.91    0.91   1
  -4  -3  -9   12.90    0.95   1
   4   3   9   10.65    0.90   1
   4   3   9   12.32    0.90   1
  -6  -4  -9    5.03    0.58   1
   6   4   9    5.76    0.60   1
   6   2  -8    0.26    0.35   1
  -6  -2   8    0.62    0.35   1
  -4  -1   8    2.88    0.45  -2
   4   1  -8    2.88    0.45   1
  -4  -1   8    2.48    0.40  -2
   4   1  -8    2.48    0.40   1
  -4  -1   8    3.40    0.40  -2
   4   1  -8    3.40    0.40   1
  -4  -1   8    3.07    0.66  -2
   4   1  -8    3.07    0.66   1
   4   1  -8    2.75    0.45  -2
  -4  -1   8    2.75    0.45   1
   4   1  -8    3.97    0.65  -2
  -4  -1   8    3.97    0.65   1
   2   0  -8   13.44    0.93   1
   2   0  -8   12.57    1.05   1
   2   0  -8   13.47    0.91   1
   2   0  -8   12.40    1.20   1
  -2   0   8   12.35    1.01   1
  -2   0   8   13.04    1.04   1
  -2   0   8   13.02    0.93   1
   0   0   8   18.76    1.63  -2
   0  -1  -8   18.76    1.63   1
   0   0   8   18.78    1.25  -2
   0  -1  -8   18.78    1.25   1
   0   0   8   19.81    1.40  -2
   0  -1  -8   19.81    1.40   1
   0   0  -8   18.88    1.34  -2
   0   1   8   18.88    1.34   1
   0   0  -8   20.16    1.30  -2
   0   1   8   20.16    1.30   1
   0   0  -8   19.07    1.20  -2
   0   1   8   19.07    1.20   1
   0   0  -8   19.20    1.28  -2
   0   1   8   19.20    1.28   1
  -2  -2  -8    6.28    0.63   1
  -2  -2  -8    6.54    0.48   1
  -2  -2  -8    5.92    0.47   1
  -2  -2  -8    5.63    0.49   1
   2   2   8    6.57    0.49   1
   2   2   8    6.55    0.47   1
   2   2   8    5.89    0.47   1
   4   1   8    5.06    0.47  -2
  -4  -3  -8    5.06    0.47   1
   4   1   8    4.69    0.47  -2
  -4  -3  -8    4.69    0.47   1
  -4  -1  -8    5.88    0.49  -2
   4   3   8    5.88    0.49   1
  -4  -1  -8    4.04    0.44  -2
   4   3   8    4.04    0.44   1
  -6  -4  -8    2.42    0.48   1
   6   4   8    2.37    0.46   1
   6   2  -7   -0.29    0.30   1
  -6  -2   7   -0.38    0.26   1
   4   1  -7    3.84    0.39   1
   4   1  -7    3.95    0.45   1
   4   1  -7    4.06    0.58   1
   4   1  -7    3.81    0.40   1
  -4  -1   7    3.64    0.43   1
  -4  -1   7    4.89    0.70   1
   2   0  -7   35.93    2.32   1
   2   0  -7   35.80    2.26   1
   2   0  -7   32.99    2.88   1
   2   0  -7   33.74    2.52   1
  -2   0   7   36.82    2.33   1
  -2   0   7   35.97    2.51   1
  -2   0   7   35.15    2.45   1
  -2  -2  -7   10.49    0.75   1
  -2  -2  -7   10.94    0.76   1
  -2  -2  -7   10.73    0.94   1
  -2  -2  -7   10.87    0.78   1
   2   2   7   10.69    0.76   1
   2   2   7   11.31    0.78   1
   2   2   7   11.08    0.74   1
   4   1   7   20.04    1.42  -2
  -4  -3  -7   20.04    1.42   1
   4   1   7   20.60    1.36  -2
  -4  -3  -7   20.60    1.36   1
  -4  -1  -7   20.95    1.35  -2
   4   3   7   20.95    1.35   1
  -4  -1  -7   18.74    1.39  -2
   4   3   7   18.74    1.39   1
  -6  -4  -7    3.91    0.57   1
   6   4   7    2.66    0.48   1
  -6  -2   6    3.80    0.55  -2
   6   2  -6    3.80    0.55   1
   6   2  -6    3.11    0.56  -2
  -6  -2   6    3.11    0.56   1
   4   1  -6    8.07    0.63   1
   4   1  -6    7.55    0.83   1
   4   1  -6    8.42    0.68   1
   4   1  -6    8.27    0.62   1
  -4  -1   6    7.39    0.76   1
  -4  -1   6    7.55    0.68   1
   2   0  -6  103.67    6.37   1
   2   0  -6   99.75    7.05   1
   2   0  -6   96.59    8.10   1
   2   0  -6  103.29    6.62   1
  -2   0   6  106.36    7.05   1
  -2   0   6  108.13    6.62   1
  -2   0   6  105.12    6.86   1
   0  -1  -6    0.35    0.16   1
   0  -1  -6    0.14    0.15   1
   0  -1  -6    0.25    0.23   1
   0  -1  -6    0.42    0.13   1
   0   1   6    0.42    0.11   1
   0   1   6    0.36    0.15   1
   0   1   6    0.39    0.14   1
   0   1   6    0.17    0.08   1
  -2  -2  -6   33.80    2.25   1
  -2  -2  -6   33.65    2.71   1
  -2  -2  -6   35.00    2.27   1
  -2  -2  -6   33.47    2.15   1
   2   2   6   32.50    2.09   1
   2   2   6   36.59    2.25   1
   4   3   6    0.93    0.27   1
  -6  -4  -6    1.89    0.42   1
   6   4   6    0.91    0.36   1
  -6  -2   5    0.66    0.34  -2
   6   2  -5    0.66    0.34   1
  -6  -2   5    0.56    0.32  -2
   6   2  -5    0.56    0.32   1
   6   2  -5    0.72    0.37  -2
  -6  -2   5    0.72    0.37   1
   6   2  -5    0.05    0.51  -2
  -6  -2   5    0.05    0.51   1
   4   1  -5   -0.08    0.21   1
   4   1  -5    0.03    0.21   1
   4   1  -5   -0.02    0.19   1
   4   1  -5    0.27    0.32   1
  -4  -1   5   -0.07    0.22   1
  -4  -1   5   -0.06    0.38   1
  -2  -1   5   28.75    1.98  -2
   2   0  -5   28.75    1.98   1
  -2  -1   5   31.97    1.89  -2
   2   0  -5   31.97    1.89   1
  -2  -1   5   35.71    2.55  -2
   2   0  -5   35.71    2.55   1
  -2  -1   5   30.36    2.04  -2
   2   0  -5   30.36    2.04   1
  -2  -1   5   30.88    2.21  -2
   2   0  -5   30.88    2.21   1
   2   1  -5   28.38    2.05  -2
  -2   0   5   28.38    2.05   1
   2   1  -5   31.05    2.21  -2
  -2   0   5   31.05    2.21   1
   2   1  -5   32.37    2.16  -2
  -2   0   5   32.37    2.16   1
   0  -1  -5   49.87    4.17   1
   0  -1  -5   55.66    3.52   1
   0  -1  -5   53.91    3.27   1
   0  -1  -5   52.13    3.61   1
   0   1   5   53.67    3.60   1
   0   1   5   53.49    3.51   1
   0   1   5   51.50    3.39   1
   0   1   5   53.71    3.14   1
  -2  -2  -5   86.78    7.14   1
  -2  -2  -5  102.22    5.89   1
  -2  -2  -5  104.47    5.66   1
   2   2   5   80.06    5.46   1
   2   2   5   86.26    5.89   1
  -4  -3  -5    3.65    0.39   1
  -4  -3  -5    3.43    0.38   1
  -4  -3  -5    3.74    0.40   1
  -4  -3  -5    3.28    0.39   1
   4   3   5    3.37    0.37   1
   4   3   5    3.91    0.41   1
  -6  -4  -5    5.44    0.58   1
   6   4   5    5.75    0.57   1
  -6  -2   4    0.57    0.30  -2
   6   2  -4    0.57    0.30   1
  -6  -2   4    0.27    0.30  -2
   6   2  -4    0.27    0.30   1
   6   2  -4    0.29    0.30  -2
  -6  -2   4    0.29    0.30   1
   6   2  -4   -0.82    0.44  -2
  -6  -2   4   -0.82    0.44   1
   4   1  -4    7.03    0.77   1
   4   1  -4    7.63    0.59   1
   4   1  -4    8.01    0.60   1
  -4  -1   4    8.23    0.74   1
  -4  -1   4    7.43    0.65   1
  -4  -1   4    7.88    0.74   1
  -2  -1   4   18.22    1.41  -2
   2   0  -4   18.22    1.41   1
  -2  -1   4   19.87    1.29  -2
   2   0  -4   19.87    1.29   1
  -2  -1   4   19.76    1.19  -2
   2   0  -4   19.76    1.19   1
  -2  -1   4   17.60    1.61  -2
   2   0  -4   17.60    1.61   1
  -2  -1   4   20.34    1.27  -2
   2   0  -4   20.34    1.27   1
   2   1  -4   19.98    1.29  -2
  -2   0   4   19.98    1.29   1
   2   1  -4   19.74    1.31  -2
  -2   0   4   19.74    1.31   1
   2   1  -4   19.12    1.37  -2
  -2   0   4   19.12    1.37   1
   2   1  -4   19.41    1.41  -2
  -2   0   4   19.41    1.41   1
   0  -1  -4   30.49    2.51   1
   0  -1  -4   31.59    1.97   1
   0  -1  -4   31.95    2.11   1
   0  -1  -4   31.00    2.17   1
   0   1   4   31.76    1.88   1
   0   1   4   32.36    2.17   1
   0   1   4   31.19    2.04   1
   0   1   4   32.76    2.11   1
   2   0   4   16.19    1.12  -2
  -2  -2  -4   16.19    1.12   1
   2   0   4   17.39    1.18  -2
  -2  -2  -4   17.39    1.18   1
  -2   0  -4   17.62    1.10  -2
   2   2   4   17.62    1.10   1
  -2   0  -4   18.07    1.16  -2
   2   2   4   18.07    1.16   1
  -4  -3  -4   75.40    5.27   1
  -4  -3  -4   78.65    5.04   1
  -4  -3  -4   73.95    5.13   1
   4   3   4   80.98    5.01   1
   4   3   4   77.75    4.68   1
   6   1   4    4.24    0.51  -2
  -6  -4  -4    4.24    0.51   1
  -6  -1  -4    4.62    0.56  -2
   6   4   4    4.62    0.56   1
   6   2  -3   -0.10    0.28   1
  -6  -2   3    0.04    0.27   1
  -6  -2   3   -0.58    0.44   1
   4   1  -3    3.23    0.34   1
   4   1  -3    3.19    0.44   1
   4   1  -3    2.63    0.31   1
   4   1  -3    3.59    0.49   1
  -4  -1   3    3.32    0.38   1
  -4  -1   3    3.72    0.57   1
  -4  -1   3    3.92    0.56   1
   2   0  -3   11.64    0.78   1
   2   0  -3   12.42    0.82   1
   2   0  -3   11.48    1.06   1
   2   0  -3   13.07    0.84   1
   2   0  -3   12.06    0.93   1
  -2   0   3   11.88    0.94   1
  -2   0   3   13.69    0.87   1
  -2   0   3   12.86    0.84   1
  -2   0   3   11.39    0.91   1
   0  -1  -3  149.76   10.28   1
   0  -1  -3  160.69    9.32   1
   0  -1  -3  143.61   11.84   1
   0  -1  -3  148.11   10.01   1
   0   1   3  155.66    8.98   1
   0   1   3  157.69   11.84   1
   0   1   3  156.51   10.28   1
   0   1   3  152.38   10.01   1
   0   1   3  151.27    9.69   1
   2   0   3   75.29    4.73  -2
  -2  -2  -3   75.29    4.73   1
   2   0   3   71.71    5.00  -2
  -2  -2  -3   71.71    5.00   1
   2   0   3   74.59    4.56  -2
  -2  -2  -3   74.59    4.56   1
   2   0   3   73.91    4.76  -2
  -2  -2  -3   73.91    4.76   1
  -2   0  -3   71.55    4.41  -2
   2   2   3   71.55    4.41   1
  -2   0  -3   77.16    4.75  -2
   2   2   3   77.16    4.75   1
  -4  -3  -3   18.39    1.34   1
  -4  -3  -3   19.31    1.38   1
  -4  -3  -3   19.34    1.35   1
   4   3   3   19.30    1.30   1
   4   3   3   17.62    1.25   1
   6   1   3    0.93    0.34  -2
  -6  -4  -3    0.93    0.34   1
  -6  -1  -3    0.54    0.29  -2
   6   4   3    0.54    0.29   1
   6   2  -2   -0.27    0.24   1
  -6  -2   2   -0.10    0.43   1
  -6  -2   2   -0.45    0.25   1
   4   1  -2    4.61    0.42   1
   4   1  -2    4.94    0.55   1
   4   1  -2    4.94    0.42   1
  -4  -1   2    5.22    0.57   1
  -4  -1   2    4.81    0.54   1
  -4  -1   2    4.87    0.47   1
   2   0  -2    5.06    0.52   1
   2   0  -2    5.03    0.37   1
   2   0  -2    5.11    0.46   1
  -2   0   2    5.64    0.44   1
  -2   0   2    5.61    0.47   1
  -2   0   2    5.67    0.48   1
   0  -1  -2   81.48    4.68   1
   0  -1  -2   71.40    5.95   1
   0  -1  -2   75.24    5.17   1
   0   1   2   79.74    4.52   1
   0   1   2   74.33    5.03   1
   0   1   2   77.80    4.87   1
   0   1   2   76.18    5.95   1
   0   1   2   76.67    5.17   1
  -2  -2  -2    0.06    0.09   1
  -2  -2  -2    0.15    0.12   1
  -2  -2  -2    0.45    0.13   1
  -2  -2  -2    0.14    0.11   1
   2   2   2    0.26    0.12   1
   2   2   2    0.35    0.13   1
  -4  -3  -2   35.66    2.51   1
  -4  -3  -2   35.52    2.41   1
  -4  -3  -2   34.64    2.44   1
   4   3   2   35.53    2.24   1
   4   3   2   37.35    2.37   1
   6   1   2    1.51    0.39  -2
  -6  -4  -2    1.51    0.39   1
  -6  -1  -2    1.62    0.38  -2
   6   4   2    1.62    0.38   1
   6   2  -1   11.03    0.86   1
  -6  -2   1   10.97    1.00   1
  -6  -2   1   11.09    0.94   1
  -4  -2   1    8.20    0.59  -2
   4   1  -1    8.20    0.59   1
  -4  -2   1    7.26    0.73  -2
   4   1  -1    7.26    0.73   1
  -4  -2   1    7.30    0.57  -2
   4   1  -1    7.30    0.57   1
   4   2  -1    7.79    0.71  -2
  -4  -1   1    7.79    0.71   1
   4   2  -1    7.09    0.69  -2
  -4  -1   1    7.09    0.69   1
   4   2  -1    7.49    0.63  -2
  -4  -1   1    7.49    0.63   1
   2   0  -1    1.63    0.17   1
   2   0  -1    2.18    0.30   1
   2   0  -1    1.74    0.18   1
  -2   0   1    1.40    0.17   1
  -2   0   1    2.41    0.30   1
  -2   0   1    1.78    0.25   1
   0  -1   1   78.11    6.69  -2
   0  -1  -1   78.11    6.69   1
   0  -1   1   91.26    5.26  -2
   0  -1  -1   91.26    5.26   1
   0   1  -1   84.84    6.69  -2
   0   1   1   84.84    6.69   1
   0   1  -1   91.19    5.10  -2
   0   1   1   91.19    5.10   1
   0   1  -1   87.98    5.48  -2
   0   1   1   87.98    5.48   1
   0   1  -1   84.31    5.48  -2
   0   1   1   84.31    5.48   1
  -2  -2  -1   22.69    1.47   1
  -2  -2  -1   22.40    1.56   1
  -2  -2  -1   24.10    1.54   1
  -2  -2  -1   23.88    1.60   1
   2   2   1   24.02    1.51   1
   2   2   1   22.76    1.60   1
   2   2   1   22.02    1.43   1
  -4  -3  -1    1.68    0.32   1
   4   3   1    1.41    0.32   1
   4   3   1    1.84    0.31   1
  -6  -4  -1    0.31    0.28   1
   6   4   1    0.24    0.23   1
   6   4   1    0.38    0.28   1
   6   2   0   -0.23    0.26   1
   6   2   0   -0.14    0.25   1
  -6  -2   0   -0.28    0.38   1
  -6  -2   0   -0.09    0.23   1
  -4  -2   0   51.40    3.17  -2
   4   1   0   51.40    3.17   1
  -4  -2   0   45.61    3.85  -2
   4   1   0   45.61    3.85   1
  -4  -2   0   48.25    2.96  -2
   4   1   0   48.25    2.96   1
   4   2   0   48.74    3.40  -2
  -4  -1   0   48.74    3.40   1
   4   2   0   49.85    3.21  -2
  -4  -1   0   49.85    3.21   1
   4   2   0   46.83    3.30  -2
  -4  -1   0   46.83    3.30   1
   2   0   0    6.21    0.42   1
   2   0   0    5.26    0.53   1
   2   0   0    5.54    0.40   1
  -2   0   0    5.30    0.48   1
  -2   0   0    6.52    0.43   1
  -2   0   0    6.05    0.46   1
   0  -1   0  276.96   16.70  -2
   0  -1   0  276.96   16.70   1
   0  -1   0  269.39   17.99  -2
   0  -1   0  269.39   17.99   1
   0  -1   0  268.67   21.24  -2
   0  -1   0  268.67   21.24   1
   0   1   0  288.50   17.45  -2
   0   1   0  288.50   17.45   1
   0   1   0  263.86   21.23  -2
   0   1   0  263.86   21.23   1
   0   1   0  279.52   17.98  -2
   0   1   0  279.52   17.98   1
  -2  -2   0    1.82    0.22   1
   2   2   0    1.43    0.21   1
   2   2   0    1.66    0.22   1
   2   2   0    1.06    0.14   1
   2   2   0    1.45    0.20   1
   4   0   0   12.88    0.98  -2
  -4  -3   0   12.88    0.98   1
   4   0   0   11.82    0.94  -2
  -4  -3   0   11.82    0.94   1
   4   0   0   12.88    0.96  -2
  -4  -3   0   12.88    0.96   1
  -4   0   0   12.58    0.97  -2
   4   3   0   12.58    0.97   1
  -4   0   0   12.31    0.88  -2
   4   3   0   12.31    0.88   1
  -4   0   0   12.56    0.89  -2
   4   3   0   12.56    0.89   1
  -6  -4   0    5.47    0.68   1
   6   4   0    4.11    0.45   1
   6   4   0    4.49    0.51   1
   6   2   1   -0.13    0.26   1
   6   2   1   -0.08    0.26   1
  -6  -2  -1   -0.45    0.36   1
  -6  -2  -1    0.16    0.24   1
   4   1   1    0.65    0.23   1
   4   1   1    0.92    0.30   1
   4   1   1    0.97    0.26   1
  -4  -1  -1    1.04    0.28   1
  -4  -1  -1    0.87    0.32   1
  -4  -1  -1    1.03    0.33   1
   2   0   1   13.74    0.91   1
   2   0   1   12.77    1.19   1
   2   0   1   15.67    0.97   1
  -2   0  -1   15.21    0.99   1
  -2   0  -1   15.26    0.97   1
   0  -1  -1    7.24    0.51  -2
   0  -1   1    7.24    0.51   1
   0  -1  -1    8.30    0.61  -2
   0  -1   1    8.30    0.61   1
   0  -1  -1    7.69    0.61  -2
   0  -1   1    7.69    0.61   1
   0  -1  -1    7.36    0.46  -2
   0  -1   1    7.36    0.46   1
   0   1   1    6.78    0.60  -2
   0   1  -1    6.78    0.60   1
  -2  -2   1    1.98    0.22   1
  -2  -2   1    2.36    0.26   1
  -2  -2   1    2.17    0.24   1
  -2  -2   1    1.85    0.27   1
   2   2  -1    2.06    0.19   1
   2   2  -1    2.02    0.24   1
   2   2  -1    2.08    0.27   1
   2   2  -1    1.90    0.21   1
   2   2  -1    2.75    0.29   1
   4   0  -1    1.47    0.31  -2
  -4  -3   1    1.47    0.31   1
   4   0  -1    2.62    0.42  -2
  -4  -3   1    2.62    0.42   1
   4   0  -1    1.75    0.39  -2
  -4  -3   1    1.75    0.39   1
  -4   0   1    1.81    0.34  -2
   4   3  -1    1.81    0.34   1
  -4   0   1    2.50    0.33  -2
   4   3  -1    2.50    0.33   1
  -4   0   1    2.95    0.34  -2
   4   3  -1    2.95    0.34   1
  -4   0   1    2.35    0.27  -2
   4   3  -1    2.35    0.27   1
  -6  -4   1    0.23    0.30   1
   6   4  -1    0.69    0.33   1
  -6  -3  -2    5.07    0.53  -2
   6   2   2    5.07    0.53   1
  -6  -3  -2    5.68    0.52  -2
   6   2   2    5.68    0.52   1
   6   3   2    5.04    0.65  -2
  -6  -2  -2    5.04    0.65   1
   6   3   2    5.40    0.57  -2
  -6  -2  -2    5.40    0.57   1
   4   1   2   12.33    0.84   1
   4   1   2   11.85    0.82   1
   4   1   2   10.90    1.01   1
  -4  -1  -2   11.97    0.89   1
  -4  -1  -2   11.12    0.93   1
   2   0   2   19.25    1.21   1
   2   0   2   16.62    1.57   1
   2   0   2   21.22    1.29   1
  -2   0  -2   20.51    1.29   1
  -2   0  -2   20.41    1.31   1
   0  -1   2    8.51    0.69   1
   0  -1   2    8.52    0.52   1
   0  -1   2    8.59    0.58   1
   0  -1   2    8.16    0.54   1
   0   1  -2    7.99    0.68   1
   0   1  -2    8.33    0.58   1
   0   1  -2    8.44    0.54   1
   0   1  -2    7.72    0.69   1
  -2  -2   2  103.01    6.73   1
  -2  -2   2  104.05    6.35   1
  -2  -2   2   99.68    6.55   1
   2   2  -2   96.04    5.88   1
   2   2  -2   96.90    6.72   1
   2   2  -2   94.27    7.72   1
   2   2  -2  100.68    6.34   1
  -4  -3   2    1.60    0.42   1
  -4  -3   2    2.58    0.39   1
  -4  -3   2    2.98    0.46   1
   4   3  -2    2.44    0.42   1
   4   3  -2    2.36    0.32   1
   4   3  -2    2.36    0.40   1
   4   3  -2    1.82    0.36   1
  -6  -4   2    1.57    0.42   1
  -6  -4   2    1.73    0.52   1
   6   4  -2    1.43    0.38   1
  -6  -3  -3    1.73    0.40  -2
   6   2   3    1.73    0.40   1
   6   3   3    2.04    0.42  -2
  -6  -2  -3    2.04    0.42   1
   6   3   3    1.76    0.49  -2
  -6  -2  -3    1.76    0.49   1
   4   1   3    1.44    0.27   1
   4   1   3    1.93    0.39   1
   4   1   3    1.20    0.29   1
  -4  -1  -3    1.37    0.30   1
  -4  -1  -3    2.02    0.37   1
  -2  -2  -3   57.10    3.97  -2
   2   0   3   57.10    3.97   1
   2   2   3   48.58    3.36  -2
  -2   0  -3   48.58    3.36   1
   2   2   3   45.72    3.95  -2
  -2   0  -3   45.72    3.95   1
   0  -1   3   25.06    1.47   1
   0  -1   3   24.15    1.63   1
   0  -1   3   24.61    1.94   1
   0   1  -3   22.85    1.93   1
   0   1  -3   24.61    1.63   1
  -2  -2   3    1.96    0.32   1
  -2  -2   3    1.36    0.25   1
  -2  -2   3    2.18    0.32   1
   2   2  -3    3.10    0.21   1
   2   2  -3    2.66    0.38   1
   2   2  -3    2.53    0.33   1
   2   2  -3    2.01    0.23   1
  -4  -3   3    0.19    0.20   1
  -4  -3   3    0.69    0.32   1
  -4  -3   3    0.04    0.33   1
   4   3  -3    0.56    0.31   1
   4   3  -3    0.83    0.28   1
   4   3  -3    0.69    0.20   1
   4   3  -3    0.13    0.29   1
  -6  -4   3    4.84    0.72   1
  -6  -4   3    4.48    0.65   1
   6   4  -3    4.41    0.58   1
  -6  -3  -4    1.56    0.37  -2
   6   2   4    1.56    0.37   1
   6   3   4    1.28    0.38  -2
  -6  -2  -4    1.28    0.38   1
   4   1   4    0.83    0.30   1
   4   1   4    0.60    0.23   1
   4   1   4    0.89    0.28   1
  -4  -1  -4    1.11    0.33   1
  -4  -1  -4    0.68    0.25   1
  -2  -2  -4   17.50    1.04  -2
   2   0   4   17.50    1.04   1
  -2  -2  -4   16.62    1.09  -2
   2   0   4   16.62    1.09   1
  -2  -2  -4   14.11    1.33  -2
   2   0   4   14.11    1.33   1
   2   2   4   17.59    1.11  -2
  -2   0  -4   17.59    1.11   1
   2   2   4   17.44    1.15  -2
  -2   0  -4   17.44    1.15   1
   2   2   4   15.59    1.34  -2
  -2   0  -4   15.59    1.34   1
   0  -1   4   26.04    1.80   1
   0  -1   4   26.69    1.62   1
   0   1  -4   27.89    1.72   1
   0   1  -4   26.68    1.72   1
   0   1  -4   24.74    2.13   1
   0   1  -4   27.86    1.80   1
   2  -1  -4   24.02    1.58  -2
  -2  -2   4   24.02    1.58   1
   2  -1  -4   23.87    1.65  -2
  -2  -2   4   23.87    1.65   1
  -2   1   4   23.88    1.55  -2
   2   2  -4   23.88    1.55   1
  -2   1   4   22.16    1.93  -2
   2   2  -4   22.16    1.93   1
  -2   1   4   24.45    1.70  -2
   2   2  -4   24.45    1.70   1
  -4  -3   4    7.98    0.71   1
  -4  -3   4    7.08    0.64   1
  -4  -3   4    8.80    0.72   1
   4   3  -4    6.89    0.75   1
   4   3  -4    7.66    0.59   1
   4   3  -4    7.46    0.62   1
   6   0  -4    1.76    0.45  -2
  -6  -4   4    1.76    0.45   1
   6   0  -4    3.87    0.65  -2
  -6  -4   4    3.87    0.65   1
  -6   0   4    1.94    0.41  -2
   6   4  -4    1.94    0.41   1
   6   2   5    0.93    0.34   1
  -6  -2  -5    1.62    0.40   1
   4   1   5    5.39    0.50   1
   4   1   5    5.04    0.57   1
   4   1   5    6.07    0.48   1
  -4  -1  -5    5.78    0.51   1
  -4  -1  -5    6.93    0.63   1
   2   0   5  134.23    8.66   1
   2   0   5  146.03    9.36   1
  -2   0  -5  151.51    9.33   1
  -2   0  -5  132.75    8.93   1
  -2   0  -5  169.17   11.40   1
   0  -1   5   40.40    2.47   1
   0  -1   5   40.44    2.75   1
   0   1  -5   42.55    2.65   1
   0   1  -5   42.07    2.54   1
   0   1  -5   39.57    3.26   1
   0   1  -5   41.70    2.65   1
   2  -1  -5   48.56    3.50  -2
  -2  -2   5   48.56    3.50   1
  -2   1   5   55.84    4.14  -2
   2   2  -5   55.84    4.14   1
  -2   1   5   51.96    3.61  -2
   2   2  -5   51.96    3.61   1
  -4  -3   5    0.53    0.39   1
  -4  -3   5    0.38    0.24   1
   4   3  -5    0.17    0.24   1
   4   3  -5    0.34    0.22   1
   4   3  -5    0.60    0.37   1
   6   0  -5   -0.02    0.27  -2
  -6  -4   5   -0.02    0.27   1
   6   0  -5    0.59    0.44  -2
  -6  -4   5    0.59    0.44   1
  -6   0   5    0.26    0.32  -2
   6   4  -5    0.26    0.32   1
   6   2   6    2.84    0.46   1
  -6  -2  -6    2.34    0.48   1
   4   1   6   16.83    1.13   1
   4   1   6   15.51    1.10   1
  -4  -1  -6   16.63    1.39   1
  -4  -1  -6   15.68    1.16   1
   2   0   6   36.06    2.25   1
   2   0   6   37.51    2.49   1
   2   0   6   37.99    2.39   1
  -2   0  -6   34.87    2.27   1
  -2   0  -6   37.67    2.39   1
  -2   0  -6   36.88    2.94   1
   0  -1   6   26.17    1.63   1
   0  -1   6   26.38    1.82   1
   0   1  -6   26.84    1.67   1
   0   1  -6   27.46    1.73   1
   0   1  -6   26.00    2.16   1
  -2  -2   6    2.43    0.30   1
  -2  -2   6    3.08    0.38   1
   2   2  -6    4.27    0.42   1
   2   2  -6    3.89    0.48   1
   2   2  -6    3.27    0.29   1
  -4  -3   6    0.39    0.25   1
  -4  -3   6    1.50    0.45   1
   4   3  -6    0.71    0.42   1
   4   3  -6    0.89    0.29   1
   4   3  -6    1.28    0.27   1
   6   0  -6    1.60    0.43  -2
  -6  -4   6    1.60    0.43   1
  -6   0   6    1.45    0.40  -2
   6   4  -6    1.45    0.40   1
   6   2   7    2.97    0.49   1
  -6  -2  -7    3.68    0.56   1
  -4  -3  -7   21.30    1.42  -2
   4   1   7   21.30    1.42   1
  -4  -3  -7   21.85    1.47  -2
   4   1   7   21.85    1.47   1
   4   3   7   21.68    1.80  -2
  -4  -1  -7   21.68    1.80   1
   4   3   7   21.24    1.50  -2
  -4  -1  -7   21.24    1.50   1
   2   0   7   17.60    1.23   1
   2   0   7   18.38    1.16   1
   2   0   7   17.58    1.12   1
  -2   0  -7   16.32    1.45   1
  -2   0  -7   16.52    1.16   1
  -2   0  -7   17.64    1.10   1
   0  -2  -7    4.66    0.40  -2
   0  -1   7    4.66    0.40   1
   0  -2  -7    4.69    0.46  -2
   0  -1   7    4.69    0.46   1
   0   2   7    6.42    0.61  -2
   0   1  -7    6.42    0.61   1
   0   2   7    5.81    0.41  -2
   0   1  -7    5.81    0.41   1
   0   2   7    5.92    0.41  -2
   0   1  -7    5.92    0.41   1
  -2  -2   7    0.56    0.19   1
  -2  -2   7    0.79    0.30   1
   2   2  -7    0.56    0.40   1
   2   2  -7    0.97    0.19   1
   2   2  -7    0.92    0.34   1
  -4  -3   7    0.87    0.30   1
  -4  -3   7    2.00    0.50   1
   4   3  -7    1.00    0.26   1
   4   3  -7    1.18    0.31   1
   4   3  -7    1.01    0.47   1
  -6  -4   7    0.03    0.29   1
   6   4  -7    0.21    0.30   1
   6   2   8    3.35    0.52   1
  -6  -2  -8    5.53    0.66   1
  -4  -3  -8    4.64    0.46  -2
   4   1   8    4.64    0.46   1
  -4  -3  -8    6.17    0.50  -2
   4   1   8    6.17    0.50   1
   4   3   8    4.94    0.47  -2
  -4  -1  -8    4.94    0.47   1
   4   3   8    5.96    0.61  -2
  -4  -1  -8    5.96    0.61   1
   2   0   8    6.05    0.44   1
   2   0   8    5.80    0.44   1
   2   0   8    5.69    0.49   1
   2   0   8    5.40    0.45   1
  -2   0  -8    5.50    0.43   1
  -2   0  -8    5.91    0.62   1
  -2   0  -8    6.07    0.41   1
   0  -2  -8    9.09    0.73  -2
   0  -1   8    9.09    0.73   1
   0  -2  -8    9.67    0.65  -2
   0  -1   8    9.67    0.65   1
   0   2   8    8.98    0.90  -2
   0   1  -8    8.98    0.90   1
   0   2   8    9.62    0.67  -2
   0   1  -8    9.62    0.67   1
   0   2   8    9.74    0.65  -2
   0   1  -8    9.74    0.65   1
  -2  -2   8    3.40    0.48   1
  -2  -2   8    2.77    0.30   1
   2   2  -8    3.29    0.37   1
   2   2  -8    3.08    0.51   1
   2   2  -8    4.09    0.63   1
   2   2  -8    2.74    0.29   1
   4  -1  -8    0.67    0.29  -2
  -4  -3   8    0.67    0.29   1
  -4   1   8    0.70    0.28  -2
   4   3  -8    0.70    0.28   1
  -4   1   8    0.82    0.49  -2
   4   3  -8    0.82    0.49   1
  -4   1   8    0.51    0.24  -2
   4   3  -8    0.51    0.24   1
  -6  -4   8    0.65    0.38   1
   6   4  -8    0.72    0.35   1
   6   2   9    3.08    0.50   1
  -6  -2  -9    4.36    0.62   1
   4   1   9   25.89    1.79   1
   4   1   9   28.20    1.86   1
  -4  -1  -9   28.29    1.89   1
  -4  -1  -9   28.05    2.29   1
   2   0   9    2.38    0.29   1
   2   0   9    2.93    0.33   1
   2   0   9    2.41    0.28   1
   2   0   9    3.18    0.31   1
  -2   0  -9    3.60    0.49   1
  -2   0  -9    3.10    0.27   1
  -2   0  -9    3.46    0.27   1
   0  -2  -9    8.65    0.70  -2
   0  -1   9    8.65    0.70   1
   0  -2  -9    8.98    0.63  -2
   0  -1   9    8.98    0.63   1
   0   2   9    8.64    0.62  -2
   0   1  -9    8.64    0.62   1
   0   2   9    8.94    0.88  -2
   0   1  -9    8.94    0.88   1
  -2  -2   9    3.82    0.35   1
  -2  -2   9    3.64    0.44   1
   2   2  -9    4.04    0.59   1
   2   2  -9    4.01    0.39   1
   2   2  -9    3.79    0.36   1
   4  -1  -9    9.62    0.80  -2
  -4  -3   9    9.62    0.80   1
   4  -1  -9    7.26    0.67  -2
  -4  -3   9    7.26    0.67   1
  -4   1   9    7.23    0.68  -2
   4   3  -9    7.23    0.68   1
  -4   1   9    7.36    0.90  -2
   4   3  -9    7.36    0.90   1
  -4   1   9    8.30    0.68  -2
   4   3  -9    8.30    0.68   1
  -4   1   9    8.16    0.65  -2
   4   3  -9    8.16    0.65   1
  -6  -4 -10    3.73    0.55  -2
   6   2  10    3.73    0.55   1
   4   1  10    0.29    0.25   1
   4   1  10    0.42    0.22   1
  -4  -1 -10    0.34    0.39   1
   2   0  10   23.55    1.51   1
   2   0  10   22.28    1.60   1
   2   0  10   21.62    1.47   1
  -2   0 -10   23.27    1.93   1
   0  -1  10    0.66    0.24   1
   0  -1  10    0.42    0.16   1
   0   1 -10    0.64    0.20   1
   0   1 -10    0.88    0.42   1
  -2  -2  10    1.82    0.30   1
  -2  -2  10    2.33    0.46   1
   2   2 -10    2.13    0.62   1
   2   2 -10    2.23    0.32   1
   2   2 -10    2.01    0.34   1
  -4  -3  10    0.45    0.41   1
  -4  -3  10   -0.08    0.24   1
   4   3 -10   -0.31    0.51   1
   4   3 -10    0.13    0.27   1
   4   3 -10    0.24    0.27   1
   4   3 -10    0.04    0.25   1
   4   1  11    0.09    0.18   1
   4   1  11   -0.02    0.23   1
  -2  -3 -11   21.95    1.58  -2
   2   0  11   21.95    1.58   1
  -2  -3 -11   20.90    1.44  -2
   2   0  11   20.90    1.44   1
   2   3  11   23.44    1.91  -2
  -2   0 -11   23.44    1.91   1
   0  -1  11    2.10    0.29   1
   0  -1  11    2.39    0.38   1
   0   1 -11    1.88    0.55   1
   0   1 -11    1.51    0.27   1
  -2  -2  11    3.55    0.45   1
   2   2 -11    3.34    0.37   1
   2   2 -11    4.16    0.46   1
   2   2 -11    4.48    0.80   1
  -4  -3  11    0.80    0.43   1
   4   3 -11    0.51    0.29   1
   4   3 -11    0.38    0.30   1
   4   3 -11    0.51    0.33   1
   4   3 -11    0.30    0.61   1
   4   1  12    1.65    0.34   1
   4   1  12    1.96    0.34   1
  -2  -3 -12    5.23    0.51  -2
   2   0  12    5.23    0.51   1
  -2  -3 -12    5.30    0.48  -2
   2   0  12    5.30    0.48   1
   2   3  12    5.64    0.71  -2
  -2   0 -12    5.64    0.71   1
   0  -1  12    1.58    0.27   1
   0  -1  12    1.49    0.35   1
   0   1 -12    1.06    0.25   1
   0   1 -12    1.10    0.53   1
   2  -2 -12    0.35    0.34  -2
  -2  -2  12    0.35    0.34   1
  -2   2  12    0.23    0.52  -2
   2   2 -12    0.23    0.52   1
  -2   2  12    0.36    0.23  -2
   2   2 -12    0.36    0.23   1
  -2   2  12    0.44    0.24  -2
   2   2 -12    0.44    0.24   1
   4   3 -12    1.44    0.40   1
   4   3 -12    0.62    0.72   1
   4   3 -12    1.44    0.38   1
   4   1  13    0.06    0.18   1
   2   0  13    0.83    0.27   1
   2   0  13    0.74    0.23   1
  -2   0 -13    0.91    0.53   1
   0  -1  13    0.22    0.25   1
   0  -1  13   -0.02    0.13   1
   0   1 -13    0.15    0.20   1
   0   1 -13   -0.19    0.46   1
   2  -2 -13    0.35    0.32  -2
  -2  -2  13    0.35    0.32   1
  -2   2  13   -0.18    0.21  -2
   2   2 -13   -0.18    0.21   1
  -2   2  13   -0.47    0.50  -2
   2   2 -13   -0.47    0.50   1
  -2   2  13    0.22    0.24  -2
   2   2 -13    0.22    0.24   1
   4   3 -13    0.31    0.32   1
   4   3 -13    0.19    0.30   1
   4   3 -13   -1.42    0.58   1
   4   1  14    0.99    0.31   1
   2   0  14    2.37    0.42   1
   2   0  14    2.39    0.38   1
  -2   0 -14    2.68    0.65   1
   0  -1  14    5.27    0.49   1
   0  -1  14    6.03    0.58   1
   0   1 -14    5.34    0.76   1
  -2  -2  14   -0.04    0.33   1
   2   2 -14   -0.56    0.55   1
   2   2 -14    0.22    0.24   1
   4   3 -14    0.01    0.31   1
   4   3 -14   -0.36    0.28   1
  -4  -4 -15    1.44    0.34  -2
   4   1  15    1.44    0.34   1
   2   0  15    0.75    0.26   1
  -2   0 -15   -0.23    0.51   1
   0  -3 -15    3.62    0.46  -2
   0  -1  15    3.62    0.46   1
   0  -3 -15    5.17    0.64  -2
   0  -1  15    5.17    0.64   1
   0   3  15    3.81    0.85  -2
   0   1 -15    3.81    0.85   1
   2   2 -15    0.16    0.26   1
   2   2 -15   -0.48    0.59   1
   2   0  16    0.23    0.20   1
  -2   0 -16    0.21    0.58   1
   0  -3 -16    1.45    0.40  -2
   0  -1  16    1.45    0.40   1
   0  -3 -16    0.79    0.26  -2
   0  -1  16    0.79    0.26   1
   0   3  16    1.39    0.73  -2
   0   1 -16    1.39    0.73   1
   2   2 -16   -0.05    0.26   1
   2   0  17    0.00    0.18   1
  -2   0 -17   -0.20    0.59   1
   0  -3 -17    0.23    0.20  -2
   0  -1  17    0.23    0.20   1
   1  -1 -18    1.46    0.38   1
   1   1  18   -0.63    0.50  -2
  -1  -2 -18   -0.63    0.50   1
  -1  -1 -18    0.02    0.19  -2
   1   2  18    0.02    0.19   1
   1  -1 -17    0.15    0.27   1
  -1   1  17    0.43    0.32   1
   1   1  17    0.34    0.58  -2
  -1  -2 -17    0.34    0.58   1
  -1  -1 -17    0.04    0.17  -2
   1   2  17    0.04    0.17   1
   3   0 -16   -0.26    0.27   1
   1  -1 -16    2.81    0.45   1
   1  -1 -16    2.45    0.80   1
  -1   1  16    4.04    0.56   1
  -1  -2 -16    0.06    0.60   1
  -1  -2 -16    1.08    0.32   1
   1   2  16    0.56    0.23   1
   3   3  16    0.37    0.24   1
   3   0 -15    0.01    0.31   1
  -1   0  15    0.44    0.28  -2
   1  -1 -15    0.44    0.28   1
  -1   0  15    0.50    0.51  -2
   1  -1 -15    0.50    0.51   1
   1   0 -15    0.37    0.28  -2
  -1   1  15    0.37    0.28   1
   1   0 -15    0.20    0.25  -2
  -1   1  15    0.20    0.25   1
  -1  -2 -15    0.64    0.29   1
  -1  -2 -15   -0.35    0.50   1
   1   2  15    0.30    0.21   1
   1   2  15    0.50    0.29   1
   3   3  15   -0.17    0.16   1
   3   0 -14    0.52    0.32   1
   3   0 -14   -0.67    0.58   1
  -3   0  14   -0.01    0.25   1
  -1   0  14    0.75    0.29  -2
   1  -1 -14    0.75    0.29   1
  -1   0  14    0.71    0.61  -2
   1  -1 -14    0.71    0.61   1
   1   0 -14    1.07    0.30  -2
  -1   1  14    1.07    0.30   1
   1   0 -14    1.10    0.33  -2
  -1   1  14    1.10    0.33   1
  -1  -2 -14    0.86    0.56   1
  -1  -2 -14    1.07    0.31   1
   1   2  14    1.24    0.27   1
   1   2  14    1.34    0.33   1
  -3  -1 -14    0.42    0.22  -2
   3   3  14    0.42    0.22   1
   3   0 -13   -0.60    0.51   1
   3   0 -13    0.02    0.27   1
  -3   0  13    0.72    0.28   1
  -3   0  13    0.18    0.44   1
  -1   0  13   -0.43    0.42  -2
   1  -1 -13   -0.43    0.42   1
  -1   0  13   -0.01    0.21  -2
   1  -1 -13   -0.01    0.21   1
   1   0 -13   -0.01    0.23  -2
  -1   1  13   -0.01    0.23   1
   1   0 -13   -0.06    0.22  -2
  -1   1  13   -0.06    0.22   1
  -1  -2 -13    5.22    0.75   1
  -1  -2 -13    5.80    0.52   1
   1   2  13    5.84    0.49   1
   1   2  13    6.43    0.54   1
   1   2  13    5.97    0.52   1
  -3  -1 -13    0.34    0.25  -2
   3   3  13    0.34    0.25   1
  -3  -1 -13   -0.06    0.16  -2
   3   3  13   -0.06    0.16   1
   5   4  13    2.23    0.44   1
   5   1 -12    0.57    0.41   1
  -5  -1  12    0.38    0.35   1
   3   0 -12    5.57    0.94   1
   3   0 -12    4.47    0.53   1
  -3   0  12    4.70    0.47   1
  -3   0  12    5.71    0.77   1
  -3   0  12    4.92    0.50   1
   1  -1 -12    0.43    0.47   1
   1  -1 -12    0.07    0.23   1
  -1   1  12   -0.19    0.22   1
  -1   1  12    0.07    0.26   1
  -1   1  12    0.27    0.20   1
  -1  -2 -12    0.64    0.32   1
  -1  -2 -12    1.25    0.29   1
  -1  -2 -12    0.85    0.50   1
   1   2  12    1.17    0.27   1
   1   2  12    1.45    0.29   1
   1   2  12    0.80    0.22   1
   1   2  12    1.38    0.30   1
  -3  -3 -12   14.18    1.17   1
  -3  -3 -12   19.95    1.24   1
  -5  -4 -12    4.22    0.52   1
   5   4  12    4.42    0.57   1
   5   1 -11   -0.15    0.30   1
   5   1 -11   -0.51    0.49   1
  -5  -1  11   -0.23    0.27   1
  -3  -1  11    6.84    0.64  -2
   3   0 -11    6.84    0.64   1
  -3  -1  11    7.29    0.87  -2
   3   0 -11    7.29    0.87   1
   3   1 -11    6.92    0.72  -2
  -3   0  11    6.92    0.72   1
   3   1 -11    6.88    0.63  -2
  -3   0  11    6.88    0.63   1
   3   1 -11    7.08    0.58  -2
  -3   0  11    7.08    0.58   1
   1  -1 -11   -0.18    0.19   1
   1  -1 -11   -0.16    0.42   1
   1  -1 -11   -0.25    0.29   1
  -1   1  11    0.06    0.13   1
  -1   1  11    0.36    0.27   1
  -1   1  11    0.09    0.23   1
  -1   1  11    0.04    0.19   1
   1   0  11    8.77    0.77  -2
  -1  -2 -11    8.77    0.77   1
   1   0  11   10.22    0.97  -2
  -1  -2 -11   10.22    0.97   1
   1   0  11    9.21    0.71  -2
  -1  -2 -11    9.21    0.71   1
  -1   0 -11    9.08    0.72  -2
   1   2  11    9.08    0.72   1
  -1   0 -11    9.87    0.71  -2
   1   2  11    9.87    0.71   1
  -1   0 -11   10.01    0.68  -2
   1   2  11   10.01    0.68   1
  -1   0 -11    9.80    0.73  -2
   1   2  11    9.80    0.73   1
  -3  -3 -11    1.00    0.30   1
  -3  -3 -11    1.20    0.29   1
   3   3  11    1.39    0.30   1
   3   3  11    1.15    0.27   1
  -5  -4 -11    1.46    0.37   1
   5   4  11    0.90    0.32   1
   5   1 -10    0.24    0.54   1
   5   1 -10    0.13    0.33   1
  -5  -1  10   -0.03    0.28   1
  -3  -1  10    9.03    0.69  -2
   3   0 -10    9.03    0.69   1
  -3  -1  10    8.95    0.65  -2
   3   0 -10    8.95    0.65   1
  -3  -1  10    8.92    0.97  -2
   3   0 -10    8.92    0.97   1
  -3  -1  10    9.63    0.76  -2
   3   0 -10    9.63    0.76   1
   3   1 -10    7.22    0.71  -2
  -3   0  10    7.22    0.71   1
   3   1 -10    9.50    0.84  -2
  -3   0  10    9.50    0.84   1
   1  -1 -10    0.91    0.25   1
   1  -1 -10    0.41    0.39   1
   1  -1 -10    0.81    0.34   1
  -1   1  10    0.94    0.23   1
  -1   1  10    0.70    0.16   1
  -1   1  10    0.56    0.29   1
  -1   1  10    0.86    0.25   1
   1   0  10   18.55    1.28  -2
  -1  -2 -10   18.55    1.28   1
   1   0  10   16.66    1.16  -2
  -1  -2 -10   16.66    1.16   1
   1   0  10   18.20    1.52  -2
  -1  -2 -10   18.20    1.52   1
  -1   0 -10   16.39    1.21  -2
   1   2  10   16.39    1.21   1
  -1   0 -10   16.18    1.18  -2
   1   2  10   16.18    1.18   1
  -1   0 -10   18.48    1.13  -2
   1   2  10   18.48    1.13   1
  -1   0 -10   17.55    1.20  -2
   1   2  10   17.55    1.20   1
  -3  -3 -10    2.40    0.37   1
  -3  -3 -10    2.63    0.35   1
   3   3  10    2.29    0.36   1
   3   3  10    1.86    0.32   1
   5   1  10    1.80    0.40  -2
  -5  -4 -10    1.80    0.40   1
  -5  -1 -10    1.39    0.35  -2
   5   4  10    1.39    0.35   1
   5   1  -9    0.18    0.32   1
   5   1  -9    0.49    0.49   1
  -5  -1   9    0.18    0.28   1
   3   0  -9    5.32    0.67   1
   3   0  -9    4.37    0.48   1
   3   0  -9    4.97    0.42   1
   3   0  -9    3.95    0.42   1
  -3   0   9    5.83    0.60   1
  -3   0   9    4.11    0.45   1
   1  -1  -9    6.35    0.66   1
   1  -1  -9    7.29    0.58   1
   1  -1  -9    6.57    0.78   1
  -1   1   9    7.51    0.51   1
  -1   1   9    7.92    0.65   1
  -1   1   9    7.70    0.64   1
  -1   1   9    7.79    0.57   1
   1   0   9   15.12    1.27  -2
  -1  -2  -9   15.12    1.27   1
   1   0   9   13.95    1.06  -2
  -1  -2  -9   13.95    1.06   1
  -1   0  -9   15.15    0.95  -2
   1   2   9   15.15    0.95   1
  -1   0  -9   11.91    1.00  -2
   1   2   9   11.91    1.00   1
  -1   0  -9   16.34    1.03  -2
   1   2   9   16.34    1.03   1
  -3  -3  -9    3.43    0.52   1
  -3  -3  -9    3.29    0.36   1
  -3  -3  -9    3.23    0.37   1
   3   3   9    3.17    0.35   1
   3   3   9    3.51    0.36   1
   5   1   9    3.58    0.51  -2
  -5  -4  -9    3.58    0.51   1
  -5  -1  -9    3.07    0.47  -2
   5   4   9    3.07    0.47   1
   5   1  -8    0.02    0.43   1
   5   1  -8   -0.03    0.29   1
  -5  -1   8   -0.20    0.46   1
  -5  -1   8    0.05    0.24   1
   3   0  -8    1.91    0.28   1
   3   0  -8    1.85    0.55   1
   3   0  -8    1.94    0.31   1
   3   0  -8    1.84    0.37   1
  -3   0   8    1.65    0.33   1
  -3   0   8    1.43    0.48   1
   1  -1  -8    6.14    0.61   1
   1  -1  -8    6.44    0.73   1
   1  -1  -8    6.30    0.54   1
  -1   1   8    7.09    0.53   1
  -1   1   8    7.03    0.60   1
  -1   1   8    7.15    0.61   1
  -1   1   8    7.26    0.47   1
  -1  -2  -8   16.36    1.13   1
  -1  -2  -8   15.52    1.37   1
  -1  -2  -8   15.61    1.15   1
   1   2   8   16.76    1.11   1
   1   2   8   15.85    1.03   1
   1   2   8   16.33    1.11   1
  -3  -3  -8    3.94    0.39   1
  -3  -3  -8    3.73    0.38   1
  -3  -3  -8    3.67    0.45   1
   3   3   8    4.07    0.39   1
   3   3   8    3.46    0.37   1
  -5  -4  -8    3.81    0.51   1
  -5  -4  -8    3.68    0.52   1
   5   4   8    3.56    0.49   1
   5   4   8    3.79    0.48   1
  -5  -2   7    0.41    0.32  -2
   5   1  -7    0.41    0.32   1
  -5  -2   7    0.44    0.27  -2
   5   1  -7    0.44    0.27   1
  -5  -2   7    0.34    0.43  -2
   5   1  -7    0.34    0.43   1
   5   2  -7    0.28    0.27  -2
  -5  -1   7    0.28    0.27   1
   5   2  -7    0.85    0.49  -2
  -5  -1   7    0.85    0.49   1
   3   0  -7    3.84    0.62   1
   3   0  -7    3.07    0.34   1
   3   0  -7    2.62    0.31   1
   3   0  -7    3.53    0.42   1
  -3   0   7    4.21    0.58   1
  -3   0   7    3.43    0.56   1
  -3   0   7    2.92    0.35   1
  -1  -1   7   79.78    5.76  -2
   1  -1  -7   79.78    5.76   1
  -1  -1   7   89.93    6.66  -2
   1  -1  -7   89.93    6.66   1
   1   1  -7   81.93    5.40  -2
  -1   1   7   81.93    5.40   1
   1   1  -7   91.85    5.62  -2
  -1   1   7   91.85    5.62   1
   1   1  -7   78.77    5.75  -2
  -1   1   7   78.77    5.75   1
  -1  -2  -7   39.68    2.56   1
  -1  -2  -7   39.12    2.41   1
  -1  -2  -7   35.43    2.49   1
  -1  -2  -7   36.48    3.04   1
  -1  -2  -7   38.29    2.62   1
   1   2   7   39.94    2.50   1
   1   2   7   37.27    2.31   1
   1   2   7   39.65    2.55   1
  -3  -3  -7   78.77    5.15   1
  -3  -3  -7   79.69    4.94   1
   3   3   7   80.58    4.79   1
   3   3   7   78.88    5.14   1
  -5  -4  -7    4.78    0.49   1
   5   4   7    4.72    0.49   1
   5   4   7    4.47    0.46   1
  -5  -2   6    2.12    0.35  -2
   5   1  -6    2.12    0.35   1
  -5  -2   6    2.26    0.55  -2
   5   1  -6    2.26    0.55   1
  -5  -2   6    2.15    0.36  -2
   5   1  -6    2.15    0.36   1
  -5  -2   6    1.24    0.38  -2
   5   1  -6    1.24    0.38   1
   5   2  -6    2.03    0.56  -2
  -5  -1   6    2.03    0.56   1
   5   2  -6    1.29    0.36  -2
  -5  -1   6    1.29    0.36   1
   3   0  -6    0.07    0.17   1
   3   0  -6    0.03    0.32   1
   3   0  -6   -0.02    0.25   1
   3   0  -6   -0.33    0.14   1
   3   0  -6   -0.27    0.18   1
  -3   0   6    0.06    0.16   1
  -3   0   6   -0.09    0.29   1
  -3   0   6   -0.27    0.31   1
  -1  -1   6   19.55    1.79  -2
   1  -1  -6   19.55    1.79   1
  -1  -1   6   23.10    1.41  -2
   1  -1  -6   23.10    1.41   1
  -1  -1   6   21.30    1.55  -2
   1  -1  -6   21.30    1.55   1
   1   1  -6   21.68    1.51  -2
  -1   1   6   21.68    1.51   1
   1   1  -6   21.03    1.55  -2
  -1   1   6   21.03    1.55   1
   1   1  -6   22.65    1.44  -2
  -1   1   6   22.65    1.44   1
  -1  -2  -6    0.16    0.12   1
  -1  -2  -6    0.19    0.11   1
  -1  -2  -6    0.29    0.13   1
  -1  -2  -6    0.11    0.11   1
  -1  -2  -6    0.12    0.22   1
   1   2   6    0.03    0.10   1
   1   2   6    0.09    0.14   1
   1   2   6    0.03    0.10   1
   1   2   6    0.19    0.10   1
   3   0   6   37.26    2.38  -2
  -3  -3  -6   37.26    2.38   1
   3   0   6   36.71    2.48  -2
  -3  -3  -6   36.71    2.48   1
  -3   0  -6   38.28    2.32  -2
   3   3   6   38.28    2.32   1
  -3   0  -6   37.10    2.45  -2
   3   3   6   37.10    2.45   1
  -5  -4  -6    0.06    0.21   1
   5   4   6    0.00    0.21   1
   5   4   6   -0.04    0.23   1
   5   1  -5    0.05    0.27   1
   5   1  -5   -0.34    0.21   1
   5   1  -5   -0.39    0.23   1
   5   1  -5    0.03    0.32   1
  -5  -1   5    0.09    0.24   1
  -5  -1   5   -0.52    0.38   1
   3   0  -5   12.03    0.84   1
   3   0  -5   11.31    0.96   1
   3   0  -5   12.04    0.86   1
   3   0  -5   11.82    1.10   1
   3   0  -5   12.05    0.79   1
  -3   0   5   11.93    0.98   1
  -3   0   5   11.85    0.90   1
  -3   0   5   11.69    0.95   1
  -1  -1   5   84.39    5.05  -2
   1  -1  -5   84.39    5.05   1
  -1  -1   5   79.92    5.58  -2
   1  -1  -5   79.92    5.58   1
  -1  -1   5   77.39    6.43  -2
   1  -1  -5   77.39    6.43   1
   1   1  -5   82.43    5.44  -2
  -1   1   5   82.43    5.44   1
   1   1  -5   78.71    5.57  -2
  -1   1   5   78.71    5.57   1
   1   1  -5   85.31    5.25  -2
  -1   1   5   85.31    5.25   1
   1   1  -5   85.74    5.26  -2
  -1   1   5   85.74    5.26   1
  -1  -2  -5   18.60    1.29   1
  -1  -2  -5   18.80    1.56   1
  -1  -2  -5   20.02    1.24   1
   1   2   5   20.02    1.28   1
   1   2   5   19.21    1.19   1
   3   0   5   30.06    2.11  -2
  -3  -3  -5   30.06    2.11   1
   3   0   5   32.91    2.03  -2
  -3  -3  -5   32.91    2.03   1
  -3   0  -5   32.27    1.98  -2
   3   3   5   32.27    1.98   1
  -3   0  -5   31.21    2.08  -2
   3   3   5   31.21    2.08   1
  -5  -4  -5    1.00    0.31   1
   5   4   5    1.00    0.30   1
   5   4   5    0.88    0.28   1
   5   1  -4    3.05    0.37   1
   5   1  -4    3.41    0.45   1
   5   1  -4    4.38    0.69   1
   5   1  -4    3.94    0.50   1
  -5  -1   4    4.99    0.72   1
  -5  -1   4    4.13    0.54   1
   3   0  -4    8.44    0.54   1
   3   0  -4    7.26    0.56   1
   3   0  -4    6.95    0.67   1
   3   0  -4    6.96    0.58   1
  -3   0   4    6.59    0.61   1
  -3   0   4    7.94    0.69   1
  -3   0   4    9.39    0.72   1
   1  -1  -4   12.78    0.97   1
   1  -1  -4   13.05    1.12   1
   1  -1  -4   13.68    0.87   1
   1  -1  -4   12.03    0.93   1
  -1   1   4   13.99    0.90   1
  -1   1   4   13.69    0.88   1
  -1   1   4   12.88    0.97   1
  -1   1   4   12.85    0.94   1
  -1  -2  -4   54.60    3.62   1
  -1  -2  -4   52.84    4.39   1
  -1  -2  -4   58.07    3.48   1
   1   2   4   56.60    3.35   1
   1   2   4   59.51    4.39   1
  -3  -3  -4    7.29    0.58   1
  -3  -3  -4    7.02    0.55   1
  -3  -3  -4    7.23    0.54   1
  -3  -3  -4    7.27    0.56   1
   3   3   4    7.44    0.54   1
   3   3   4    7.50    0.56   1
  -5  -4  -4    0.17    0.21   1
   5   4   4    0.10    0.24   1
   5   4   4    0.10    0.26   1
  -7  -3   3    0.88    0.39  -2
   7   2  -3    0.88    0.39   1
   7   3  -3    0.46    0.40  -2
  -7  -2   3    0.46    0.40   1
   5   1  -3    3.07    0.35   1
   5   1  -3    4.03    0.47   1
   5   1  -3    2.43    0.41   1
   5   1  -3    3.86    0.63   1
  -5  -1   3    4.01    0.66   1
  -5  -1   3    4.04    0.53   1
  -3  -2   3   24.09    1.82  -2
   3   0  -3   24.09    1.82   1
  -3  -2   3   28.16    1.70  -2
   3   0  -3   28.16    1.70   1
  -3  -2   3   24.31    1.78  -2
   3   0  -3   24.31    1.78   1
  -3  -2   3   29.44    2.01  -2
   3   0  -3   29.44    2.01   1
  -3  -2   3   29.51    2.29  -2
   3   0  -3   29.51    2.29   1
   3   2  -3   29.38    1.96  -2
  -3   0   3   29.38    1.96   1
   3   2  -3   30.86    2.03  -2
  -3   0   3   30.86    2.03   1
   1  -1  -3  325.81   19.26   1
   1  -1  -3  311.52   21.26   1
   1  -1  -3  300.22   24.49   1
  -1   1   3  325.86   20.05   1
  -1   1   3  313.76   21.26   1
  -1   1   3  334.04   20.15   1
  -1   1   3  304.06   20.71   1
   1  -1   3    1.90    0.23  -2
  -1  -2  -3    1.90    0.23   1
   1  -1   3    2.25    0.21  -2
  -1  -2  -3    2.25    0.21   1
  -1   1  -3    2.17    0.20  -2
   1   2   3    2.17    0.20   1
  -1   1  -3    2.39    0.25  -2
   1   2   3    2.39    0.25   1
  -3  -3  -3    6.82    0.53   1
  -3  -3  -3    6.35    0.53   1
  -3  -3  -3    6.72    0.55   1
  -3  -3  -3    6.63    0.52   1
   3   3   3    6.73    0.53   1
   3   3   3    7.32    0.51   1
  -5  -4  -3   19.32    1.42   1
   5   4   3   18.41    1.32   1
   5   4   3   20.14    1.37   1
  -7  -5  -3    0.05    0.30   1
  -7  -3   2    0.12    0.33  -2
   7   2  -2    0.12    0.33   1
   7   3  -2   -0.11    0.33  -2
  -7  -2   2   -0.11    0.33   1
   5   1  -2    2.74    0.57   1
   5   1  -2    2.88    0.38   1
   5   1  -2    4.12    0.45   1
  -5  -1   2    2.96    0.48   1
  -5  -1   2    2.73    0.60   1
  -3  -2   2    6.61    0.58  -2
   3   0  -2    6.61    0.58   1
  -3  -2   2    8.76    0.77  -2
   3   0  -2    8.76    0.77   1
  -3  -2   2    8.34    0.56  -2
   3   0  -2    8.34    0.56   1
   3   2  -2    7.30    0.64  -2
  -3   0   2    7.30    0.64   1
   3   2  -2    9.25    0.71  -2
  -3   0   2    9.25    0.71   1
   3   2  -2    9.20    0.70  -2
  -3   0   2    9.20    0.70   1
   1  -1  -2  684.07   41.06   1
   1  -1  -2  619.51   52.09   1
  -1   1   2  662.19   45.21   1
  -1   1   2  707.67   42.92   1
  -1   1   2  697.85   42.77   1
   1  -1   2   26.61    1.72  -2
  -1  -2  -2   26.61    1.72   1
   1  -1   2   27.91    1.79  -2
  -1  -2  -2   27.91    1.79   1
  -1   1  -2   27.82    1.66  -2
   1   2   2   27.82    1.66   1
  -3  -3  -2   -0.02    0.12   1
  -3  -3  -2   -0.20    0.15   1
  -3  -3  -2   -0.12    0.15   1
  -3  -3  -2    0.04    0.15   1
   3   3   2   -0.12    0.16   1
   3   3   2    0.18    0.13   1
   5   0   2    5.11    0.52  -2
  -5  -4  -2    5.11    0.52   1
  -5   0  -2    4.55    0.48  -2
   5   4   2    4.55    0.48   1
  -5   0  -2    5.79    0.53  -2
   5   4   2    5.79    0.53   1
  -7  -5  -2    0.35    0.34   1
   7   5   2    0.05    0.30   1
   7   2  -1    2.84    0.51   1
   7   2  -1    2.88    0.51   1
  -7  -2   1    2.63    0.56   1
   5   1  -1    1.33    0.33   1
   5   1  -1    1.21    0.28   1
   5   1  -1    0.88    0.43   1
  -5  -1   1    1.90    0.38   1
  -5  -1   1    0.94    0.48   1
   3   0  -1    1.82    0.35   1
   3   0  -1    1.45    0.21   1
   3   0  -1    1.49    0.21   1
  -3   0   1    1.31    0.33   1
  -3   0   1    1.18    0.32   1
  -3   0   1    1.42    0.28   1
   1  -1  -1   83.86    6.88   1
   1  -1  -1   90.07    5.40   1
   1  -1  -1   88.05    5.20   1
  -1   1   1   86.55    6.88   1
  -1   1   1   89.84    5.63   1
  -1   1   1   91.64    5.63   1
   1  -1   1  150.29    9.22  -2
  -1  -2  -1  150.29    9.22   1
   1  -1   1  151.55    9.60  -2
  -1  -2  -1  151.55    9.60   1
  -1   1  -1  151.67    8.90  -2
   1   2   1  151.67    8.90   1
  -3  -3  -1    3.34    0.33   1
  -3  -3  -1    2.83    0.33   1
  -3  -3  -1    3.52    0.34   1
   3   3   1    3.44    0.35   1
   3   3   1    3.25    0.32   1
   3   3   1    3.44    0.30   1
   5   0   1    7.36    0.66  -2
  -5  -4  -1    7.36    0.66   1
   5   0   1    6.94    0.65  -2
  -5  -4  -1    6.94    0.65   1
  -5   0  -1    6.75    0.60  -2
   5   4   1    6.75    0.60   1
  -5   0  -1    7.33    0.63  -2
   5   4   1    7.33    0.63   1
  -7  -5  -1    1.68    0.52   1
   7   5   1    0.76    0.35   1
   7   2   0   -0.04    0.32   1
  -7  -2   0    0.15    0.31   1
   5   1   0    3.33    0.36   1
  -5  -1   0    2.02    0.45   1
  -5  -1   0    5.52    0.57   1
   3   0   0    9.80    0.68   1
   3   0   0    9.43    0.91   1
   3   0   0   11.13    0.72   1
  -3   0   0   10.63    0.77   1
  -3   0   0    9.99    0.81   1
   1  -1   0    1.89    0.16   1
   1  -1   0    2.09    0.15   1
  -1   1   0    1.72    0.20   1
  -1  -2   0    8.39    0.51   1
  -1  -2   0    7.80    0.52   1
  -1  -2   0    8.06    0.52   1
  -1  -2   0    6.97    0.60   1
   1   2   0    6.87    0.60   1
   1   2   0    7.27    0.50   1
   1   2   0    6.65    0.59   1
  -3  -3   0   10.95    0.78   1
   3   3   0    9.40    0.79   1
   3   3   0   10.10    0.73   1
   3   3   0   11.08    0.73   1
  -5  -4   0   11.19    1.00   1
  -5  -4   0   12.14    1.01   1
   5   4   0   13.35    0.96   1
   5   4   0   14.89    0.97   1
  -7  -5   0    0.42    0.39   1
   7   5   0    0.09    0.30   1
   7   2   1   -0.22    0.30   1
  -7  -2  -1    0.18    0.31   1
  -5  -3  -1   33.53    2.56  -2
   5   1   1   33.53    2.56   1
  -5  -3  -1   40.37    2.43  -2
   5   1   1   40.37    2.43   1
  -5  -3  -1   41.43    3.14  -2
   5   1   1   41.43    3.14   1
   5   3   1   44.77    2.74  -2
  -5  -1  -1   44.77    2.74   1
   5   3   1   34.36    2.61  -2
  -5  -1  -1   34.36    2.61   1
   3   0   1    1.25    0.32   1
   3   0   1    2.24    0.25   1
   3   0   1    1.26    0.20   1
  -3   0  -1    1.10    0.29   1
  -3   0  -1    1.85    0.29   1
  -1  -2   1   84.27    5.43   1
  -1  -2   1   84.44    5.27   1
  -1  -2   1   86.86    6.41   1
  -1  -2   1   80.00    5.06   1
   1   2  -1   81.25    6.41   1
   1   2  -1   78.59    4.89   1
  -3  -3   1   14.91    1.11   1
  -3  -3   1   14.28    1.07   1
  -3  -3   1   16.46    1.10   1
   3   3  -1   15.82    1.02   1
   3   3  -1   13.57    1.11   1
  -5  -4   1    2.07    0.41   1
  -5  -4   1    1.48    0.44   1
  -5  -4   1    1.46    0.41   1
   5   4  -1    1.13    0.38   1
   5   4  -1    1.50    0.32   1
   7   2   2    0.45    0.33   1
  -7  -2  -2    0.05    0.28   1
  -5  -3  -2    3.76    0.50  -2
   5   1   2    3.76    0.50   1
  -5  -3  -2    3.94    0.43  -2
   5   1   2    3.94    0.43   1
  -5  -3  -2    3.17    0.39  -2
   5   1   2    3.17    0.39   1
   5   3   2    4.94    0.51  -2
  -5  -1  -2    4.94    0.51   1
   5   3   2    4.47    0.46  -2
  -5  -1  -2    4.47    0.46   1
   3   0   2   73.62    4.32   1
   3   0   2   65.48    4.01   1
   3   0   2   62.23    5.26   1
  -3   0  -2   66.55    4.33   1
  -1  -2  -2   21.97    1.64  -2
   1  -1   2   21.97    1.64   1
  -1  -2  -2   18.87    1.38  -2
   1  -1   2   18.87    1.38   1
  -1  -2  -2   22.46    1.24  -2
   1  -1   2   22.46    1.24   1
   1   2   2   18.62    1.32  -2
  -1   1  -2   18.62    1.32   1
   1   2   2   19.95    1.38  -2
  -1   1  -2   19.95    1.38   1
  -1  -2   2   62.90    3.96   1
  -1  -2   2   64.37    4.84   1
  -1  -2   2   61.06    4.10   1
   1   2  -2   59.51    4.83   1
   3  -1  -2   20.28    1.48  -2
  -3  -3   2   20.28    1.48   1
   3  -1  -2   21.90    1.52  -2
  -3  -3   2   21.90    1.52   1
   3  -1  -2   21.32    1.56  -2
  -3  -3   2   21.32    1.56   1
  -3   1   2   22.03    1.38  -2
   3   3  -2   22.03    1.38   1
  -3   1   2   23.57    1.76  -2
   3   3  -2   23.57    1.76   1
  -3   1   2   19.05    1.42  -2
   3   3  -2   19.05    1.42   1
  -3   1   2   23.39    1.58  -2
   3   3  -2   23.39    1.58   1
  -5  -4   2    2.01    0.49   1
  -5  -4   2    2.32    0.44   1
   5   4  -2    1.89    0.41   1
   5   4  -2    2.75    0.36   1
   7   2   3    1.58    0.42   1
  -7  -2  -3    1.99    0.48   1
   5   1   3    3.89    0.47   1
   5   1   3    3.47    0.47   1
   5   1   3    3.29    0.36   1
  -5  -1  -3    4.27    0.60   1
  -5  -1  -3    3.45    0.41   1
   3   0   3   11.22    1.04   1
   3   0   3   12.83    0.84   1
   3   0   3   12.29    0.81   1
  -3   0  -3   12.26    0.87   1
  -1  -2  -3    3.74    0.28  -2
   1  -1   3    3.74    0.28   1
  -1  -2  -3    2.77    0.24  -2
   1  -1   3    2.77    0.24   1
  -1  -2  -3    3.32    0.32  -2
   1  -1   3    3.32    0.32   1
   1   2   3    3.42    0.35  -2
  -1   1  -3    3.42    0.35   1
   1   2   3    3.06    0.23  -2
  -1   1  -3    3.06    0.23   1
   1   2   3    2.61    0.24  -2
  -1   1  -3    2.61    0.24   1
   1   2   3    3.91    0.29  -2
  -1   1  -3    3.91    0.29   1
  -1  -2   3   18.57    1.28   1
  -1  -2   3   19.17    1.22   1
   1   2  -3   17.61    1.51   1
   1   2  -3   18.64    1.28   1
   3  -1  -3    5.91    0.51  -2
  -3  -3   3    5.91    0.51   1
   3  -1  -3    5.44    0.50  -2
  -3  -3   3    5.44    0.50   1
   3  -1  -3    4.92    0.45  -2
  -3  -3   3    4.92    0.45   1
  -3   1   3    5.07    0.45  -2
   3   3  -3    5.07    0.45   1
  -3   1   3    5.49    0.42  -2
   3   3  -3    5.49    0.42   1
  -3   1   3    5.57    0.52  -2
   3   3  -3    5.57    0.52   1
  -3   1   3    5.06    0.57  -2
   3   3  -3    5.06    0.57   1
  -5  -4   3    2.11    0.49   1
  -5  -4   3    2.41    0.44   1
   5   4  -3    2.19    0.33   1
   5   4  -3    1.66    0.39   1
  -7  -4  -4    1.11    0.38  -2
   7   2   4    1.11    0.38   1
   7   4   4    1.24    0.42  -2
  -7  -2  -4    1.24    0.42   1
   5   1   4    6.22    0.57   1
   5   1   4    6.45    0.66   1
   5   1   4    6.59    0.55   1
  -5  -1  -4    6.54    0.65   1
  -5  -1  -4    6.85    0.60   1
   1  -1   4   19.36    1.28   1
   1  -1   4   21.64    1.35   1
   1  -1   4   20.24    1.43   1
  -1   1  -4   23.18    1.44   1
  -1   1  -4   20.42    1.36   1
  -1   1  -4   20.53    1.35   1
  -1   1  -4   21.15    1.69   1
  -1  -2   4    3.10    0.24   1
  -1  -2   4    2.45    0.28   1
   1   2  -4    2.68    0.38   1
  -3  -3   4   16.45    1.22   1
  -3  -3   4   17.59    1.28   1
   3   3  -4   17.09    1.16   1
   3   3  -4   18.73    1.49   1
   3   3  -4   17.45    1.32   1
   3   3  -4   17.48    1.18   1
  -5  -4   4    2.04    0.40   1
  -5  -4   4    1.87    0.47   1
   5   4  -4    1.44    0.30   1
   5   4  -4    1.38    0.37   1
   5   1   5    4.69    0.43   1
   5   1   5    4.46    0.46   1
  -5  -1  -5    4.15    0.46   1
  -5  -1  -5    4.81    0.50   1
  -3  -3  -5   22.27    1.54  -2
   3   0   5   22.27    1.54   1
  -3  -3  -5   24.71    1.91  -2
   3   0   5   24.71    1.91   1
  -3  -3  -5   24.82    1.49  -2
   3   0   5   24.82    1.49   1
   3   3   5   23.42    1.58  -2
  -3   0  -5   23.42    1.58   1
   3   3   5   22.08    1.91  -2
  -3   0  -5   22.08    1.91   1
   1  -1   5   88.61    5.91   1
   1  -1   5   86.26    5.31   1
   1  -1   5   97.47    5.68   1
  -1   1  -5   88.98    5.71   1
  -1   1  -5   90.16    5.68   1
  -1   1  -5   84.70    6.98   1
   1  -2  -5   83.61    5.17  -2
  -1  -2   5   83.61    5.17   1
   1  -2  -5   80.69    5.38  -2
  -1  -2   5   80.69    5.38   1
  -1   2   5   79.18    6.35  -2
   1   2  -5   79.18    6.35   1
  -1   2   5   80.21    5.18  -2
   1   2  -5   80.21    5.18   1
  -1   2   5   81.67    5.18  -2
   1   2  -5   81.67    5.18   1
  -3  -3   5    9.95    0.73   1
   3   3  -5    9.32    0.67   1
   3   3  -5    9.04    0.90   1
   3   3  -5    9.82    0.82   1
   3   3  -5    9.04    0.69   1
  -5  -4   5    2.27    0.43   1
  -5  -4   5    2.86    0.56   1
   5   4  -5    2.08    0.40   1
   5   4  -5    1.63    0.34   1
   5   1   6    8.03    0.60   1
   5   1   6    7.03    0.62   1
  -5  -1  -6    7.00    0.64   1
  -3  -3  -6   29.51    1.71  -2
   3   0   6   29.51    1.71   1
   3   3   6   27.89    1.80  -2
  -3   0  -6   27.89    1.80   1
   3   3   6   23.97    2.19  -2
  -3   0  -6   23.97    2.19   1
   1  -1   6    2.20    0.27   1
   1  -1   6    1.64    0.20   1
  -1   1  -6    1.43    0.14   1
  -1   1  -6    1.86    0.35   1
   1  -2  -6   42.24    2.99  -2
  -1  -2   6   42.24    2.99   1
   1  -2  -6   47.75    2.85  -2
  -1  -2   6   47.75    2.85   1
  -1   2   6   43.39    3.08  -2
   1   2  -6   43.39    3.08   1
  -1   2   6   41.55    2.85  -2
   1   2  -6   41.55    2.85   1
  -1   2   6   46.41    3.54  -2
   1   2  -6   46.41    3.54   1
  -3  -3   6   14.01    0.99   1
  -3  -3   6   14.52    1.07   1
   3   3  -6   13.56    1.11   1
   3   3  -6   12.59    0.94   1
   3   3  -6   13.03    1.23   1
   3   3  -6   13.73    0.95   1
   5  -1  -6    1.03    0.45  -2
  -5  -4   6    1.03    0.45   1
   5  -1  -6    0.61    0.30  -2
  -5  -4   6    0.61    0.30   1
  -5   1   6    0.43    0.29  -2
   5   4  -6    0.43    0.29   1
  -5   1   6    0.47    0.26  -2
   5   4  -6    0.47    0.26   1
   5   1   7    0.73    0.26   1
   5   1   7    0.91    0.26   1
  -5  -1  -7    0.44    0.26   1
  -3   0  -7   26.82    1.79   1
   1  -1   7   50.64    3.38   1
   1  -1   7   50.13    3.04   1
  -1   1  -7   49.77    4.00   1
  -1   1  -7   50.99    3.09   1
   1  -2  -7    4.39    0.34  -2
  -1  -2   7    4.39    0.34   1
  -1   2   7    4.88    0.36  -2
   1   2  -7    4.88    0.36   1
  -3  -3   7    4.36    0.49   1
  -3  -3   7    4.24    0.40   1
   3   3  -7    4.01    0.38   1
   3   3  -7    3.73    0.41   1
   3   3  -7    4.14    0.58   1
   5  -1  -7    1.09    0.34  -2
  -5  -4   7    1.09    0.34   1
   5  -1  -7    1.50    0.48  -2
  -5  -4   7    1.50    0.48   1
  -5   1   7    0.18    0.25  -2
   5   4  -7    0.18    0.25   1
  -5   1   7    1.24    0.36  -2
   5   4  -7    1.24    0.36   1
   5   1   8    0.61    0.25   1
   5   1   8    0.30    0.20   1
  -5  -1  -8    0.26    0.24   1
   3   0   8    0.21    0.18   1
   3   0   8    0.35    0.18   1
  -3   0  -8    0.76    0.35   1
  -3   0  -8    0.39    0.18   1
   1  -1   8    0.27    0.17   1
   1  -1   8    0.22    0.12   1
  -1   1  -8    0.32    0.28   1
  -1   1  -8    0.14    0.10   1
  -1  -2   8   52.52    3.24   1
  -1  -2   8   50.56    3.43   1
   1   2  -8   50.48    3.54   1
   1   2  -8   48.85    3.16   1
   1   2  -8   51.85    3.28   1
   1   2  -8   49.11    4.05   1
  -3  -3   8    0.19    0.36   1
  -3  -3   8    0.49    0.25   1
   3   3  -8    0.80    0.50   1
   3   3  -8    0.76    0.23   1
  -5  -4   8    0.17    0.41   1
  -5  -4   8    0.00    0.27   1
   5   4  -8   -0.10    0.24   1
   5   4  -8    0.16    0.28   1
  -5  -4  -9    1.88    0.33  -2
   5   1   9    1.88    0.33   1
  -5  -4  -9    1.92    0.36  -2
   5   1   9    1.92    0.36   1
   5   4   9    2.87    0.43  -2
  -5  -1  -9    2.87    0.43   1
   3   0   9    1.41    0.29   1
  -3   0  -9    1.91    0.48   1
  -3   0  -9    2.18    0.29   1
  -1  -3  -9    1.26    0.26  -2
   1  -1   9    1.26    0.26   1
   1   3   9    1.66    0.42  -2
  -1   1  -9    1.66    0.42   1
  -1  -2   9    1.17    0.31   1
  -1  -2   9    0.64    0.14   1
   1   2  -9    0.46    0.20   1
   1   2  -9    1.03    0.21   1
   1   2  -9    1.27    0.45   1
   1   2  -9    1.01    0.35   1
  -3  -3   9   10.14    0.77   1
  -3  -3   9   10.12    0.86   1
   3   3  -9    9.90    0.75   1
   3   3  -9    9.56    1.03   1
  -5  -4   9   -0.40    0.23   1
   5   4  -9    0.12    0.29   1
  -5  -4 -10    1.31    0.32  -2
   5   1  10    1.31    0.32   1
   3   0  10    0.35    0.21   1
  -3   0 -10    0.81    0.42   1
  -1  -3 -10    2.60    0.29  -2
   1  -1  10    2.60    0.29   1
  -1  -3 -10    2.70    0.38  -2
   1  -1  10    2.70    0.38   1
   1   3  10    2.61    0.26  -2
  -1   1 -10    2.61    0.26   1
   1   3  10    4.27    0.64  -2
  -1   1 -10    4.27    0.64   1
  -1  -2  10    1.12    0.33   1
   1   2 -10    1.47    0.26   1
   1   2 -10    0.78    0.47   1
   1   2 -10    1.47    0.25   1
   3  -2 -10    4.50    0.60  -2
  -3  -3  10    4.50    0.60   1
  -3   2  10    2.46    0.70  -2
   3   3 -10    2.46    0.70   1
  -3   2  10    3.59    0.44  -2
   3   3 -10    3.59    0.44   1
  -3   2  10    2.72    0.35  -2
   3   3 -10    2.72    0.35   1
   5   4 -10    1.51    0.39   1
   5   4 -10    1.47    0.40   1
   5   1  11    1.31    0.33   1
   3   0  11    2.20    0.35   1
   3   0  11    2.29    0.42   1
  -3   0 -11    2.39    0.58   1
  -1  -3 -11   25.78    1.65  -2
   1  -1  11   25.78    1.65   1
  -1  -3 -11   24.55    1.81  -2
   1  -1  11   24.55    1.81   1
   1   3  11   26.67    2.19  -2
  -1   1 -11   26.67    2.19   1
  -1  -2  11    0.29    0.28   1
   1   2 -11   -0.09    0.40   1
   1   2 -11    0.15    0.20   1
   1   2 -11    0.02    0.19   1
   3  -2 -11    1.14    0.41  -2
  -3  -3  11    1.14    0.41   1
  -3   2  11    1.01    0.61  -2
   3   3 -11    1.01    0.61   1
  -3   2  11    1.48    0.31  -2
   3   3 -11    1.48    0.31   1
  -3   2  11    0.84    0.31  -2
   3   3 -11    0.84    0.31   1
   5   4 -11    1.33    0.42   1
   5   4 -11    1.31    0.39   1
   5   1  12    0.05    0.21   1
   3   0  12    0.37    0.26   1
   3   0  12   -0.03    0.14   1
  -3   0 -12    0.24    0.45   1
   1  -1  12    9.69    0.72   1
   1  -1  12    8.87    0.78   1
  -1   1 -12   10.49    1.02   1
  -1  -2  12    0.52    0.32   1
   1   2 -12   -0.06    0.43   1
   1   2 -12    0.27    0.21   1
   1   2 -12    0.25    0.21   1
  -3  -3  12   -0.26    0.31   1
   3   3 -12    0.08    0.25   1
   3   3 -12    0.07    0.23   1
   3   3 -12   -0.94    0.50   1
   5   1  13    2.03    0.42   1
  -3  -4 -13    0.16    0.17  -2
   3   0  13    0.16    0.17   1
  -3  -4 -13   -0.19    0.24  -2
   3   0  13   -0.19    0.24   1
   3   4  13   -0.26    0.45  -2
  -3   0 -13   -0.26    0.45   1
   1  -1  13    0.50    0.26   1
   1  -1  13    0.50    0.20   1
  -1   1 -13    0.30    0.48   1
   1  -3 -13    0.49    0.31  -2
  -1  -2  13    0.49    0.31   1
  -1   3  13    0.14    0.20  -2
   1   2 -13    0.14    0.20   1
  -1   3  13   -0.15    0.45  -2
   1   2 -13   -0.15    0.45   1
   3   3 -13    0.47    0.29   1
   3   3 -13   -0.28    0.62   1
   3   3 -13    0.39    0.28   1
  -3  -4 -14   -0.14    0.14  -2
   3   0  14   -0.14    0.14   1
   3   4  14    0.06    0.50  -2
  -3   0 -14    0.06    0.50   1
   1  -1  14    6.07    0.55   1
   1  -1  14    6.65    0.61   1
  -1   1 -14    6.82    0.83   1
   1  -3 -14    1.60    0.42  -2
  -1  -2  14    1.60    0.42   1
  -1   3  14    1.86    0.66  -2
   1   2 -14    1.86    0.66   1
  -1   3  14    1.55    0.32  -2
   1   2 -14    1.55    0.32   1
   3   3 -14    1.04    0.76   1
   3   3 -14    0.65    0.31   1
   3   0  15    0.47    0.24   1
  -3   0 -15    0.30    0.55   1
   1  -1  15   -0.24    0.13   1
   1  -1  15    0.08    0.26   1
  -1   1 -15   -0.44    0.52   1
   1  -3 -15    0.43    0.35  -2
  -1  -2  15    0.43    0.35   1
  -1   3  15    0.30    0.63  -2
   1   2 -15    0.30    0.63   1
   3   3 -15    0.00    0.28   1
   3   0  16    0.75    0.27   1
  -3   0 -16    0.60    0.66   1
   1  -1  16    0.07    0.18   1
   1  -1  16    0.43    0.31   1
  -1   1 -16    0.78    0.64   1
  -1  -4 -17    0.17    0.19  -2
   1  -1  17    0.17    0.19   1
   0  -2 -18    0.47    0.33   1
   2  -1 -17    0.14    0.30   1
   0   0  17   -0.05    0.53  -2
   0  -2 -17   -0.05    0.53   1
   0   0  17    0.29    0.31  -2
   0  -2 -17    0.29    0.31   1
   2   3  17   -0.12    0.20   1
   2  -1 -16    0.50    0.31   1
   0   0  16    3.00    0.46  -2
   0  -2 -16    3.00    0.46   1
   0   0  16    1.96    0.70  -2
   0  -2 -16    1.96    0.70   1
   2   3  16    0.14    0.19   1
   2  -1 -15   -0.77    0.55   1
   2  -1 -15    0.07    0.28   1
  -2   1  15    0.21    0.28   1
   0   0  15    2.47    0.68  -2
   0  -2 -15    2.47    0.68   1
   0   0  15    5.57    0.52  -2
   0  -2 -15    5.57    0.52   1
   0   0 -15    4.53    0.45  -2
   0   2  15    4.53    0.45   1
   0   0 -15    4.65    0.48  -2
   0   2  15    4.65    0.48   1
   0   0 -15    4.14    0.40  -2
   0   2  15    4.14    0.40   1
  -2  -3 -15    0.56    0.31   1
   2   3  15    0.33    0.22   1
  -4  -1 -15    0.35    0.25  -2
   4   4  15    0.35    0.25   1
   4   0 -14    0.69    0.39   1
   2  -1 -14   -0.08    0.25   1
   2  -1 -14   -0.68    0.54   1
  -2   1  14   -0.04    0.26   1
  -2   1  14   -0.24    0.30   1
   0  -2 -14    0.13    0.43   1
   0  -2 -14    0.27    0.25   1
   0   2  14   -0.06    0.23   1
   0   2  14    0.30    0.22   1
   0   2  14   -0.12    0.12   1
  -2  -3 -14    3.10    0.44   1
  -2  -3 -14    1.64    0.65   1
   2   3  14    3.71    0.46   1
   2   3  14    2.77    0.38   1
   4   4  14    0.65    0.27   1
   4   0 -13   -0.25    0.61   1
   4   0 -13    0.74    0.37   1
  -2  -1  13    0.21    0.26  -2
   2  -1 -13    0.21    0.26   1
  -2  -1  13   -0.02    0.55  -2
   2  -1 -13   -0.02    0.55   1
   2   1 -13   -0.15    0.25  -2
  -2   1  13   -0.15    0.25   1
   2   1 -13    0.30    0.26  -2
  -2   1  13    0.30    0.26   1
   2   1 -13    0.55    0.36  -2
  -2   1  13    0.55    0.36   1
   0  -2 -13    0.37    0.26   1
   0  -2 -13   -0.15    0.30   1
   0  -2 -13   -0.06    0.41   1
   0   2  13    0.25    0.23   1
   0   2  13    0.05    0.13   1
   0   2  13   -0.31    0.23   1
   0   2  13    0.09    0.19   1
  -2  -3 -13    1.73    0.37   1
  -2  -3 -13    1.54    0.54   1
   2   3  13    1.57    0.29   1
   2   3  13    2.26    0.36   1
   2   3  13    2.41    0.39   1
   4   4  13    0.66    0.27   1
   4   0 -12   -0.08    0.55   1
   4   0 -12    0.69    0.34   1
  -4   0  12    0.38    0.32   1
  -2  -1  12    3.91    0.44  -2
   2  -1 -12    3.91    0.44   1
  -2  -1  12    3.64    0.81  -2
   2  -1 -12    3.64    0.81   1
   2   1 -12    3.29    0.40  -2
  -2   1  12    3.29    0.40   1
   2   1 -12    3.70    0.40  -2
  -2   1  12    3.70    0.40   1
   2   1 -12    4.74    0.63  -2
  -2   1  12    4.74    0.63   1
   0  -2 -12    0.84    0.48   1
   0  -2 -12    0.81    0.30   1
   0  -2 -12    0.53    0.33   1
   0   2  12    0.73    0.27   1
   0   2  12    0.69    0.22   1
   0   2  12    0.65    0.19   1
   0   2  12    0.74    0.30   1
   2   0  12    3.69    0.42  -2
  -2  -3 -12    3.69    0.42   1
   2   0  12    2.73    0.64  -2
  -2  -3 -12    2.73    0.64   1
  -2   0 -12    4.37    0.39  -2
   2   3  12    4.37    0.39   1
  -2   0 -12    4.12    0.41  -2
   2   3  12    4.12    0.41   1
  -4  -4 -12    0.14    0.23   1
   4   4  12    0.16    0.21   1
   4   0 -11    0.07    0.28   1
   4   0 -11   -0.48    0.45   1
  -4   0  11    0.35    0.27   1
  -4   0  11   -0.43    0.46   1
   2  -1 -11    0.08    0.27   1
   2  -1 -11    0.14    0.49   1
  -2   1  11    1.10    0.29   1
  -2   1  11    0.22    0.38   1
   0  -2 -11    7.99    0.63   1
   0  -2 -11    6.74    0.66   1
   0  -2 -11    6.81    0.80   1
   0   2  11    7.07    0.61   1
   0   2  11    7.87    0.59   1
   0   2  11    7.66    0.54   1
   0   2  11    7.64    0.60   1
   2   0  11   22.10    1.43  -2
  -2  -3 -11   22.10    1.43   1
   2   0  11   22.99    1.83  -2
  -2  -3 -11   22.99    1.83   1
   2   0  11   25.03    1.48  -2
  -2  -3 -11   25.03    1.48   1
  -2   0 -11   17.75    1.45  -2
   2   3  11   17.75    1.45   1
  -2   0 -11   18.54    1.37  -2
   2   3  11   18.54    1.37   1
  -4  -4 -11    2.87    0.46   1
  -4  -4 -11    1.84    0.39   1
   4   4  11    3.55    0.44   1
   4   4  11    2.79    0.42   1
   4   0 -10    0.16    0.48   1
   4   0 -10    0.58    0.32   1
   4   0 -10    0.69    0.28   1
  -4   0  10    0.60    0.50   1
  -4   0  10    0.85    0.31   1
   2  -1 -10   16.10    1.51   1
   2  -1 -10   16.22    1.17   1
  -2   1  10   17.37    1.28   1
  -2   1  10   15.74    1.16   1
   0  -2 -10    3.99    0.47   1
   0  -2 -10    2.98    0.37   1
   0  -2 -10    3.83    0.61   1
   0   2  10    3.00    0.32   1
   0   2  10    2.63    0.32   1
   0   2  10    2.90    0.27   1
   0   2  10    3.22    0.34   1
  -2  -3 -10   11.47    1.06   1
   2   3  10   11.06    0.84   1
   2   3  10   11.57    0.80   1
  -4  -4 -10    0.83    0.28   1
  -4  -4 -10    0.76    0.29   1
   4   4  10    0.46    0.26   1
   4   4  10    0.83    0.28   1
   6   1  10   -0.23    0.32  -2
  -6  -5 -10   -0.23    0.32   1
  -6  -1 -10   -0.12    0.25  -2
   6   5  10   -0.12    0.25   1
   6   1  -9   -0.29    0.33   1
  -6  -1   9   -0.08    0.30   1
  -4  -2   9    4.17    0.76  -2
   4   0  -9    4.17    0.76   1
  -4  -2   9    3.70    0.52  -2
   4   0  -9    3.70    0.52   1
  -4  -2   9    3.43    0.38  -2
   4   0  -9    3.43    0.38   1
   4   2  -9    3.59    0.52  -2
  -4   0   9    3.59    0.52   1
   4   2  -9    3.40    0.65  -2
  -4   0   9    3.40    0.65   1
   2  -1  -9   10.61    0.80   1
   2  -1  -9   10.02    0.90   1
   2  -1  -9   10.42    1.05   1
  -2   1   9   10.98    0.90   1
  -2   1   9   10.64    0.79   1
  -2   1   9   10.44    0.89   1
   0  -1   9    4.59    0.53  -2
   0  -2  -9    4.59    0.53   1
   0  -1   9    5.02    0.52  -2
   0  -2  -9    5.02    0.52   1
   0  -1   9    7.29    0.70  -2
   0  -2  -9    7.29    0.70   1
   0   1  -9    7.73    0.46  -2
   0   2   9    7.73    0.46   1
   0   1  -9    6.29    0.52  -2
   0   2   9    6.29    0.52   1
   0   1  -9    6.56    0.50  -2
   0   2   9    6.56    0.50   1
  -2  -3  -9   32.17    2.04   1
  -2  -3  -9   30.00    2.11   1
  -2  -3  -9   31.75    2.57   1
   2   3   9   31.81    1.98   1
   2   3   9   32.70    2.11   1
  -4  -4  -9    0.25    0.26   1
  -4  -4  -9    0.32    0.22   1
   4   4   9    0.22    0.23   1
   4   4   9   -0.14    0.20   1
  -6  -5  -9    0.83    0.36   1
   6   5   9    0.33    0.31   1
   6   1  -8   -0.20    0.44   1
   6   1  -8    0.29    0.36   1
  -6  -1   8   -0.28    0.29   1
  -4  -2   8    0.55    0.30  -2
   4   0  -8    0.55    0.30   1
  -4  -2   8    1.29    0.29  -2
   4   0  -8    1.29    0.29   1
  -4  -2   8    1.15    0.50  -2
   4   0  -8    1.15    0.50   1
   4   2  -8    1.47    0.50  -2
  -4   0   8    1.47    0.50   1
   4   2  -8    0.53    0.27  -2
  -4   0   8    0.53    0.27   1
   2  -1  -8    3.74    0.61   1
   2  -1  -8    2.58    0.37   1
   2  -1  -8    3.27    0.49   1
  -2   1   8    3.93    0.52   1
  -2   1   8    2.55    0.32   1
  -2   1   8    3.68    0.54   1
   0  -1   8    9.73    0.70  -2
   0  -2  -8    9.73    0.70   1
   0  -1   8    9.07    0.83  -2
   0  -2  -8    9.07    0.83   1
   0  -1   8    8.34    0.64  -2
   0  -2  -8    8.34    0.64   1
   0   1  -8    7.87    0.65  -2
   0   2   8    7.87    0.65   1
   0   1  -8    7.88    0.62  -2
   0   2   8    7.88    0.62   1
   0   1  -8    8.47    0.56  -2
   0   2   8    8.47    0.56   1
  -2  -3  -8   15.31    1.06   1
  -2  -3  -8   15.05    1.26   1
  -2  -3  -8   14.59    1.02   1
   2   3   8   14.86    0.99   1
   2   3   8   14.56    1.04   1
   4   0   8    3.20    0.39  -2
  -4  -4  -8    3.20    0.39   1
   4   0   8    2.65    0.42  -2
  -4  -4  -8    2.65    0.42   1
  -4   0  -8    3.68    0.38  -2
   4   4   8    3.68    0.38   1
  -4   0  -8    3.73    0.40  -2
   4   4   8    3.73    0.40   1
  -6  -5  -8    1.69    0.43   1
   6   5   8    1.05    0.35   1
   6   1  -7   -0.36    0.38   1
   6   1  -7   -0.17    0.31   1
  -6  -1   7   -0.20    0.29   1
   4   0  -7    0.23    0.39   1
   4   0  -7    0.52    0.24   1
   4   0  -7    0.49    0.29   1
  -4   0   7    0.23    0.24   1
  -4   0   7    0.19    0.45   1
   2  -1  -7    3.80    0.58   1
   2  -1  -7    3.29    0.48   1
   2  -1  -7    3.11    0.38   1
  -2   1   7    3.75    0.49   1
  -2   1   7    3.45    0.51   1
  -2   1   7    2.44    0.31   1
   0  -1   7    5.58    0.63  -2
   0  -2  -7    5.58    0.63   1
   0  -1   7    6.16    0.52  -2
   0  -2  -7    6.16    0.52   1
   0  -1   7    6.39    0.52  -2
   0  -2  -7    6.39    0.52   1
   0   1  -7    6.04    0.50  -2
   0   2   7    6.04    0.50   1
   0   1  -7    6.52    0.42  -2
   0   2   7    6.52    0.42   1
   0   1  -7    6.45    0.51  -2
   0   2   7    6.45    0.51   1
  -2  -3  -7    3.63    0.33   1
  -2  -3  -7    3.42    0.40   1
  -2  -3  -7    3.15    0.32   1
   2   3   7    3.76    0.32   1
   2   3   7    3.07    0.33   1
   4   0   7    1.58    0.35  -2
  -4  -4  -7    1.58    0.35   1
   4   0   7    1.77    0.35  -2
  -4  -4  -7    1.77    0.35   1
  -4   0  -7    1.46    0.31  -2
   4   4   7    1.46    0.31   1
  -4   0  -7    1.72    0.35  -2
   4   4   7    1.72    0.35   1
  -6  -5  -7    0.82    0.35   1
   6   5   7    0.54    0.33   1
  -6  -3   6    0.89    0.50  -2
   6   1  -6    0.89    0.50   1
  -6  -3   6    1.20    0.40  -2
   6   1  -6    1.20    0.40   1
   6   3  -6    0.56    0.34  -2
  -6  -1   6    0.56    0.34   1
   4   0  -6    1.97    0.31   1
   4   0  -6    1.65    0.36   1
   4   0  -6    2.15    0.32   1
   4   0  -6    1.02    0.47   1
  -4   0   6    2.01    0.40   1
  -4   0   6    1.40    0.53   1
   2  -1  -6    9.70    0.86   1
   2  -1  -6   11.29    1.02   1
   2  -1  -6   12.17    0.69   1
   2  -1  -6   10.53    0.77   1
  -2   1   6   10.03    0.85   1
  -2   1   6   10.07    0.87   1
  -2   1   6   10.39    0.78   1
   0  -2  -6   15.25    1.36   1
   0  -2  -6   16.41    1.07   1
   0  -2  -6   15.87    1.13   1
   0  -2  -6   15.58    1.16   1
   0   2   6   16.63    0.99   1
   0   2   6   16.51    1.16   1
   0   2   6   15.85    1.13   1
   0   2   6   17.51    1.10   1
  -2  -3  -6    4.55    0.42   1
  -2  -3  -6    4.52    0.48   1
  -2  -3  -6    5.47    0.42   1
   2   3   6    4.85    0.40   1
   2   3   6    4.85    0.41   1
   2   3   6    5.44    0.46   1
  -4  -4  -6   35.59    2.26   1
  -4  -4  -6   33.12    2.35   1
   4   4   6   35.92    2.31   1
   4   4   6   33.66    2.19   1
  -6  -5  -6   -0.15    0.23   1
   6   5   6    0.07    0.25   1
  -6  -3   5   -0.14    0.37  -2
   6   1  -5   -0.14    0.37   1
  -6  -3   5    0.22    0.34  -2
   6   1  -5    0.22    0.34   1
   6   3  -5    0.32    0.32  -2
  -6  -1   5    0.32    0.32   1
   4   0  -5    1.90    0.38   1
   4   0  -5    2.51    0.54   1
   4   0  -5    1.99    0.31   1
   4   0  -5    2.20    0.33   1
  -4   0   5    2.00    0.40   1
  -4   0   5    1.66    0.52   1
  -2  -2   5   66.90    5.42  -2
   2  -1  -5   66.90    5.42   1
  -2  -2   5   69.27    4.26  -2
   2  -1  -5   69.27    4.26   1
  -2  -2   5   69.76    4.05  -2
   2  -1  -5   69.76    4.05   1
  -2  -2   5   68.70    4.72  -2
   2  -1  -5   68.70    4.72   1
   2   2  -5   69.13    4.42  -2
  -2   1   5   69.13    4.42   1
   2   2  -5   66.70    4.58  -2
  -2   1   5   66.70    4.58   1
   2   2  -5   68.58    4.71  -2
  -2   1   5   68.58    4.71   1
   0  -2  -5   11.15    0.73   1
   0  -2  -5   10.54    0.79   1
   0  -2  -5   10.73    0.94   1
   0   2   5   11.12    0.78   1
   0   2   5   10.61    0.79   1
   0   2   5   10.61    0.75   1
   0   2   5   11.03    0.67   1
  -2  -3  -5    6.23    0.48   1
  -2  -3  -5    5.94    0.49   1
   2   3   5    6.70    0.48   1
   2   3   5    5.88    0.46   1
  -4  -4  -5   -0.04    0.25   1
  -4  -4  -5    0.27    0.21   1
   4   4   5   -0.30    0.20   1
   4   4   5    0.04    0.24   1
  -6  -5  -5    0.23    0.25   1
   6   5   5    0.20    0.27   1
  -6  -3   4    0.99    0.37  -2
   6   1  -4    0.99    0.37   1
  -6  -3   4    0.44    0.39  -2
   6   1  -4    0.44    0.39   1
   6   3  -4    0.65    0.35  -2
  -6  -1   4    0.65    0.35   1
   6   3  -4    0.50    0.52  -2
  -6  -1   4    0.50    0.52   1
   4   0  -4    3.41    0.35   1
   4   0  -4    3.47    0.35   1
   4   0  -4    4.45    0.64   1
   4   0  -4    3.98    0.43   1
  -4   0   4    3.72    0.43   1
  -4   0   4    4.87    0.66   1
  -2  -2   4   19.77    1.21  -2
   2  -1  -4   19.77    1.21   1
  -2  -2   4   21.02    1.68  -2
   2  -1  -4   21.02    1.68   1
  -2  -2   4   17.07    1.29  -2
   2  -1  -4   17.07    1.29   1
  -2  -2   4   19.43    1.31  -2
   2  -1  -4   19.43    1.31   1
  -2  -2   4   21.89    1.47  -2
   2  -1  -4   21.89    1.47   1
   2   2  -4   20.39    1.46  -2
  -2   1   4   20.39    1.46   1
   2   2  -4   20.37    1.42  -2
  -2   1   4   20.37    1.42   1
   0  -2  -4   32.28    1.99   1
   0  -2  -4   30.93    2.18   1
   0  -2  -4   30.96    2.53   1
   0   2   4   32.13    1.89   1
   0   2   4   33.20    2.07   1
   0   2   4   31.30    2.13   1
   0   2   4   32.03    2.18   1
   2  -1   4   15.18    1.04  -2
  -2  -3  -4   15.18    1.04   1
   2  -1   4   13.50    0.99  -2
  -2  -3  -4   13.50    0.99   1
  -2   1  -4   16.41    0.98  -2
   2   3   4   16.41    0.98   1
  -2   1  -4   14.61    1.00  -2
   2   3   4   14.61    1.00   1
  -4  -4  -4   36.78    2.48   1
  -4  -4  -4   35.96    2.38   1
   4   4   4   35.56    2.31   1
   4   4   4   38.36    2.43   1
   6   0   4    3.07    0.50  -2
  -6  -5  -4    3.07    0.50   1
  -6   0  -4    2.30    0.43  -2
   6   5   4    2.30    0.43   1
   6   1  -3    0.24    0.33   1
  -6  -1   3   -0.08    0.47   1
  -6  -1   3    0.24    0.32   1
   4   0  -3    3.82    0.57   1
   4   0  -3    3.30    0.42   1
   4   0  -3    2.49    0.31   1
   4   0  -3    3.58    0.38   1
  -4   0   3    4.26    0.51   1
  -4   0   3    3.61    0.57   1
  -4   0   3    3.05    0.58   1
   2  -1  -3    1.79    0.24   1
   2  -1  -3    1.52    0.16   1
   2  -1  -3    1.60    0.15   1
   2  -1  -3    1.49    0.36   1
  -2   1   3    1.74    0.32   1
  -2   1   3    2.20    0.27   1
  -2   1   3    1.49    0.31   1
   0  -2  -3   43.91    3.70   1
   0  -2  -3   47.66    2.91   1
   0   2   3   47.48    3.03   1
   0   2   3   46.72    3.70   1
   0   2   3   49.29    2.79   1
   0   2   3   47.36    3.20   1
   2  -1   3   58.88    4.22  -2
  -2  -3  -3   58.88    4.22   1
   2  -1   3   70.19    4.06  -2
  -2  -3  -3   70.19    4.06   1
  -2   1  -3   67.52    3.93  -2
   2   3   3   67.52    3.93   1
  -4  -4  -3    1.13    0.26   1
  -4  -4  -3    0.68    0.25   1
  -4  -4  -3    0.72    0.25   1
   4   4   3    0.74    0.25   1
   4   4   3    0.91    0.31   1
   6   0   3    0.06    0.25  -2
  -6  -5  -3    0.06    0.25   1
  -6   0  -3    0.49    0.30  -2
   6   5   3    0.49    0.30   1
   6   1  -2   -0.08    0.27   1
   6   1  -2   -0.07    0.28   1
   6   1  -2   -0.23    0.26   1
  -6  -1   2   -0.12    0.26   1
  -6  -1   2   -0.78    0.36   1
   4   0  -2    0.38    0.23   1
   4   0  -2    0.51    0.21   1
   4   0  -2    0.50    0.20   1
   4   0  -2    0.53    0.32   1
  -4   0   2    0.65    0.36   1
  -4   0   2    0.52    0.26   1
  -4   0   2    0.82    0.38   1
   2  -1  -2    6.70    0.44   1
   2  -1  -2    6.14    0.41   1
   2  -1  -2    5.91    0.62   1
   2  -1  -2    6.65    0.47   1
  -2   1   2    6.04    0.55   1
  -2   1   2    6.57    0.50   1
   0  -2  -2  297.82   24.82   1
   0  -2  -2  332.93   19.53   1
   0   2   2  326.71   18.85   1
   0   2   2  332.35   20.36   1
   0   2   2  315.56   24.82   1
  -2  -3  -2   57.13    3.69   1
  -2  -3  -2   61.42    3.55   1
   2   3   2   55.14    3.86   1
   2   3   2   54.52    3.75   1
   2   3   2   59.14    3.65   1
   2   3   2   55.13    3.42   1
  -4  -4  -2   10.46    0.84   1
  -4  -4  -2   11.70    0.88   1
  -4  -4  -2   11.44    0.86   1
   4   4   2   10.62    0.83   1
   4   4   2   11.91    0.82   1
   6   0   2    0.58    0.31  -2
  -6  -5  -2    0.58    0.31   1
  -6   0  -2    0.16    0.29  -2
   6   5   2    0.16    0.29   1
  -6   0  -2   -0.06    0.25  -2
   6   5   2   -0.06    0.25   1
   6   1  -1    3.84    0.52   1
   6   1  -1    3.30    0.41   1
   6   1  -1    4.87    0.55   1
  -6  -1   1    5.25    0.78   1
  -6  -1   1    4.76    0.63   1
  -4  -3   1    2.92    0.32  -2
   4   0  -1    2.92    0.32   1
  -4  -3   1    2.86    0.43  -2
   4   0  -1    2.86    0.43   1
  -4  -3   1    3.55    0.32  -2
   4   0  -1    3.55    0.32   1
  -4  -3   1    3.23    0.34  -2
   4   0  -1    3.23    0.34   1
   4   3  -1    3.88    0.54  -2
  -4   0   1    3.88    0.54   1
   4   3  -1    3.41    0.43  -2
  -4   0   1    3.41    0.43   1
   4   3  -1    3.34    0.38  -2
  -4   0   1    3.34    0.38   1
   2  -1  -1    4.77    0.35   1
   2  -1  -1    5.01    0.34   1
   2  -1  -1    5.41    0.38   1
   2  -1  -1    4.41    0.50   1
  -2   1   1    5.31    0.41   1
  -2   1   1    4.18    0.43   1
  -2   1   1    5.41    0.38   1
   0  -2   1   79.04    4.98  -2
   0  -2  -1   79.04    4.98   1
   0  -2   1   73.86    6.32  -2
   0  -2  -1   73.86    6.32   1
   0   2  -1   83.21    6.33  -2
   0   2   1   83.21    6.33   1
   0   2  -1   79.78    5.18  -2
   0   2   1   79.78    5.18   1
   0   2  -1   83.97    4.80  -2
   0   2   1   83.97    4.80   1
   0   2  -1   88.23    5.35  -2
   0   2   1   88.23    5.35   1
  -2  -3  -1    0.03    0.10   1
  -2  -3  -1    0.30    0.14   1
  -2  -3  -1    0.16    0.12   1
   2   3   1   -0.10    0.11   1
   2   3   1   -0.17    0.14   1
   2   3   1   -0.02    0.12   1
  -4  -4  -1    0.00    0.17   1
  -4  -4  -1    0.14    0.22   1
  -4  -4  -1    0.49    0.25   1
   4   4   1   -0.01    0.19   1
   4   4   1    0.00    0.25   1
   4   4   1    0.48    0.19   1
  -6  -5  -1    2.72    0.53   1
   6   5   1    2.42    0.45   1
   6   5   1    2.75    0.43   1
   6   1   0    1.17    0.34   1
   6   1   0    0.97    0.34   1
   6   1   0    1.19    0.32   1
  -6  -1   0    1.14    0.52   1
  -6  -1   0    1.10    0.38   1
  -4  -3   0   10.22    0.74  -2
   4   0   0   10.22    0.74   1
  -4  -3   0   10.91    0.98  -2
   4   0   0   10.91    0.98   1
   4   3   0   10.71    0.83  -2
  -4   0   0   10.71    0.83   1
   4   3   0   10.99    0.90  -2
  -4   0   0   10.99    0.90   1
   2  -1   0   19.96    1.84   1
   2  -1   0   22.47    1.38   1
  -2   1   0   23.65    1.51   1
  -2   1   0   24.60    1.49   1
   0  -2   0  575.51   39.00  -2
   0  -2   0  575.51   39.00   1
   0  -2   0  618.48   36.25  -2
   0  -2   0  618.48   36.25   1
   0  -2   0  572.23   46.05  -2
   0  -2   0  572.23   46.05   1
   0   2   0  593.92   46.04  -2
   0   2   0  593.92   46.04   1
   0   2   0  621.05   39.00  -2
   0   2   0  621.05   39.00   1
  -2  -3   0   14.68    1.00   1
  -2  -3   0   15.35    1.00   1
  -2  -3   0   14.00    0.96   1
   2   3   0   14.60    1.03   1
   2   3   0   13.77    0.93   1
   2   3   0   13.95    1.00   1
   4  -1   0   16.42    1.28  -2
  -4  -4   0   16.42    1.28   1
   4  -1   0   18.58    1.28  -2
  -4  -4   0   18.58    1.28   1
   4  -1   0   16.54    1.31  -2
  -4  -4   0   16.54    1.31   1
  -4   1   0   19.73    1.34  -2
   4   4   0   19.73    1.34   1
  -4   1   0   20.44    1.23  -2
   4   4   0   20.44    1.23   1
  -4   1   0   16.36    1.22  -2
   4   4   0   16.36    1.22   1
  -6  -5   0    3.09    0.54   1
   6   5   0    2.58    0.46   1
   6   5   0    2.27    0.42   1
   6   1   1    2.57    0.41   1
   6   1   1    2.29    0.42   1
   6   1   1    1.99    0.37   1
  -6  -1  -1    2.63    0.48   1
  -6  -1  -1    1.38    0.52   1
   4   0   1    6.09    0.48   1
   4   0   1    5.58    0.62   1
   4   0   1    6.15    0.47   1
  -4   0  -1    5.64    0.58   1
  -4   0  -1    5.88    0.53   1
   2  -1   1   20.13    1.85   1
   2  -1   1   23.81    1.43   1
   2  -1   1   22.05    1.39   1
  -2   1  -1   23.78    1.49   1
  -2   1  -1   23.94    1.52   1
   0  -2  -1   53.24    3.81  -2
   0  -2   1   53.24    3.81   1
   0  -2  -1   66.21    4.52  -2
   0  -2   1   66.21    4.52   1
   0   2   1   63.55    4.51  -2
   0   2  -1   63.55    4.51   1
   0   2   1   56.50    4.51  -2
   0   2  -1   56.50    4.51   1
   0   2   1   49.83    3.81  -2
   0   2  -1   49.83    3.81   1
  -2  -3   1   85.59    5.35   1
  -2  -3   1   81.25    5.50   1
  -2  -3   1   91.28    6.48   1
   2   3  -1   80.60    4.96   1
   2   3  -1   86.19    5.65   1
   2   3  -1   77.86    5.50   1
   2   3  -1   80.25    6.48   1
   4  -1  -1    2.17    0.37  -2
  -4  -4   1    2.17    0.37   1
   4  -1  -1    1.92    0.39  -2
  -4  -4   1    1.92    0.39   1
   4  -1  -1    2.54    0.41  -2
  -4  -4   1    2.54    0.41   1
  -4   1   1    2.26    0.31  -2
   4   4  -1    2.26    0.31   1
  -4   1   1    1.82    0.38  -2
   4   4  -1    1.82    0.38   1
  -4   1   1    2.07    0.36  -2
   4   4  -1    2.07    0.36   1
  -4   1   1    2.22    0.39  -2
   4   4  -1    2.22    0.39   1
  -6  -5   1    1.64    0.42   1
   6   5  -1    0.61    0.28   1
   6   5  -1    0.74    0.33   1
  -6  -4  -2    1.44    0.33  -2
   6   1   2    1.44    0.33   1
  -6  -4  -2    1.59    0.37  -2
   6   1   2    1.59    0.37   1
   6   4   2    1.78    0.54  -2
  -6  -1  -2    1.78    0.54   1
   6   4   2    1.93    0.42  -2
  -6  -1  -2    1.93    0.42   1
   4   0   2    0.28    0.20   1
   4   0   2    0.52    0.20   1
   4   0   2    0.51    0.31   1
  -4   0  -2    0.72    0.23   1
  -4   0  -2    0.55    0.27   1
   2  -1   2   62.00    3.77   1
   2  -1   2   65.92    3.87   1
  -2   1  -2   61.75    4.07   1
   0  -2   2   83.95    5.58   1
   0  -2   2   78.05    5.17   1
   0   2  -2   91.21    6.59   1
   0   2  -2   85.76    5.58   1
  -2  -3   2   18.75    1.28   1
  -2  -3   2   18.95    1.25   1
   2   3  -2   18.41    1.33   1
   2   3  -2   17.91    1.50   1
   2   3  -2   18.13    1.17   1
  -4  -4   2    1.11    0.30   1
  -4  -4   2    1.89    0.41   1
   4   4  -2    1.18    0.33   1
   4   4  -2    1.48    0.36   1
   4   4  -2    1.73    0.27   1
   4   4  -2    0.99    0.31   1
  -6  -5   2    0.09    0.30   1
   6   5  -2    0.31    0.28   1
   6   5  -2    0.04    0.22   1
  -6  -4  -3    0.74    0.32  -2
   6   1   3    0.74    0.32   1
  -6  -4  -3    0.46    0.30  -2
   6   1   3    0.46    0.30   1
   6   4   3    0.87    0.33  -2
  -6  -1  -3    0.87    0.33   1
   6   4   3    2.08    0.48  -2
  -6  -1  -3    2.08    0.48   1
   4   0   3    7.93    0.57   1
   4   0   3    7.00    0.74   1
   4   0   3    7.83    0.58   1
  -4   0  -3    7.38    0.63   1
  -2  -3  -3   87.03    7.48  -2
   2  -1   3   87.03    7.48   1
  -2  -3  -3   98.33    5.69  -2
   2  -1   3   98.33    5.69   1
   2   3   3  102.31    6.13  -2
  -2   1  -3  102.31    6.13   1
   0  -2   3   41.74    2.52   1
   0  -2   3   43.79    2.80   1
   0   2  -3   40.09    3.30   1
   0   2  -3   42.26    2.68   1
   0   2  -3   41.93    2.80   1
  -2  -3   3   27.81    1.99   1
  -2  -3   3   27.84    1.93   1
   2   3  -3   30.67    2.35   1
   2   3  -3   33.11    1.82   1
   2   3  -3   26.86    2.05   1
  -4  -4   3    3.66    0.46   1
  -4  -4   3    3.49    0.53   1
   4   4  -3    3.31    0.46   1
   4   4  -3    3.93    0.54   1
   4   4  -3    2.89    0.33   1
   4   4  -3    3.10    0.43   1
  -6  -5   3    0.25    0.29   1
   6   5  -3   -0.01    0.25   1
  -6  -4  -4    1.00    0.31  -2
   6   1   4    1.00    0.31   1
  -6  -4  -4    0.37    0.27  -2
   6   1   4    0.37    0.27   1
   6   4   4    0.28    0.24  -2
  -6  -1  -4    0.28    0.24   1
   4   0   4    8.63    0.64   1
   4   0   4    8.62    0.82   1
   4   0   4    8.03    0.62   1
  -4   0  -4    8.53    0.69   1
  -2  -3  -4   15.73    1.42  -2
   2  -1   4   15.73    1.42   1
  -2  -3  -4   17.72    1.08  -2
   2  -1   4   17.72    1.08   1
   2   3   4   18.46    1.15  -2
  -2   1  -4   18.46    1.15   1
   2   3   4   16.58    1.43  -2
  -2   1  -4   16.58    1.43   1
   0  -2   4    1.55    0.22   1
   0  -2   4    1.27    0.16   1
   0   2  -4    0.93    0.10   1
   0   2  -4    1.75    0.29   1
   2  -2  -4   38.54    2.43  -2
  -2  -3   4   38.54    2.43   1
   2  -2  -4   36.58    2.53  -2
  -2  -3   4   36.58    2.53   1
  -2   2   4   35.75    2.60  -2
   2   3  -4   35.75    2.60   1
  -2   2   4   37.52    2.97  -2
   2   3  -4   37.52    2.97   1
  -4  -4   4    0.29    0.35   1
  -4  -4   4    0.39    0.23   1
   4   4  -4    0.17    0.31   1
   4   4  -4    0.45    0.22   1
   4   4  -4    0.47    0.28   1
   6  -1  -4    2.22    0.48  -2
  -6  -5   4    2.22    0.48   1
  -6   1   4    2.12    0.45  -2
   6   5  -4    2.12    0.45   1
   6   1   5    2.31    0.43   1
   6   1   5    2.44    0.40   1
  -6  -1  -5    3.60    0.52   1
   4   0   5    3.05    0.31   1
   4   0   5    3.17    0.39   1
   4   0   5    2.85    0.55   1
  -4   0  -5    3.03    0.35   1
  -4   0  -5    3.58    0.51   1
   2  -1   5    6.71    0.54   1
   2  -1   5    7.74    0.63   1
  -2   1  -5    7.30    0.64   1
  -2   1  -5    5.32    0.48   1
   0  -2   5  131.57    7.71   1
   0  -2   5  133.26    8.59   1
   0   2  -5  126.18   10.14   1
   2  -2  -5   51.99    3.59  -2
  -2  -3   5   51.99    3.59   1
  -2   2   5   57.31    3.70  -2
   2   3  -5   57.31    3.70   1
  -2   2   5   59.19    4.24  -2
   2   3  -5   59.19    4.24   1
  -2   2   5   45.80    3.42  -2
   2   3  -5   45.80    3.42   1
  -4  -4   5   -0.04    0.20   1
  -4  -4   5    0.10    0.32   1
   4   4  -5   -0.25    0.16   1
   4   4  -5   -0.14    0.32   1
   4   4  -5    0.07    0.26   1
   6  -1  -5    0.46    0.42  -2
  -6  -5   5    0.46    0.42   1
   6  -1  -5    0.38    0.33  -2
  -6  -5   5    0.38    0.33   1
  -6   1   5    0.23    0.30  -2
   6   5  -5    0.23    0.30   1
   6   1   6    0.26    0.26   1
   6   1   6    0.42    0.27   1
  -6  -1  -6    0.19    0.27   1
   4   0   6    5.78    0.45   1
   2  -1   6   14.82    1.09   1
   2  -1   6   14.94    0.99   1
  -2   1  -6   15.37    1.01   1
  -2   1  -6   15.25    1.29   1
   0  -2   6    1.74    0.20   1
   0  -2   6    2.36    0.32   1
   0   2  -6    3.06    0.42   1
   0   2  -6    1.68    0.16   1
  -2  -3   6   -0.02    0.21   1
  -2  -3   6   -0.15    0.13   1
   2   3  -6    0.22    0.25   1
   2   3  -6   -0.03    0.12   1
   2   3  -6    0.23    0.31   1
  -4  -4   6    4.75    0.52   1
  -4  -4   6    4.92    0.47   1
   4   4  -6    4.00    0.41   1
   4   4  -6    5.53    0.75   1
   4   4  -6    4.66    0.54   1
   6  -1  -6    0.07    0.29  -2
  -6  -5   6    0.07    0.29   1
  -6   1   6    0.11    0.30  -2
   6   5  -6    0.11    0.30   1
   6   1   7    0.00    0.22   1
  -6  -1  -7    0.05    0.24   1
  -4  -4  -7    0.48    0.19  -2
   4   0   7    0.48    0.19   1
  -4  -4  -7    0.49    0.22  -2
   4   0   7    0.49    0.22   1
   4   4   7    1.06    0.25  -2
  -4   0  -7    1.06    0.25   1
   4   4   7    1.58    0.44  -2
  -4   0  -7    1.58    0.44   1
   2  -1   7   12.96    0.92   1
   2  -1   7   11.75    0.82   1
  -2   1  -7   11.92    0.83   1
  -2   1  -7   12.19    1.09   1
   0  -3  -7   21.15    1.37  -2
   0  -2   7   21.15    1.37   1
   0  -3  -7   20.74    1.52  -2
   0  -2   7   20.74    1.52   1
   0   3   7   21.75    1.37  -2
   0   2  -7   21.75    1.37   1
   0   3   7   22.75    1.82  -2
   0   2  -7   22.75    1.82   1
   0   3   7   22.00    1.42  -2
   0   2  -7   22.00    1.42   1
  -2  -3   7    0.01    0.14   1
  -2  -3   7   -0.02    0.22   1
   2   3  -7   -0.01    0.26   1
   2   3  -7    0.38    0.36   1
   2   3  -7    0.12    0.14   1
  -4  -4   7    1.69    0.36   1
  -4  -4   7    2.12    0.46   1
   4   4  -7    0.87    0.48   1
   4   4  -7    1.13    0.27   1
   4   4  -7    0.90    0.31   1
  -6  -5   7   -0.35    0.28   1
   6   5  -7    0.12    0.31   1
   6   1   8   -0.19    0.20   1
  -6  -1  -8   -0.09    0.25   1
  -4  -4  -8    2.16    0.26  -2
   4   0   8    2.16    0.26   1
  -4  -4  -8    2.98    0.38  -2
   4   0   8    2.98    0.38   1
   4   4   8    3.78    0.49  -2
  -4   0  -8    3.78    0.49   1
   4   4   8    2.61    0.31  -2
  -4   0  -8    2.61    0.31   1
   2  -1   8   11.33    0.79   1
   2  -1   8   12.01    0.88   1
  -2   1  -8   11.17    0.77   1
  -2   1  -8   10.95    1.04   1
   0  -3  -8    3.85    0.39  -2
   0  -2   8    3.85    0.39   1
   0  -3  -8    3.82    0.34  -2
   0  -2   8    3.82    0.34   1
   0   3   8    3.46    0.51  -2
   0   2  -8    3.46    0.51   1
   0   3   8    4.01    0.32  -2
   0   2  -8    4.01    0.32   1
   0   3   8    3.71    0.31  -2
   0   2  -8    3.71    0.31   1
  -2  -3   8    2.95    0.45   1
  -2  -3   8    2.20    0.31   1
   2   3  -8    2.54    0.56   1
   2   3  -8    2.00    0.25   1
   4  -2  -8    3.77    0.58  -2
  -4  -4   8    3.77    0.58   1
   4  -2  -8    3.08    0.47  -2
  -4  -4   8    3.08    0.47   1
  -4   2   8    3.69    0.72  -2
   4   4  -8    3.69    0.72   1
  -4   2   8    3.43    0.48  -2
   4   4  -8    3.43    0.48   1
  -4   2   8    2.80    0.41  -2
   4   4  -8    2.80    0.41   1
   6   1   9    0.09    0.23   1
   4   0   9    2.83    0.39   1
  -4   0  -9    2.79    0.56   1
   2  -1   9    2.27    0.31   1
   2  -1   9    2.33    0.39   1
  -2   1  -9    2.01    0.51   1
   0  -3  -9    7.12    0.55  -2
   0  -2   9    7.12    0.55   1
   0  -3  -9    7.33    0.62  -2
   0  -2   9    7.33    0.62   1
   0   3   9    7.53    0.53  -2
   0   2  -9    7.53    0.53   1
   0   3   9    6.95    0.54  -2
   0   2  -9    6.95    0.54   1
   0   3   9    7.26    0.78  -2
   0   2  -9    7.26    0.78   1
  -2  -3   9    1.29    0.39   1
  -2  -3   9    1.72    0.27   1
   2   3  -9    1.35    0.24   1
   2   3  -9    1.86    0.54   1
   4  -2  -9    0.81    0.41  -2
  -4  -4   9    0.81    0.41   1
   4  -2  -9    0.51    0.29  -2
  -4  -4   9    0.51    0.29   1
  -4   2   9    0.48    0.26  -2
   4   4  -9    0.48    0.26   1
  -4   2   9    0.43    0.30  -2
   4   4  -9    0.43    0.30   1
  -4   2   9   -0.10    0.54  -2
   4   4  -9   -0.10    0.54   1
  -6  -5 -10    0.10    0.23  -2
   6   1  10    0.10    0.23   1
   4   0  10    3.00    0.43   1
  -4   0 -10    4.49    0.68   1
   2  -1  10    1.15    0.31   1
   2  -1  10    1.15    0.24   1
  -2   1 -10    0.90    0.45   1
   0  -2  10    2.78    0.34   1
   0  -2  10    3.07    0.35   1
   0   2 -10    3.84    0.63   1
   0   2 -10    2.35    0.27   1
   0   2 -10    2.21    0.27   1
  -2  -3  10    9.48    0.81   1
   2   3 -10    9.13    0.70   1
   2   3 -10    8.43    0.97   1
   2   3 -10    9.58    0.70   1
  -4  -4  10    4.04    0.62   1
   4   4 -10    2.50    0.46   1
   4   4 -10    2.66    0.41   1
   4   4 -10    3.02    0.80   1
   4   0  11   -0.03    0.18   1
  -4   0 -11    0.29    0.40   1
  -2  -4 -11   33.97    2.33  -2
   2  -1  11   33.97    2.33   1
  -2  -4 -11   33.51    2.11  -2
   2  -1  11   33.51    2.11   1
   2   4  11   32.20    2.76  -2
  -2   1 -11   32.20    2.76   1
   0  -2  11    1.41    0.26   1
   0  -2  11    1.39    0.36   1
   0   2 -11    1.12    0.52   1
   0   2 -11    1.32    0.25   1
  -2  -3  11    1.07    0.39   1
   2   3 -11    1.57    0.30   1
   2   3 -11    1.55    0.29   1
   2   3 -11    1.42    0.58   1
   4   4 -11    2.21    0.41   1
   4   4 -11    1.89    0.78   1
   4   4 -11    3.02    0.46   1
   4   4 -11    1.80    0.42   1
   4   0  12    0.74    0.26   1
  -4   0 -12    1.17    0.51   1
  -2  -4 -12    9.04    0.68  -2
   2  -1  12    9.04    0.68   1
  -2  -4 -12    7.23    0.70  -2
   2  -1  12    7.23    0.70   1
   2   4  12    9.16    0.93  -2
  -2   1 -12    9.16    0.93   1
   0  -2  12    3.76    0.43   1
   0  -2  12    3.71    0.43   1
   0   2 -12    4.10    0.74   1
   0   2 -12    3.22    0.34   1
   2  -3 -12    4.72    0.64  -2
  -2  -3  12    4.72    0.64   1
  -2   3  12    3.16    0.38  -2
   2   3 -12    3.16    0.38   1
  -2   3  12    4.59    0.83  -2
   2   3 -12    4.59    0.83   1
  -2   3  12    3.90    0.46  -2
   2   3 -12    3.90    0.46   1
   4   4 -12   -0.74    0.59   1
   4   4 -12    0.31    0.30   1
   4   4 -12   -0.04    0.29   1
   4   0  13   -0.05    0.18   1
   2  -1  13    0.69    0.22   1
   2  -1  13    0.36    0.26   1
  -2   1 -13    1.39    0.57   1
   0  -2  13    3.81    0.55   1
   0  -2  13    3.98    0.45   1
   0   2 -13    3.39    0.75   1
   2  -3 -13    0.23    0.34  -2
  -2  -3  13    0.23    0.34   1
  -2   3  13    0.10    0.54  -2
   2   3 -13    0.10    0.54   1
  -2   3  13    0.28    0.24  -2
   2   3 -13    0.28    0.24   1
  -2   3  13    0.43    0.26  -2
   2   3 -13    0.43    0.26   1
   4   4 -13    0.05    0.30   1
   4   4 -13    0.36    0.33   1
   4   0  14    1.74    0.36   1
   2  -1  14    2.13    0.36   1
   2  -1  14    2.00    0.42   1
  -2   1 -14    2.88    0.74   1
   0  -2  14    1.16    0.37   1
   0  -2  14    0.88    0.25   1
   0   2 -14    0.66    0.60   1
   2   3 -14    0.81    0.29   1
   2   3 -14    1.31    0.71   1
   2   3 -14    1.06    0.32   1
  -4  -5 -15    0.21    0.22  -2
   4   0  15    0.21    0.22   1
   2  -1  15   -0.03    0.17   1
   2  -1  15    0.04    0.25   1
  -2   1 -15    0.40    0.56   1
   0  -4 -15    0.74    0.36  -2
   0  -2  15    0.74    0.36   1
   0  -4 -15    0.26    0.19  -2
   0  -2  15    0.26    0.19   1
   0   4  15   -0.01    0.57  -2
   0   2 -15   -0.01    0.57   1
   2   3 -15    0.61    0.29   1
   2  -1  16    0.31    0.31   1
   2  -1  16    0.45    0.24   1
  -2   1 -16    0.65    0.64   1
   0  -4 -16    2.40    0.39  -2
   0  -2  16    2.40    0.39   1
   0   4  16    1.69    0.76  -2
   0   2 -16    1.69    0.76   1
   2  -1  17   -0.09    0.18   1
   1  -2 -17    1.21    0.42   1
   1   0  17    0.57    0.33  -2
  -1  -3 -17    0.57    0.33   1
   1   0  17   -0.20    0.56  -2
  -1  -3 -17   -0.20    0.56   1
   3  -1 -16    0.44    0.34   1
   1  -2 -16   -0.20    0.63   1
   1  -2 -16    0.21    0.29   1
  -1   2  16    0.52    0.27   1
  -1  -3 -16    0.59    0.48   1
  -1  -3 -16    1.69    0.40   1
   1   3  16    1.63    0.32   1
   3   4  16    0.08    0.21   1
   3  -1 -15    0.27    0.32   1
  -1  -1  15    0.34    0.28  -2
   1  -2 -15    0.34    0.28   1
  -1  -1  15   -0.33    0.54  -2
   1  -2 -15   -0.33    0.54   1
   1   1 -15    0.12    0.26  -2
  -1   2  15    0.12    0.26   1
  -1  -3 -15    0.72    0.57   1
  -1  -3 -15    1.82    0.39   1
   1   3  15    1.88    0.32   1
   3   4  15    0.36    0.22   1
   3  -1 -14    0.08    0.59   1
   3  -1 -14    0.47    0.31   1
  -1  -1  14   -0.31    0.53  -2
   1  -2 -14   -0.31    0.53   1
  -1  -1  14    0.48    0.27  -2
   1  -2 -14    0.48    0.27   1
   1   1 -14    0.32    0.27  -2
  -1   2  14    0.32    0.27   1
   1   1 -14    0.29    0.27  -2
  -1   2  14    0.29    0.27   1
  -1  -3 -14   -0.13    0.43   1
  -1  -3 -14    0.13    0.25   1
   1   3  14    0.02    0.16   1
   1   3  14   -0.23    0.22   1
   3   0  14    0.18    0.25  -2
  -3  -4 -14    0.18    0.25   1
  -3   0 -14   -0.06    0.19  -2
   3   4  14   -0.06    0.19   1
   3  -1 -13    3.05    0.52   1
   3  -1 -13    3.60    0.85   1
  -3   1  13    3.74    0.55   1
  -3   1  13    3.85    0.69   1
  -1  -1  13    2.02    0.35  -2
   1  -2 -13    2.02    0.35   1
  -1  -1  13    1.13    0.54  -2
   1  -2 -13    1.13    0.54   1
   1   1 -13    2.16    0.36  -2
  -1   2  13    2.16    0.36   1
   1   1 -13    2.36    0.39  -2
  -1   2  13    2.36    0.39   1
   1   1 -13    2.16    0.40  -2
  -1   2  13    2.16    0.40   1
  -1  -3 -13    9.98    0.79   1
  -1  -3 -13    9.47    1.05   1
   1   3  13   10.26    0.79   1
   1   3  13   10.65    0.79   1
   1   3  13   10.41    0.74   1
   3   0  13    0.31    0.28  -2
  -3  -4 -13    0.31    0.28   1
   3   0  13   -0.20    0.23  -2
  -3  -4 -13   -0.20    0.23   1
  -3   0 -13    0.06    0.25  -2
   3   4  13    0.06    0.25   1
  -3   0 -13    0.06    0.20  -2
   3   4  13    0.06    0.20   1
   5   5  13   -0.04    0.22   1
   5   0 -12    0.10    0.34   1
  -5   0  12   -0.03    0.33   1
   3  -1 -12    2.31    0.69   1
   3  -1 -12    1.60    0.38   1
  -3   1  12    1.94    0.55   1
  -3   1  12    0.49    0.34   1
   1  -2 -12    0.79    0.26   1
   1  -2 -12    0.94    0.54   1
  -1   2  12    0.97    0.30   1
  -1   2  12    0.88    0.27   1
  -1   2  12    0.73    0.33   1
  -1  -3 -12    3.81    0.41   1
   1   3  12    3.51    0.35   1
   1   3  12    3.81    0.40   1
   1   3  12    3.19    0.39   1
  -3  -4 -12    0.05    0.25   1
  -3  -4 -12    0.20    0.24   1
   3   4  12    0.44    0.27   1
   3   4  12    0.12    0.20   1
  -5  -5 -12    2.63    0.52   1
   5   5  12    1.73    0.40   1
   5   0 -11    0.18    0.55   1
   5   0 -11    0.31    0.36   1
  -5   0  11    0.14    0.30   1
  -3  -2  11    1.40    0.59  -2
   3  -1 -11    1.40    0.59   1
  -3  -2  11    0.71    0.31  -2
   3  -1 -11    0.71    0.31   1
   3   2 -11    0.84    0.48  -2
  -3   1  11    0.84    0.48   1
   3   2 -11    0.81    0.32  -2
  -3   1  11    0.81    0.32   1
   1  -2 -11    0.29    0.44   1
   1  -2 -11    0.34    0.23   1
   1  -2 -11    0.13    0.29   1
  -1   2  11    0.43    0.14   1
  -1   2  11    0.58    0.32   1
  -1   2  11    0.44    0.22   1
  -1   2  11    0.34    0.31   1
   1  -1  11   23.83    1.85  -2
  -1  -3 -11   23.83    1.85   1
   1  -1  11   17.37    1.41  -2
  -1  -3 -11   17.37    1.41   1
  -1   1 -11   21.34    1.47  -2
   1   3  11   21.34    1.47   1
  -1   1 -11   20.97    1.47  -2
   1   3  11   20.97    1.47   1
  -1   1 -11   22.93    1.36  -2
   1   3  11   22.93    1.36   1
  -3  -4 -11    7.80    0.67   1
  -3  -4 -11    7.59    0.66   1
   3   4  11    7.73    0.64   1
   3   4  11    8.56    0.66   1
  -5  -5 -11    2.89    0.53   1
   5   5  11    2.58    0.45   1
   5   0 -10    0.83    0.38   1
   5   0 -10    0.27    0.57   1
  -5   0  10    0.52    0.36   1
  -3  -2  10    1.38    0.57  -2
   3  -1 -10    1.38    0.57   1
  -3  -2  10    1.17    0.33  -2
   3  -1 -10    1.17    0.33   1
   3   2 -10    1.36    0.34  -2
  -3   1  10    1.36    0.34   1
   3   2 -10    1.24    0.51  -2
  -3   1  10    1.24    0.51   1
   1  -2 -10    1.23    0.51   1
   1  -2 -10    1.29    0.28   1
   1  -2 -10    1.07    0.33   1
  -1   2  10    1.95    0.41   1
  -1   2  10    2.05    0.31   1
  -1   2  10    1.70    0.40   1
  -1   2  10    1.22    0.19   1
   1  -1  10    3.03    0.38  -2
  -1  -3 -10    3.03    0.38   1
   1  -1  10    2.24    0.47  -2
  -1  -3 -10    2.24    0.47   1
   1  -1  10    2.85    0.33  -2
  -1  -3 -10    2.85    0.33   1
  -1   1 -10    2.77    0.31  -2
   1   3  10    2.77    0.31   1
  -1   1 -10    2.69    0.27  -2
   1   3  10    2.69    0.27   1
  -1   1 -10    2.85    0.28  -2
   1   3  10    2.85    0.28   1
  -1   1 -10    2.51    0.31  -2
   1   3  10    2.51    0.31   1
  -3  -4 -10    9.67    0.81   1
  -3  -4 -10   10.05    0.79   1
   3   4  10   10.46    0.77   1
   3   4  10   10.67    0.80   1
   5   0  10    4.29    0.59  -2
  -5  -5 -10    4.29    0.59   1
   5   0  10    3.60    0.55  -2
  -5  -5 -10    3.60    0.55   1
  -5   0 -10    3.45    0.51  -2
   5   5  10    3.45    0.51   1
   5   0  -9    0.75    0.54   1
   5   0  -9    1.32    0.41   1
  -5   0   9    1.03    0.39   1
   3  -1  -9    0.12    0.25   1
   3  -1  -9    0.05    0.42   1
  -3   1   9   -0.09    0.22   1
  -3   1   9   -0.39    0.39   1
   1  -2  -9    0.34    0.21   1
   1  -2  -9    0.35    0.25   1
   1  -2  -9    0.78    0.41   1
  -1   2   9    0.65    0.21   1
  -1   2   9    0.84    0.32   1
  -1   2   9    0.70    0.14   1
  -1   2   9    0.06    0.29   1
   1  -1   9    4.39    0.39  -2
  -1  -3  -9    4.39    0.39   1
   1  -1   9    3.69    0.37  -2
  -1  -3  -9    3.69    0.37   1
   1  -1   9    3.95    0.51  -2
  -1  -3  -9    3.95    0.51   1
   1  -1   9    3.46    0.37  -2
  -1  -3  -9    3.46    0.37   1
  -1   1  -9    3.96    0.37  -2
   1   3   9    3.96    0.37   1
  -1   1  -9    4.04    0.34  -2
   1   3   9    4.04    0.34   1
  -1   1  -9    4.60    0.34  -2
   1   3   9    4.60    0.34   1
  -1   1  -9    3.89    0.37  -2
   1   3   9    3.89    0.37   1
  -3  -4  -9   21.88    1.59   1
  -3  -4  -9   22.04    1.54   1
   3   4   9   23.17    1.49   1
   3   4   9   23.68    1.57   1
   5   0   9    1.15    0.38  -2
  -5  -5  -9    1.15    0.38   1
   5   0   9    0.77    0.32  -2
  -5  -5  -9    0.77    0.32   1
  -5   0  -9    0.84    0.29  -2
   5   5   9    0.84    0.29   1
   5   0  -8    1.67    0.42   1
   5   0  -8    1.25    0.53   1
   5   0  -8    1.14    0.34   1
  -5   0   8    1.36    0.40   1
  -5   0   8    0.62    0.55   1
   3  -1  -8    5.05    0.50   1
   3  -1  -8    4.90    0.65   1
  -3   1   8    4.66    0.48   1
  -3   1   8    5.44    0.73   1
   1  -2  -8    4.60    0.54   1
   1  -2  -8    6.13    0.51   1
  -1   2   8    7.89    0.59   1
  -1   2   8    5.49    0.55   1
  -1   2   8    7.05    0.53   1
  -1  -3  -8    4.50    0.54   1
  -1  -3  -8    5.16    0.41   1
  -1  -3  -8    5.04    0.43   1
  -1  -3  -8    4.86    0.41   1
   1   3   8    5.54    0.42   1
   1   3   8    4.89    0.38   1
   1   3   8    5.28    0.39   1
  -3  -4  -8    0.04    0.19   1
  -3  -4  -8    0.49    0.26   1
   3   4   8    0.08    0.22   1
   3   4   8    0.67    0.25   1
  -5  -5  -8    0.38    0.27   1
  -5  -5  -8    0.99    0.36   1
   5   5   8    0.29    0.25   1
   5   5   8    0.55    0.28   1
  -5  -3   7    0.00    0.40  -2
   5   0  -7    0.00    0.40   1
  -5  -3   7    0.53    0.33  -2
   5   0  -7    0.53    0.33   1
  -5  -3   7   -0.01    0.25  -2
   5   0  -7   -0.01    0.25   1
   5   3  -7   -0.47    0.47  -2
  -5   0   7   -0.47    0.47   1
   5   3  -7    0.20    0.28  -2
  -5   0   7    0.20    0.28   1
   3  -1  -7    2.19    0.26   1
   3  -1  -7    3.42    0.60   1
   3  -1  -7    2.40    0.39   1
  -3   1   7    2.89    0.56   1
  -3   1   7    2.97    0.41   1
  -1  -2   7    9.63    0.88  -2
   1  -2  -7    9.63    0.88   1
  -1  -2   7    8.67    0.72  -2
   1  -2  -7    8.67    0.72   1
  -1  -2   7    8.14    0.65  -2
   1  -2  -7    8.14    0.65   1
   1   2  -7    9.44    0.67  -2
  -1   2   7    9.44    0.67   1
   1   2  -7    8.90    0.73  -2
  -1   2   7    8.90    0.73   1
  -1  -3  -7    5.30    0.44   1
  -1  -3  -7    5.25    0.55   1
  -1  -3  -7    5.41    0.45   1
   1   3   7    5.42    0.41   1
   1   3   7    5.57    0.40   1
  -3  -4  -7   13.01    0.96   1
  -3  -4  -7   13.32    1.00   1
   3   4   7   13.82    0.96   1
   3   4   7   13.29    0.94   1
  -5  -5  -7    0.48    0.33   1
  -5  -5  -7    0.06    0.24   1
   5   5   7    0.13    0.25   1
   5   5   7    0.57    0.27   1
  -5  -3   6    0.67    0.43  -2
   5   0  -6    0.67    0.43   1
  -5  -3   6    1.15    0.36  -2
   5   0  -6    1.15    0.36   1
  -5  -3   6    2.00    0.33  -2
   5   0  -6    2.00    0.33   1
   5   3  -6    1.41    0.57  -2
  -5   0   6    1.41    0.57   1
   5   3  -6    1.16    0.37  -2
  -5   0   6    1.16    0.37   1
   3  -1  -6    1.32    0.21   1
   3  -1  -6    1.76    0.33   1
   3  -1  -6    1.57    0.37   1
   3  -1  -6    1.60    0.46   1
  -3   1   6    1.54    0.48   1
  -3   1   6    1.58    0.44   1
  -3   1   6    1.47    0.31   1
  -1  -2   6   54.10    3.76  -2
   1  -2  -6   54.10    3.76   1
  -1  -2   6   53.91    4.34  -2
   1  -2  -6   53.91    4.34   1
  -1  -2   6   56.36    3.41  -2
   1  -2  -6   56.36    3.41   1
   1   2  -6   52.07    3.65  -2
  -1   2   6   52.07    3.65   1
   1   2  -6   55.04    3.76  -2
  -1   2   6   55.04    3.76   1
   1   2  -6   55.61    3.53  -2
  -1   2   6   55.61    3.53   1
  -1  -3  -6   18.90    1.61   1
  -1  -3  -6   19.00    1.34   1
  -1  -3  -6   20.34    1.29   1
   1   3   6   20.66    1.23   1
   3  -1   6    5.28    0.46  -2
  -3  -4  -6    5.28    0.46   1
   3  -1   6    4.47    0.45  -2
  -3  -4  -6    4.47    0.45   1
  -3   1  -6    4.67    0.42  -2
   3   4   6    4.67    0.42   1
  -3   1  -6    5.32    0.47  -2
   3   4   6    5.32    0.47   1
  -5  -5  -6    0.59    0.30   1
  -5  -5  -6    1.09    0.36   1
   5   5   6    0.93    0.30   1
   5   5   6    1.21    0.32   1
   5   0  -5    1.13    0.46   1
   5   0  -5    0.79    0.27   1
   5   0  -5    1.01    0.34   1
  -5   0   5    0.59    0.31   1
  -5   0   5    0.46    0.47   1
   3  -1  -5    5.82    0.69   1
   3  -1  -5    6.74    0.49   1
   3  -1  -5    6.69    0.55   1
   3  -1  -5    5.86    0.44   1
  -3   1   5    7.22    0.66   1
  -3   1   5    5.73    0.63   1
  -3   1   5    6.46    0.55   1
  -1  -2   5   17.46    1.51  -2
   1  -2  -5   17.46    1.51   1
  -1  -2   5   16.62    1.29  -2
   1  -2  -5   16.62    1.29   1
  -1  -2   5   19.12    1.18  -2
   1  -2  -5   19.12    1.18   1
   1   2  -5   18.24    1.31  -2
  -1   2   5   18.24    1.31   1
  -1  -3  -5    4.28    0.45   1
  -1  -3  -5    4.41    0.38   1
  -1  -3  -5    4.48    0.37   1
   1   3   5    4.76    0.35   1
   3  -1   5   14.50    1.07  -2
  -3  -4  -5   14.50    1.07   1
   3  -1   5   15.30    1.04  -2
  -3  -4  -5   15.30    1.04   1
  -3   1  -5   14.33    1.03  -2
   3   4   5   14.33    1.03   1
  -3   1  -5   15.58    1.02  -2
   3   4   5   15.58    1.02   1
  -5  -5  -5    0.73    0.29   1
   5   5   5    1.16    0.33   1
   5   5   5    1.31    0.32   1
   5   0  -4    0.48    0.30   1
   5   0  -4    0.03    0.33   1
   5   0  -4    0.28    0.23   1
  -5   0   4   -0.22    0.23   1
  -5   0   4   -0.14    0.41   1
   3  -1  -4    4.76    0.39   1
   3  -1  -4    4.73    0.45   1
   3  -1  -4    4.85    0.37   1
  -3   1   4    6.07    0.57   1
  -3   1   4    4.67    0.46   1
  -3   1   4    5.60    0.55   1
   1  -2  -4    4.06    0.34   1
   1  -2  -4    3.86    0.45   1
  -1   2   4    3.40    0.37   1
  -1   2   4    4.44    0.35   1
  -1   2   4    4.02    0.38   1
  -1  -3  -4    3.64    0.39   1
  -1  -3  -4    4.33    0.34   1
  -1  -3  -4    4.42    0.34   1
   1   3   4    4.50    0.32   1
   1   3   4    3.09    0.41   1
  -3  -4  -4    2.20    0.33   1
   3   4   4    2.57    0.29   1
   3   4   4    2.31    0.35   1
  -5  -5  -4    7.23    0.71   1
   5   5   4    8.77    0.68   1
   5   5   4    8.28    0.70   1
   5   0  -3    0.78    0.26   1
   5   0  -3    0.13    0.28   1
   5   0  -3    0.29    0.38   1
   5   0  -3    0.14    0.23   1
  -5   0   3    0.38    0.29   1
  -5   0   3    0.38    0.44   1
  -3  -3   3    5.70    0.56  -2
   3  -1  -3    5.70    0.56   1
  -3  -3   3    5.44    0.36  -2
   3  -1  -3    5.44    0.36   1
  -3  -3   3    3.76    0.35  -2
   3  -1  -3    3.76    0.35   1
  -3  -3   3    3.82    0.40  -2
   3  -1  -3    3.82    0.40   1
   3   3  -3    4.97    0.50  -2
  -3   1   3    4.97    0.50   1
   3   3  -3    4.70    0.49  -2
  -3   1   3    4.70    0.49   1
   3   3  -3    4.87    0.44  -2
  -3   1   3    4.87    0.44   1
   1  -2  -3   33.47    2.05   1
   1  -2  -3   30.61    2.61   1
  -1   2   3   33.94    2.13   1
  -1   2   3   32.25    2.27   1
   1  -2   3   57.48    4.31  -2
  -1  -3  -3   57.48    4.31   1
  -1   2  -3   50.78    3.29  -2
   1   3   3   50.78    3.29   1
  -1   2  -3   56.93    4.30  -2
   1   3   3   56.93    4.30   1
  -3  -4  -3    2.87    0.33   1
  -3  -4  -3    2.35    0.29   1
   3   4   3    2.75    0.26   1
   3   4   3    2.84    0.39   1
  -5  -5  -3   21.33    1.58   1
   5   5   3   20.02    1.47   1
   5   5   3   23.55    1.52   1
  -7  -4   2    0.38    0.38  -2
   7   1  -2    0.38    0.38   1
   7   4  -2    0.08    0.32  -2
  -7  -1   2    0.08    0.32   1
   5   0  -2    6.60    0.53   1
   5   0  -2    5.84    0.72   1
   5   0  -2    6.98    0.54   1
   5   0  -2    6.57    0.58   1
  -5   0   2    6.50    0.70   1
  -5   0   2    6.09    0.60   1
  -3  -3   2   25.40    1.63  -2
   3  -1  -2   25.40    1.63   1
  -3  -3   2   24.54    1.53  -2
   3  -1  -2   24.54    1.53   1
  -3  -3   2   24.24    2.08  -2
   3  -1  -2   24.24    2.08   1
  -3  -3   2   25.09    1.65  -2
   3  -1  -2   25.09    1.65   1
   3   3  -2   26.48    1.72  -2
  -3   1   2   26.48    1.72   1
   3   3  -2   25.24    1.84  -2
  -3   1   2   25.24    1.84   1
   1  -2  -2   90.05    7.30   1
   1  -2  -2   95.61    5.72   1
  -1   2   2   94.54    5.96   1
   1  -2   2   87.40    5.48  -2
  -1  -3  -2   87.40    5.48   1
   1  -2   2   85.79    6.65  -2
  -1  -3  -2   85.79    6.65   1
   1  -2   2   76.31    5.61  -2
  -1  -3  -2   76.31    5.61   1
   1  -2   2   80.24    5.26  -2
  -1  -3  -2   80.24    5.26   1
  -1   2  -2   89.78    5.08  -2
   1   3   2   89.78    5.08   1
  -1   2  -2   96.53    6.66  -2
   1   3   2   96.53    6.66   1
  -1   2  -2   83.37    5.61  -2
   1   3   2   83.37    5.61   1
  -3  -4  -2    0.28    0.19   1
  -3  -4  -2    0.20    0.13   1
  -3  -4  -2    0.19    0.15   1
   3   4   2    0.14    0.13   1
   3   4   2    0.04    0.12   1
   3   4   2   -0.14    0.20   1
   5  -1   2    0.39    0.26  -2
  -5  -5  -2    0.39    0.26   1
  -5   1  -2    0.49    0.30  -2
   5   5   2    0.49    0.30   1
  -5   1  -2   -0.01    0.23  -2
   5   5   2   -0.01    0.23   1
  -7  -1   1    0.36    0.33   1
   5   0  -1   -0.30    0.19   1
   5   0  -1   -0.18    0.31   1
   5   0  -1    0.12    0.26   1
   5   0  -1   -0.16    0.21   1
  -5   0   1    0.19    0.42   1
  -5   0   1   -0.20    0.20   1
   3  -1  -1   31.09    2.02   1
   3  -1  -1   31.02    2.54   1
   3  -1  -1   32.45    1.98   1
   3  -1  -1   30.58    1.89   1
  -3   1   1   28.61    2.22   1
  -3   1   1   32.80    2.10   1
   1  -2  -1   11.39    1.08   1
   1  -2  -1   13.10    0.83   1
   1  -2  -1   13.37    0.78   1
  -1   2   1   13.13    0.88   1
   1  -2   1   63.50    4.22  -2
  -1  -3  -1   63.50    4.22   1
   1  -2   1   65.34    5.00  -2
  -1  -3  -1   65.34    5.00   1
   1  -2   1   66.39    3.97  -2
  -1  -3  -1   66.39    3.97   1
  -1   2  -1   61.47    3.82  -2
   1   3   1   61.47    3.82   1
  -1   2  -1   60.81    4.22  -2
   1   3   1   60.81    4.22   1
  -1   2  -1   67.74    5.00  -2
   1   3   1   67.74    5.00   1
  -3  -4  -1    0.14    0.14   1
  -3  -4  -1   -0.09    0.15   1
  -3  -4  -1    0.12    0.12   1
   3   4   1    0.09    0.13   1
   3   4   1   -0.07    0.18   1
   3   4   1   -0.13    0.13   1
   3   4   1    0.13    0.17   1
   5  -1   1    8.10    0.73  -2
  -5  -5  -1    8.10    0.73   1
  -5   1  -1    8.18    0.66  -2
   5   5   1    8.18    0.66   1
  -5   1  -1    7.95    0.69  -2
   5   5   1    7.95    0.69   1
  -7  -1   0    0.31    0.34   1
   5   0   0   15.07    1.04   1
   5   0   0   17.49    1.34   1
   5   0   0   13.63    1.01   1
   5   0   0   12.34    0.98   1
  -5   0   0   12.65    1.09   1
  -5   0   0   16.81    1.19   1
   3  -1   0   22.63    1.38   1
   3  -1   0   20.97    1.85   1
   3  -1   0   22.62    1.45   1
  -3   1   0   23.57    1.54   1
  -3   1   0   21.56    1.63   1
   1  -2   0   12.95    1.03   1
   1  -2   0   11.74    0.74   1
  -1   2   0   11.82    0.83   1
  -1  -3   0   13.03    0.94   1
  -1  -3   0   15.77    1.11   1
  -1  -3   0   14.34    0.92   1
   1   3   0   13.61    0.95   1
   1   3   0   13.59    1.12   1
   1   3   0   12.50    0.88   1
  -3  -4   0    0.19    0.15   1
  -3  -4   0    0.00    0.14   1
   3   4   0    0.06    0.12   1
   3   4   0   -0.10    0.16   1
   3   4   0   -0.12    0.18   1
  -5  -5   0    1.83    0.41   1
   5   5   0    2.77    0.38   1
   5   5   0    1.48    0.38   1
  -7  -1  -1    0.50    0.36   1
  -5  -4  -1    6.42    0.54  -2
   5   0   1    6.42    0.54   1
  -5  -4  -1    7.06    0.57  -2
   5   0   1    7.06    0.57   1
  -5  -4  -1    7.06    0.74  -2
   5   0   1    7.06    0.74   1
   5   4   1    6.28    0.61  -2
  -5   0  -1    6.28    0.61   1
   3  -1   1   27.50    1.67   1
   3  -1   1   24.71    2.16   1
   3  -1   1   26.26    1.62   1
  -3   1  -1   26.68    1.79   1
  -1  -3  -1   61.51    4.45  -2
   1  -2   1   61.51    4.45   1
  -1  -3  -1   52.62    3.46  -2
   1  -2   1   52.62    3.46   1
   1   3   1   56.37    3.62  -2
  -1   2  -1   56.37    3.62   1
   1   3   1   55.75    3.75  -2
  -1   2  -1   55.75    3.75   1
  -1  -3   1   45.50    2.93   1
  -1  -3   1   43.85    2.84   1
  -1  -3   1   42.00    2.73   1
   1   3  -1   43.79    3.45   1
   1   3  -1   44.58    2.92   1
  -3  -4   1   -0.01    0.14   1
  -3  -4   1    0.25    0.17   1
   3   4  -1    0.00    0.12   1
   3   4  -1    0.10    0.19   1
   3   4  -1    0.16    0.21   1
   3   4  -1    0.33    0.20   1
  -5  -5   1    7.62    0.65   1
  -5  -5   1    7.23    0.67   1
   5   5  -1    7.23    0.60   1
   5   5  -1    6.56    0.65   1
   7   1   2    0.12    0.30   1
  -7  -1  -2    0.91    0.39   1
  -5  -4  -2    4.60    0.44  -2
   5   0   2    4.60    0.44   1
  -5  -4  -2    5.39    0.47  -2
   5   0   2    5.39    0.47   1
  -5  -4  -2    3.71    0.40  -2
   5   0   2    3.71    0.40   1
  -5  -4  -2    5.20    0.58  -2
   5   0   2    5.20    0.58   1
   5   4   2    4.56    0.48  -2
  -5   0  -2    4.56    0.48   1
   3  -1   2    0.14    0.24   1
   3  -1   2    0.37    0.15   1
   3  -1   2    0.56    0.15   1
  -3   1  -2    0.49    0.19   1
  -1  -3  -2   97.74    5.51  -2
   1  -2   2   97.74    5.51   1
  -1  -3  -2   89.29    7.26  -2
   1  -2   2   89.29    7.26   1
  -1  -3  -2   91.70    6.14  -2
   1  -2   2   91.70    6.14   1
  -1  -3  -2   93.55    5.68  -2
   1  -2   2   93.55    5.68   1
   1   3   2   92.95    5.92  -2
  -1   2  -2   92.95    5.92   1
  -1  -3   2    0.72    0.15   1
  -1  -3   2    1.04    0.18   1
  -1  -3   2    0.61    0.15   1
   1   3  -2    1.00    0.23   1
   1   3  -2    1.05    0.20   1
   3  -2  -2   44.32    2.88  -2
  -3  -4   2   44.32    2.88   1
   3  -2  -2   42.35    2.81  -2
  -3  -4   2   42.35    2.81   1
  -3   2   2   40.73    2.62  -2
   3   4  -2   40.73    2.62   1
  -3   2   2   42.50    2.97  -2
   3   4  -2   42.50    2.97   1
  -3   2   2   43.04    2.75  -2
   3   4  -2   43.04    2.75   1
  -3   2   2   42.00    3.37  -2
   3   4  -2   42.00    3.37   1
  -5  -5   2    3.94    0.54   1
  -5  -5   2    4.16    0.56   1
   5   5  -2    3.71    0.52   1
   5   5  -2    3.21    0.38   1
   7   1   3    0.56    0.31   1
  -7  -1  -3   -0.24    0.24   1
   5   0   3    2.49    0.30   1
   5   0   3    2.55    0.40   1
  -5   0  -3    4.17    0.42   1
   3  -1   3   47.40    2.86   1
   3  -1   3   48.89    2.92   1
   3  -1   3   43.99    3.77   1
  -3   1  -3   48.86    3.10   1
  -1  -3  -3   62.02    4.75  -2
   1  -2   3   62.02    4.75   1
  -1  -3  -3   63.99    4.03  -2
   1  -2   3   63.99    4.03   1
  -1  -3  -3   53.96    3.60  -2
   1  -2   3   53.96    3.60   1
   1   3   3   63.50    4.75  -2
  -1   2  -3   63.50    4.75   1
   1   3   3   59.02    3.86  -2
  -1   2  -3   59.02    3.86   1
  -1  -3   3    2.04    0.26   1
  -1  -3   3    1.33    0.17   1
   1   3  -3    1.90    0.32   1
   3  -2  -3    8.96    0.67  -2
  -3  -4   3    8.96    0.67   1
   3  -2  -3    8.20    0.68  -2
  -3  -4   3    8.20    0.68   1
  -3   2   3    8.77    0.60  -2
   3   4  -3    8.77    0.60   1
  -3   2   3    8.66    0.80  -2
   3   4  -3    8.66    0.80   1
  -3   2   3    7.40    0.64  -2
   3   4  -3    7.40    0.64   1
  -3   2   3    8.70    0.73  -2
   3   4  -3    8.70    0.73   1
  -5  -5   3   -0.11    0.22   1
  -5  -5   3   -0.17    0.30   1
   5   5  -3    0.24    0.30   1
   5   5  -3    0.21    0.25   1
   5   0   4    2.32    0.33   1
   5   0   4    2.56    0.39   1
   5   0   4    2.54    0.55   1
  -5   0  -4    3.44    0.46   1
   3  -1   4    8.03    0.77   1
   3  -1   4    8.25    0.59   1
  -3   1  -4    8.32    0.79   1
  -3   1  -4    8.03    0.62   1
   1  -2   4    8.10    0.55   1
   1  -2   4    8.09    0.72   1
   1  -2   4    8.15    0.62   1
  -1   2  -4    7.81    0.72   1
  -1   2  -4    8.11    0.55   1
  -1  -3   4   15.18    1.07   1
  -1  -3   4   14.71    1.00   1
   1   3  -4   14.62    1.26   1
  -3  -4   4    3.10    0.37   1
  -3  -4   4    3.17    0.35   1
   3   4  -4    3.25    0.42   1
   3   4  -4    3.73    0.39   1
   3   4  -4    3.32    0.46   1
   3   4  -4    3.25    0.28   1
  -5  -5   4    1.70    0.39   1
  -5  -5   4    1.63    0.42   1
   5   5  -4    1.75    0.38   1
   5   5  -4    1.10    0.28   1
   5   0   5    0.97    0.28   1
   5   0   5    1.46    0.48   1
  -5   0  -5    1.42    0.34   1
  -5   0  -5    2.65    0.54   1
  -3  -4  -5   16.48    1.48  -2
   3  -1   5   16.48    1.48   1
  -3  -4  -5   18.49    1.14  -2
   3  -1   5   18.49    1.14   1
   3   4   5   18.18    1.51  -2
  -3   1  -5   18.18    1.51   1
   3   4   5   17.01    1.20  -2
  -3   1  -5   17.01    1.20   1
   1  -2   5   11.12    0.80   1
   1  -2   5   10.63    0.71   1
  -1   2  -5   11.23    0.72   1
  -1   2  -5    9.67    0.94   1
   1  -3  -5    2.86    0.36  -2
  -1  -3   5    2.86    0.36   1
   1  -3  -5    1.88    0.21  -2
  -1  -3   5    1.88    0.21   1
  -1   3   5    2.84    0.40  -2
   1   3  -5    2.84    0.40   1
  -3  -4   5    0.25    0.19   1
  -3  -4   5   -0.14    0.23   1
   3   4  -5    0.15    0.32   1
   3   4  -5    0.05    0.16   1
   3   4  -5    0.05    0.20   1
   3   4  -5    0.22    0.29   1
  -5  -5   5    0.30    0.33   1
  -5  -5   5    0.20    0.26   1
   5   5  -5    0.50    0.32   1
   5   5  -5    0.16    0.21   1
   5   0   6    0.59    0.40   1
   5   0   6    0.91    0.26   1
  -5   0  -6    1.03    0.46   1
  -5   0  -6    0.59    0.26   1
  -3  -4  -6    4.98    0.54  -2
   3  -1   6    4.98    0.54   1
  -3  -4  -6    5.74    0.43  -2
   3  -1   6    5.74    0.43   1
   3   4   6    4.93    0.44  -2
  -3   1  -6    4.93    0.44   1
   3   4   6    4.55    0.58  -2
  -3   1  -6    4.55    0.58   1
   1  -2   6    1.72    0.22   1
   1  -2   6    1.46    0.27   1
  -1   2  -6    1.40    0.17   1
  -1   2  -6    1.33    0.35   1
   1  -3  -6    2.96    0.26  -2
  -1  -3   6    2.96    0.26   1
   1  -3  -6    3.01    0.41  -2
  -1  -3   6    3.01    0.41   1
  -1   3   6    3.86    0.53  -2
   1   3  -6    3.86    0.53   1
  -3  -4   6    1.57    0.37   1
  -3  -4   6    1.28    0.29   1
   3   4  -6    1.07    0.29   1
   3   4  -6    1.25    0.23   1
   3   4  -6    1.46    0.47   1
   5  -2  -6    1.22    0.36  -2
  -5  -5   6    1.22    0.36   1
   5  -2  -6    1.71    0.44  -2
  -5  -5   6    1.71    0.44   1
  -5   2   6    0.75    0.34  -2
   5   5  -6    0.75    0.34   1
   5   0   7   11.02    0.83   1
   5   0   7   10.43    1.04   1
  -5   0  -7   10.74    0.86   1
  -5   0  -7   11.20    1.06   1
  -3   1  -7    3.38    0.33   1
   1  -2   7    2.60    0.29   1
   1  -2   7    2.19    0.28   1
  -1   2  -7    2.76    0.47   1
   1  -3  -7    5.62    0.52  -2
  -1  -3   7    5.62    0.52   1
   1  -3  -7    5.77    0.41  -2
  -1  -3   7    5.77    0.41   1
  -1   3   7    5.48    0.65  -2
   1   3  -7    5.48    0.65   1
  -3  -4   7    4.93    0.47   1
  -3  -4   7    5.54    0.54   1
   3   4  -7    5.40    0.44   1
   3   4  -7    4.92    0.50   1
   3   4  -7    5.31    0.67   1
   5  -2  -7    0.37    0.30  -2
  -5  -5   7    0.37    0.30   1
   5  -2  -7    0.67    0.39  -2
  -5  -5   7    0.67    0.39   1
  -5   2   7    0.44    0.31  -2
   5   5  -7    0.44    0.31   1
   5   0   8    0.41    0.24   1
  -5   0  -8    0.86    0.28   1
   3  -1   8   64.28    3.92   1
  -3   1  -8   64.30    4.16   1
  -3   1  -8   64.68    5.13   1
   1  -2   8    9.41    0.74   1
   1  -2   8    9.19    0.66   1
  -1   2  -8    9.33    0.90   1
  -1  -3   8   19.64    1.45   1
   1   3  -8   20.62    1.74   1
   1   3  -8   19.79    1.32   1
  -3  -4   8    4.39    0.57   1
  -3  -4   8    3.92    0.47   1
   3   4  -8    4.39    0.72   1
   3   4  -8    3.28    0.35   1
  -5  -5   8    0.23    0.29   1
  -5  -5   8    0.72    0.40   1
   5   5  -8    0.33    0.31   1
  -5  -5  -9    1.27    0.30  -2
   5   0   9    1.27    0.30   1
   3  -1   9    0.63    0.24   1
  -3   1  -9    1.55    0.48   1
  -1  -4  -9    2.89    0.36  -2
   1  -2   9    2.89    0.36   1
  -1  -4  -9    3.24    0.32  -2
   1  -2   9    3.24    0.32   1
   1   4   9    3.93    0.53  -2
  -1   2  -9    3.93    0.53   1
  -1  -3   9    2.46    0.40   1
   1   3  -9    1.80    0.23   1
   1   3  -9    2.14    0.28   1
   1   3  -9    2.81    0.59   1
  -3  -4   9    0.15    0.30   1
   3   4  -9    0.03    0.19   1
   3   4  -9   -0.02    0.44   1
   5   5  -9    0.46    0.31   1
  -5  -5 -10    3.25    0.46  -2
   5   0  10    3.25    0.46   1
   3  -1  10   13.76    0.97   1
  -3   1 -10   13.01    1.25   1
  -1  -4 -10   12.30    0.97  -2
   1  -2  10   12.30    0.97   1
  -1  -4 -10   12.90    0.88  -2
   1  -2  10   12.90    0.88   1
   1   4  10   12.16    1.18  -2
  -1   2 -10   12.16    1.18   1
  -1  -3  10    0.75    0.31   1
   1   3 -10    0.92    0.48   1
   1   3 -10    0.58    0.21   1
   1   3 -10    0.59    0.20   1
   3  -3 -10    3.97    0.62  -2
  -3  -4  10    3.97    0.62   1
  -3   3  10    5.39    0.86  -2
   3   4 -10    5.39    0.86   1
   5   5 -10    0.57    0.34   1
   5   0  11    1.72    0.36   1
   3  -1  11    0.82    0.25   1
   3  -1  11    0.66    0.31   1
  -3   1 -11    0.59    0.47   1
  -1  -4 -11    4.06    0.45  -2
   1  -2  11    4.06    0.45   1
  -1  -4 -11    4.10    0.40  -2
   1  -2  11    4.10    0.40   1
   1   4  11    4.65    0.76  -2
  -1   2 -11    4.65    0.76   1
  -1  -3  11   -0.04    0.24   1
   1   3 -11   -0.02    0.43   1
   1   3 -11   -0.18    0.17   1
   1   3 -11    0.05    0.17   1
   3  -3 -11    3.20    0.56  -2
  -3  -4  11    3.20    0.56   1
  -3   3  11    2.16    0.37  -2
   3   4 -11    2.16    0.37   1
  -3   3  11    2.55    0.74  -2
   3   4 -11    2.55    0.74   1
   5   0  12    1.67    0.38   1
   3  -1  12    2.93    0.51   1
   3  -1  12    2.88    0.41   1
  -3   1 -12    3.96    0.71   1
   1  -2  12    4.50    0.46   1
   1  -2  12    3.36    0.39   1
  -1   2 -12    5.56    0.83   1
  -1  -3  12    0.07    0.27   1
   1   3 -12   -0.02    0.18   1
   1   3 -12   -0.46    0.43   1
   1   3 -12    0.24    0.19   1
   3   4 -12   -0.39    0.56   1
   3   4 -12    0.14    0.24   1
  -3  -5 -13    0.08    0.17  -2
   3  -1  13    0.08    0.17   1
  -3  -5 -13   -0.01    0.29  -2
   3  -1  13   -0.01    0.29   1
   3   5  13    0.42    0.50  -2
  -3   1 -13    0.42    0.50   1
   1  -2  13   10.32    0.87   1
   1  -2  13   10.70    0.79   1
  -1   2 -13    9.51    1.08   1
   1  -4 -13    0.26    0.32  -2
  -1  -3  13    0.26    0.32   1
  -1   4  13    0.99    0.56  -2
   1   3 -13    0.99    0.56   1
  -1   4  13    0.79    0.25  -2
   1   3 -13    0.79    0.25   1
  -1   4  13    0.80    0.26  -2
   1   3 -13    0.80    0.26   1
   3   4 -13   -0.98    0.59   1
   3   4 -13   -0.12    0.24   1
  -3  -5 -14    1.37    0.45  -2
   3  -1  14    1.37    0.45   1
  -3  -5 -14    1.81    0.36  -2
   3  -1  14    1.81    0.36   1
   3   5  14    2.13    0.69  -2
  -3   1 -14    2.13    0.69   1
   1  -2  14    5.55    0.51   1
   1  -2  14    5.63    0.58   1
  -1   2 -14    4.92    0.75   1
   1  -4 -14    2.42    0.51  -2
  -1  -3  14    2.42    0.51   1
  -1   4  14    2.00    0.72  -2
   1   3 -14    2.00    0.72   1
   3   4 -14   -0.17    0.24   1
   3  -1  15    1.09    0.31   1
  -3   1 -15    1.37    0.70   1
   1  -2  15    5.09    0.68   1
   1  -2  15    4.28    0.54   1
  -1   2 -15    5.00    0.94   1
  -1   4  15   -0.38    0.56  -2
   1   3 -15   -0.38    0.56   1
   3  -1  16    1.32    0.35   1
   1  -2  16    0.12    0.19   1
  -1  -5 -17    0.47    0.25  -2
   1  -2  17    0.47    0.25   1
   0  -3 -18    0.26    0.31   1
   2  -2 -17    0.04    0.30   1
   0  -1  17    0.42    0.31  -2
   0  -3 -17    0.42    0.31   1
   0  -1  17   -0.79    0.63  -2
   0  -3 -17   -0.79    0.63   1
   2  -2 -16    0.01    0.28   1
   0  -1  16    1.74    0.40  -2
   0  -3 -16    1.74    0.40   1
   0  -1  16    1.49    0.76  -2
   0  -3 -16    1.49    0.76   1
  -2  -4 -16    0.09    0.31   1
   2   4  16    0.11    0.20   1
   2  -2 -15    0.00    0.25   1
   2  -2 -15   -0.90    0.54   1
  -2   2  15   -0.08    0.31   1
   0  -1  15    1.53    0.36  -2
   0  -3 -15    1.53    0.36   1
   0  -1  15    2.43    0.75  -2
   0  -3 -15    2.43    0.75   1
  -2  -4 -15   -0.04    0.29   1
   2   4  15    0.12    0.19   1
  -4   0 -15    0.73    0.30  -2
   4   5  15    0.73    0.30   1
   4  -1 -14    1.04    0.42   1
   2  -2 -14   -0.50    0.53   1
   2  -2 -14   -0.13    0.23   1
  -2   2  14   -0.03    0.27   1
  -2   2  14    0.34    0.36   1
   0  -3 -14    0.70    0.54   1
   0  -3 -14    1.31    0.33   1
   0   3  14    1.44    0.31   1
   0   3  14    1.07    0.34   1
  -2  -4 -14   11.06    0.85   1
   2   4  14   10.47    0.79   1
   2   4  14   10.21    0.84   1
   4   5  14    2.16    0.41   1
   4  -1 -13    0.10    0.33   1
  -4   1  13    0.30    0.27   1
  -2  -2  13   -0.24    0.22  -2
   2  -2 -13   -0.24    0.22   1
  -2  -2  13    0.33    0.53  -2
   2  -2 -13    0.33    0.53   1
   2   2 -13   -0.08    0.33  -2
  -2   2  13   -0.08    0.33   1
   2   2 -13   -0.41    0.21  -2
  -2   2  13   -0.41    0.21   1
   0  -3 -13    2.56    0.40   1
   0  -3 -13    1.71    0.60   1
   0   3  13    2.68    0.40   1
   0   3  13    2.60    0.42   1
   0   3  13    2.58    0.39   1
  -2  -4 -13    4.00    0.46   1
   2   4  13    4.10    0.43   1
   2   4  13    4.26    0.44   1
   2   4  13    4.55    0.42   1
  -4  -5 -13    0.43    0.33   1
  -4  -5 -13   -0.04    0.31   1
   4   5  13    0.09    0.23   1
   4  -1 -12   -0.13    0.30   1
   4  -1 -12   -0.10    0.56   1
  -4   1  12    0.23    0.26   1
  -2  -2  12    0.03    0.22  -2
   2  -2 -12    0.03    0.22   1
  -2  -2  12    0.15    0.51  -2
   2  -2 -12    0.15    0.51   1
   2   2 -12    0.00    0.36  -2
  -2   2  12    0.00    0.36   1
   2   2 -12    0.00    0.23  -2
  -2   2  12    0.00    0.23   1
   0  -3 -12    3.65    0.49   1
   0  -3 -12    2.25    0.63   1
   0  -3 -12    3.66    0.45   1
   0   3  12    2.76    0.35   1
   0   3  12    3.41    0.46   1
   0   3  12    2.96    0.29   1
   0   3  12    3.10    0.36   1
   2  -1  12    9.97    1.06  -2
  -2  -4 -12    9.97    1.06   1
   2  -1  12   11.51    0.85  -2
  -2  -4 -12   11.51    0.85   1
  -2   1 -12   11.40    0.80  -2
   2   4  12   11.40    0.80   1
  -2   1 -12   11.07    0.84  -2
   2   4  12   11.07    0.84   1
  -4  -5 -12    0.10    0.24   1
  -4  -5 -12    0.30    0.30   1
   4   5  12   -0.17    0.19   1
   4  -1 -11    0.86    0.35   1
   4  -1 -11   -0.32    0.50   1
  -4   1  11    0.09    0.51   1
  -4   1  11    0.32    0.27   1
   2  -2 -11    0.20    0.50   1
   2  -2 -11    0.94    0.29   1
  -2   2  11    0.24    0.40   1
  -2   2  11    0.39    0.26   1
   0  -3 -11    3.46    0.46   1
   0  -3 -11    3.35    0.42   1
   0  -3 -11    3.27    0.63   1
   0   3  11    2.79    0.27   1
   0   3  11    2.90    0.35   1
   0   3  11    2.90    0.36   1
   2  -1  11   22.71    1.32  -2
  -2  -4 -11   22.71    1.32   1
  -2   1 -11   16.90    1.30  -2
   2   4  11   16.90    1.30   1
  -2   1 -11   17.29    1.23  -2
   2   4  11   17.29    1.23   1
  -4  -5 -11    0.13    0.28   1
  -4  -5 -11    0.19    0.24   1
   4   5  11    0.11    0.22   1
   4   5  11   -0.38    0.21   1
   4  -1 -10    0.20    0.48   1
   4  -1 -10   -0.24    0.26   1
  -4   1  10   -0.56    0.47   1
  -4   1  10    0.06    0.25   1
   2  -2 -10    5.10    0.79   1
   2  -2 -10    3.41    0.46   1
  -2   2  10    2.95    0.60   1
  -2   2  10    3.23    0.39   1
   0  -3 -10    0.85    0.44   1
   0  -3 -10    1.05    0.26   1
   0  -3 -10    1.40    0.29   1
   0   3  10    1.34    0.18   1
   0   3  10    1.02    0.26   1
   0   3  10    1.20    0.28   1
  -2  -4 -10    3.71    0.53   1
  -2  -4 -10    4.09    0.43   1
  -2  -4 -10    4.38    0.43   1
   2   4  10    4.22    0.43   1
   2   4  10    3.88    0.39   1
  -4  -5 -10    0.12    0.27   1
  -4  -5 -10    0.07    0.23   1
   4   5  10   -0.24    0.18   1
   4   5  10   -0.23    0.22   1
  -4  -3   9    7.62    0.84  -2
   4  -1  -9    7.62    0.84   1
  -4  -3   9    6.28    0.63  -2
   4  -1  -9    6.28    0.63   1
   4   3  -9    7.69    0.75  -2
  -4   1   9    7.69    0.75   1
   4   3  -9    5.04    0.59  -2
  -4   1   9    5.04    0.59   1
   2  -2  -9    3.35    0.45   1
   2  -2  -9    3.92    0.71   1
   2  -2  -9    4.38    0.57   1
  -2   2   9    3.44    0.59   1
  -2   2   9    3.96    0.49   1
  -2   2   9    4.11    0.61   1
   0  -2   9    8.07    0.74  -2
   0  -3  -9    8.07    0.74   1
   0  -2   9    4.91    0.53  -2
   0  -3  -9    4.91    0.53   1
   0   2  -9    6.40    0.56  -2
   0   3   9    6.40    0.56   1
   0   2  -9    6.90    0.56  -2
   0   3   9    6.90    0.56   1
   0   2  -9    6.56    0.54  -2
   0   3   9    6.56    0.54   1
   0   2  -9    7.14    0.46  -2
   0   3   9    7.14    0.46   1
  -2  -4  -9    1.94    0.33   1
  -2  -4  -9    1.12    0.36   1
  -2  -4  -9    1.78    0.34   1
   2   4   9    1.86    0.32   1
   2   4   9    2.46    0.34   1
  -4  -5  -9    3.70    0.43   1
  -4  -5  -9    3.39    0.49   1
   4   5   9    4.13    0.49   1
   4   5   9    3.25    0.39   1
  -6  -6  -9    2.36    0.53   1
   6   6   9    2.49    0.47   1
   6   0  -8    0.19    0.46   1
   6   0  -8    0.25    0.35   1
  -6   0   8    0.24    0.34   1
  -4  -3   8    0.75    0.49  -2
   4  -1  -8    0.75    0.49   1
  -4  -3   8    0.82    0.32  -2
   4  -1  -8    0.82    0.32   1
   4   3  -8    1.14    0.54  -2
  -4   1   8    1.14    0.54   1
   4   3  -8    0.69    0.30  -2
  -4   1   8    0.69    0.30   1
   2  -2  -8    4.55    0.46   1
   2  -2  -8    4.52    0.50   1
   2  -2  -8    4.69    0.62   1
  -2   2   8    4.50    0.53   1
  -2   2   8    4.55    0.52   1
  -2   2   8    5.09    0.46   1
   0  -2   8    3.28    0.34  -2
   0  -3  -8    3.28    0.34   1
   0  -2   8    4.06    0.49  -2
   0  -3  -8    4.06    0.49   1
   0  -2   8    4.04    0.35  -2
   0  -3  -8    4.04    0.35   1
   0   2  -8    3.41    0.34  -2
   0   3   8    3.41    0.34   1
   0   2  -8    3.23    0.36  -2
   0   3   8    3.23    0.36   1
   0   2  -8    3.31    0.34  -2
   0   3   8    3.31    0.34   1
   0   2  -8    2.90    0.26  -2
   0   3   8    2.90    0.26   1
  -2  -4  -8    0.01    0.16   1
  -2  -4  -8    0.05    0.23   1
  -2  -4  -8   -0.06    0.17   1
   2   4   8   -0.12    0.17   1
   2   4   8   -0.20    0.19   1
   4  -1   8    1.31    0.33  -2
  -4  -5  -8    1.31    0.33   1
   4  -1   8    1.04    0.35  -2
  -4  -5  -8    1.04    0.35   1
  -4   1  -8    0.98    0.29  -2
   4   5   8    0.98    0.29   1
  -4   1  -8    1.15    0.30  -2
   4   5   8    1.15    0.30   1
  -6  -6  -8    0.33    0.32   1
   6   6   8    0.40    0.32   1
   6   0  -7   -0.07    0.34   1
   6   0  -7   -0.21    0.41   1
  -6   0   7   -0.02    0.31   1
   4  -1  -7    0.06    0.37   1
   4  -1  -7    0.10    0.27   1
  -4   1   7    0.06    0.44   1
  -4   1   7    0.35    0.23   1
   2  -2  -7   11.64    0.95   1
   2  -2  -7   12.09    1.12   1
   2  -2  -7   11.48    0.86   1
  -2   2   7   11.23    0.94   1
  -2   2   7   12.40    0.98   1
  -2   2   7   11.53    0.87   1
   0  -2   7    5.03    0.43  -2
   0  -3  -7    5.03    0.43   1
   0  -2   7    4.47    0.57  -2
   0  -3  -7    4.47    0.57   1
   0   2  -7    5.18    0.45  -2
   0   3   7    5.18    0.45   1
   0   2  -7    5.53    0.44  -2
   0   3   7    5.53    0.44   1
  -2  -4  -7    2.94    0.33   1
  -2  -4  -7    2.67    0.31   1
  -2  -4  -7    2.87    0.35   1
   2   4   7    2.93    0.31   1
   2   4   7    3.02    0.30   1
   4  -1   7   26.46    1.94  -2
  -4  -5  -7   26.46    1.94   1
   4  -1   7   27.16    1.87  -2
  -4  -5  -7   27.16    1.87   1
  -4   1  -7   27.95    1.81  -2
   4   5   7   27.95    1.81   1
  -4   1  -7   28.92    1.89  -2
   4   5   7   28.92    1.89   1
  -6  -6  -7    2.61    0.53   1
   6   6   7    2.40    0.46   1
  -6  -4   6    0.87    0.36  -2
   6   0  -6    0.87    0.36   1
  -6  -4   6    0.40    0.45  -2
   6   0  -6    0.40    0.45   1
   6   4  -6    0.19    0.32  -2
  -6   0   6    0.19    0.32   1
   4  -1  -6    5.12    0.77   1
   4  -1  -6    4.21    0.47   1
  -4   1   6    3.62    0.67   1
  -4   1   6    3.79    0.54   1
   2  -2  -6    3.80    0.39   1
   2  -2  -6    3.40    0.51   1
   2  -2  -6    3.71    0.41   1
  -2   2   6    3.84    0.46   1
  -2   2   6    3.83    0.38   1
  -2   2   6    4.26    0.47   1
   0  -3  -6    5.63    0.43   1
   0  -3  -6    4.96    0.57   1
   0   3   6    5.11    0.45   1
   0   3   6    5.63    0.36   1
   0   3   6    5.85    0.45   1
   0   3   6    4.97    0.45   1
  -2  -4  -6    0.00    0.15   1
  -2  -4  -6    0.02    0.13   1
   2   4   6    0.07    0.15   1
   2   4   6   -0.03    0.16   1
  -4  -5  -6   25.64    1.87   1
  -4  -5  -6   28.64    1.81   1
   4   5   6   26.95    1.81   1
   4   5   6   25.19    1.74   1
  -6  -6  -6    0.98    0.37   1
   6   6   6    0.97    0.35   1
  -6  -4   5    0.32    0.32  -2
   6   0  -5    0.32    0.32   1
  -6  -4   5    0.11    0.42  -2
   6   0  -5    0.11    0.42   1
   6   4  -5   -0.14    0.28  -2
  -6   0   5   -0.14    0.28   1
   4  -1  -5    1.82    0.49   1
   4  -1  -5    1.24    0.27   1
   4  -1  -5    1.86    0.36   1
  -4   1   5    1.90    0.54   1
  -4   1   5    1.64    0.37   1
  -2  -3   5   71.61    5.85  -2
   2  -2  -5   71.61    5.85   1
  -2  -3   5   73.09    4.59  -2
   2  -2  -5   73.09    4.59   1
   2   3  -5   74.69    4.95  -2
  -2   2   5   74.69    4.95   1
   2   3  -5   73.61    4.77  -2
  -2   2   5   73.61    4.77   1
   2   3  -5   76.07    5.09  -2
  -2   2   5   76.07    5.09   1
   0  -3  -5    1.23    0.29   1
   0  -3  -5    0.91    0.19   1
   0   3   5    1.40    0.23   1
   0   3   5    1.14    0.21   1
   0   3   5    1.10    0.22   1
   0   3   5    0.65    0.12   1
  -2  -4  -5    6.86    0.55   1
  -2  -4  -5    6.89    0.54   1
   2   4   5    6.63    0.51   1
  -4  -5  -5    0.31    0.29   1
  -4  -5  -5    0.10    0.20   1
   4   5   5    0.22    0.22   1
   4   5   5    0.05    0.24   1
  -6  -6  -5    1.34    0.40   1
   6   6   5    0.52    0.30   1
  -6  -4   4    2.84    0.40  -2
   6   0  -4    2.84    0.40   1
  -6  -4   4    2.04    0.59  -2
   6   0  -4    2.04    0.59   1
  -6  -4   4    2.05    0.43  -2
   6   0  -4    2.05    0.43   1
   6   4  -4    2.18    0.50  -2
  -6   0   4    2.18    0.50   1
   4  -1  -4    3.91    0.44   1
   4  -1  -4    3.96    0.35   1
   4  -1  -4    3.56    0.54   1
   4  -1  -4    4.38    0.36   1
  -4   1   4    4.19    0.46   1
  -4   1   4    4.78    0.67   1
  -2  -3   4   42.52    3.42  -2
   2  -2  -4   42.52    3.42   1
  -2  -3   4   43.12    2.67  -2
   2  -2  -4   43.12    2.67   1
   2   3  -4   43.49    2.98  -2
  -2   2   4   43.49    2.98   1
   2   3  -4   39.98    2.88  -2
  -2   2   4   39.98    2.88   1
   2   3  -4   42.63    2.78  -2
  -2   2   4   42.63    2.78   1
   0  -3  -4   25.17    2.19   1
   0  -3  -4   28.30    1.74   1
   0   3   4   26.65    1.89   1
   0   3   4   28.13    1.63   1
   0   3   4   27.91    1.81   1
   2  -2   4    5.21    0.44  -2
  -2  -4  -4    5.21    0.44   1
   2  -2   4    4.61    0.42  -2
  -2  -4  -4    4.61    0.42   1
  -2   2  -4    5.35    0.42  -2
   2   4   4    5.35    0.42   1
  -4  -5  -4   15.51    1.13   1
  -4  -5  -4   15.50    1.17   1
   4   5   4   14.59    1.09   1
   4   5   4   16.39    1.10   1
   6  -1   4    0.45    0.27  -2
  -6  -6  -4    0.45    0.27   1
  -6   1  -4    0.31    0.30  -2
   6   6   4    0.31    0.30   1
   6   0  -3    2.95    0.40   1
   6   0  -3    3.06    0.48   1
   6   0  -3    3.05    0.66   1
  -6   0   3    2.31    0.69   1
  -6   0   3    1.67    0.46   1
   4  -1  -3    6.76    0.51   1
   4  -1  -3    6.06    0.72   1
   4  -1  -3    7.25    0.50   1
   4  -1  -3    7.13    0.58   1
  -4   1   3    6.69    0.61   1
  -4   1   3    6.37    0.67   1
   2  -2  -3   18.02    1.12   1
   2  -2  -3   15.70    1.44   1
  -2   2   3   16.46    1.26   1
   0  -3  -3    2.46    0.35   1
   0  -3  -3    1.82    0.20   1
   0   3   3    2.29    0.27   1
   0   3   3    1.47    0.16   1
   2  -2   3    8.79    0.65  -2
  -2  -4  -3    8.79    0.65   1
   2  -2   3    8.72    0.67  -2
  -2  -4  -3    8.72    0.67   1
  -2   2  -3    8.98    0.64  -2
   2   4   3    8.98    0.64   1
  -4  -5  -3    7.14    0.65   1
  -4  -5  -3    7.17    0.65   1
   4   5   3    7.66    0.64   1
   4   5   3    7.94    0.59   1
   6  -1   3    1.52    0.42  -2
  -6  -6  -3    1.52    0.42   1
  -6   1  -3    1.74    0.41  -2
   6   6   3    1.74    0.41   1
   6   0  -2   -0.15    0.23   1
   6   0  -2   -0.17    0.29   1
   6   0  -2    0.15    0.39   1
  -6   0   2    0.26    0.48   1
  -6   0   2    0.18    0.27   1
   4  -1  -2    3.47    0.56   1
   4  -1  -2    2.81    0.29   1
   4  -1  -2    3.26    0.39   1
   4  -1  -2    2.39    0.26   1
  -4   1   2    2.81    0.43   1
  -4   1   2    3.30    0.53   1
   2  -2  -2   13.84    1.26   1
   2  -2  -2   14.98    0.97   1
   2  -2  -2   14.91    0.88   1
  -2   2   2   13.60    1.09   1
  -2   2   2   15.06    1.02   1
   0  -3  -2   21.12    1.92   1
   0  -3  -2   23.43    1.51   1
   0   3   2   24.74    1.44   1
   0   3   2   23.76    1.58   1
   0   3   2   26.33    1.62   1
  -2  -4  -2   26.12    1.79   1
  -2  -4  -2   25.48    1.72   1
  -2  -4  -2   28.98    1.78   1
   2   4   2   26.29    1.66   1
   2   4   2   25.95    1.83   1
  -4  -5  -2   23.90    1.72   1
   4   5   2   24.09    1.61   1
   4   5   2   25.49    1.65   1
   6  -1   2    0.83    0.38  -2
  -6  -6  -2    0.83    0.38   1
  -6   1  -2    0.87    0.36  -2
   6   6   2    0.87    0.36   1
  -6   1  -2    2.22    0.42  -2
   6   6   2    2.22    0.42   1
   6   0  -1    1.49    0.32   1
   6   0  -1    1.44    0.49   1
   6   0  -1    2.14    0.41   1
  -6   0   1    1.37    0.55   1
  -6   0   1    1.50    0.41   1
  -4  -4   1    1.24    0.40  -2
   4  -1  -1    1.24    0.40   1
  -4  -4   1    0.77    0.21  -2
   4  -1  -1    0.77    0.21   1
  -4  -4   1    0.67    0.18  -2
   4  -1  -1    0.67    0.18   1
  -4  -4   1    0.83    0.24  -2
   4  -1  -1    0.83    0.24   1
   4   4  -1    1.17    0.30  -2
  -4   1   1    1.17    0.30   1
   2  -2  -1   15.27    0.96   1
   2  -2  -1   14.71    0.89   1
   2  -2  -1   12.96    1.25   1
  -2   2   1   15.14    1.02   1
   0  -3   1   26.77    1.83  -2
   0  -3  -1   26.77    1.83   1
   0  -3   1   30.11    2.34  -2
   0  -3  -1   30.11    2.34   1
   0   3  -1   30.38    1.92  -2
   0   3   1   30.38    1.92   1
   0   3  -1   29.93    1.97  -2
   0   3   1   29.93    1.97   1
  -2  -4  -1   90.35    5.49   1
  -2  -4  -1   86.19    5.38   1
  -2  -4  -1   81.33    5.16   1
   2   4   1   85.21    5.64   1
   2   4   1   75.40    5.49   1
   2   4   1   82.07    4.98   1
  -4  -5  -1    2.42    0.31   1
  -4  -5  -1    3.51    0.46   1
   4   5   1    4.20    0.44   1
   4   5   1    2.44    0.31   1
  -6  -6  -1    0.64    0.37   1
   6   6   1    0.96    0.35   1
   6   6   1    0.93    0.37   1
   6   0   0    1.24    0.50   1
   6   0   0    1.08    0.35   1
  -6   0   0    1.79    0.41   1
  -6   0   0    2.01    0.59   1
  -4  -4   0   24.76    1.52  -2
   4  -1   0   24.76    1.52   1
  -4  -4   0   22.91    2.02  -2
   4  -1   0   22.91    2.02   1
   4   4   0   23.49    1.81  -2
  -4   1   0   23.49    1.81   1
   4   4   0   25.10    1.70  -2
  -4   1   0   25.10    1.70   1
   2  -2   0    1.47    0.19   1
   2  -2   0    1.35    0.15   1
   2  -2   0    0.98    0.30   1
  -2   2   0    1.50    0.23   1
  -2   2   0    1.01    0.14   1
   0  -3   0  130.07   10.51  -2
   0  -3   0  130.07   10.51   1
   0  -3   0  142.43    8.27  -2
   0  -3   0  142.43    8.27   1
   0  -3   0  132.10    8.89  -2
   0  -3   0  132.10    8.89   1
   0   3   0  132.13    8.61  -2
   0   3   0  132.13    8.61   1
   0   3   0  140.37    8.89  -2
   0   3   0  140.37    8.89   1
  -2  -4   0   75.82    4.81   1
  -2  -4   0   80.76    5.01   1
  -2  -4   0   84.28    5.13   1
   2   4   0   75.56    4.65   1
   2   4   0   73.72    5.13   1
   2   4   0   71.36    6.03   1
   2   4   0   80.00    5.27   1
   2   4   0   79.99    6.04   1
   4  -2   0    4.80    0.49  -2
  -4  -5   0    4.80    0.49   1
   4  -2   0    5.13    0.46  -2
  -4  -5   0    5.13    0.46   1
  -4   2   0    4.60    0.50  -2
   4   5   0    4.60    0.50   1
  -4   2   0    5.05    0.49  -2
   4   5   0    5.05    0.49   1
  -4   2   0    5.29    0.43  -2
   4   5   0    5.29    0.43   1
  -6  -6   0    1.07    0.40   1
   6   6   0    1.41    0.37   1
   6   6   0    0.91    0.36   1
   6   0   1    0.65    0.29   1
  -6   0  -1    0.56    0.30   1
  -6   0  -1    1.35    0.47   1
   4  -1   1    5.98    0.47   1
   4  -1   1    6.05    0.48   1
   4  -1   1    4.84    0.63   1
  -4   1  -1    6.00    0.59   1
  -4   1  -1    6.79    0.56   1
   2  -2   1    0.99    0.14   1
   2  -2   1    1.04    0.28   1
   2  -2   1    0.90    0.14   1
  -2   2  -1    0.68    0.11   1
  -2   2  -1    1.03    0.20   1
   0  -3  -1   27.35    1.96  -2
   0  -3   1   27.35    1.96   1
   0  -3  -1   29.32    1.82  -2
   0  -3   1   29.32    1.82   1
   0  -3  -1   29.91    2.33  -2
   0  -3   1   29.91    2.33   1
   0   3   1   29.36    1.89  -2
   0   3  -1   29.36    1.89   1
   0   3   1   29.89    1.97  -2
   0   3  -1   29.89    1.97   1
  -2  -4   1    1.73    0.27   1
  -2  -4   1    1.66    0.25   1
  -2  -4   1    2.21    0.28   1
   2   4  -1    1.98    0.29   1
   2   4  -1    1.80    0.31   1
   2   4  -1    1.31    0.27   1
   4  -2  -1    1.83    0.35  -2
  -4  -5   1    1.83    0.35   1
  -4   2   1    2.22    0.30  -2
   4   5  -1    2.22    0.30   1
  -4   2   1    1.76    0.38  -2
   4   5  -1    1.76    0.38   1
  -4   2   1    2.40    0.41  -2
   4   5  -1    2.40    0.41   1
  -6  -6   1    1.84    0.46   1
   6   6  -1    1.78    0.42   1
  -6  -5  -2   -0.07    0.24  -2
   6   0   2   -0.07    0.24   1
   6   5   2    0.90    0.39  -2
  -6   0  -2    0.90    0.39   1
   6   5   2    0.05    0.24  -2
  -6   0  -2    0.05    0.24   1
   4  -1   2    0.52    0.36   1
   4  -1   2    0.63    0.21   1
   4  -1   2    0.58    0.20   1
  -4   1  -2    0.61    0.26   1
   2  -2   2    2.05    0.18   1
   2  -2   2    2.23    0.23   1
  -2   2  -2    1.89    0.22   1
  -2   2  -2    1.74    0.17   1
   0   3  -2    5.90    0.55   1
  -2  -4   2   13.53    0.99   1
  -2  -4   2   14.91    1.02   1
   2   4  -2   14.08    0.95   1
   2   4  -2   14.12    1.19   1
   2   4  -2   14.47    1.06   1
  -4  -5   2    1.87    0.34   1
  -4  -5   2    1.40    0.34   1
   4   5  -2    2.22    0.42   1
   4   5  -2    1.52    0.37   1
  -6  -6   2   -0.17    0.28   1
   6   6  -2   -0.07    0.27   1
  -6  -5  -3    0.26    0.25  -2
   6   0   3    0.26    0.25   1
   6   5   3   -0.15    0.22  -2
  -6   0  -3   -0.15    0.22   1
   4  -1   3   11.10    0.75   1
   4  -1   3    9.79    0.99   1
  -4   1  -3   10.80    0.82   1
  -2  -4  -3    3.64    0.31  -2
   2  -2   3    3.64    0.31   1
   2   4   3    4.13    0.34  -2
  -2   2  -3    4.13    0.34   1
   0  -3   3   14.75    1.01   1
   0  -3   3   14.71    0.91   1
   0  -3   3   12.57    1.17   1
   0   3  -3   14.19    1.18   1
   0   3  -3   14.23    0.94   1
  -2  -4   3    2.05    0.26   1
  -2  -4   3    1.48    0.26   1
   2   4  -3    2.41    0.31   1
   2   4  -3    2.76    0.32   1
   2   4  -3    3.52    0.43   1
  -4  -5   3    2.05    0.39   1
  -4  -5   3    1.25    0.31   1
   4   5  -3    1.14    0.39   1
   4   5  -3    1.29    0.35   1
  -6  -6   3    0.34    0.33   1
   6   6  -3    0.45    0.35   1
  -6  -5  -4    4.96    0.50  -2
   6   0   4    4.96    0.50   1
   6   5   4    4.81    0.63  -2
  -6   0  -4    4.81    0.63   1
   4  -1   4    5.51    0.65   1
   4  -1   4    6.26    0.50   1
  -4   1  -4    5.85    0.52   1
  -2  -4  -4    6.34    0.44  -2
   2  -2   4    6.34    0.44   1
  -2  -4  -4    5.32    0.58  -2
   2  -2   4    5.32    0.58   1
   2   4   4    6.05    0.45  -2
  -2   2  -4    6.05    0.45   1
   2   4   4    5.73    0.62  -2
  -2   2  -4    5.73    0.62   1
   0  -3   4    4.35    0.37   1
   0   3  -4    3.73    0.30   1
   0   3  -4    3.86    0.44   1
   2  -3  -4   25.72    1.66  -2
  -2  -4   4   25.72    1.66   1
   2  -3  -4   23.00    1.73  -2
  -2  -4   4   23.00    1.73   1
  -2   3   4   25.94    2.04  -2
   2   4  -4   25.94    2.04   1
  -2   3   4   24.41    1.79  -2
   2   4  -4   24.41    1.79   1
  -4  -5   4    1.38    0.37   1
  -4  -5   4    1.01    0.30   1
   4   5  -4    1.22    0.35   1
   6  -2  -4    1.37    0.44  -2
  -6  -6   4    1.37    0.44   1
  -6   2   4    1.93    0.44  -2
   6   6  -4    1.93    0.44   1
   6   0   5    2.67    0.43   1
  -6   0  -5    3.21    0.52   1
   4  -1   5   11.10    0.77   1
   4  -1   5   10.20    1.01   1
  -4   1  -5   10.48    1.05   1
  -4   1  -5   10.50    0.81   1
  -2   2  -5    3.55    0.45   1
   0  -3   5   94.71    6.10   1
   0  -3   5   91.18    5.48   1
   0   3  -5   90.08    7.20   1
   0   3  -5   91.71    5.84   1
   2  -3  -5    7.03    0.64  -2
  -2  -4   5    7.03    0.64   1
  -2   3   5    8.41    0.70  -2
   2   4  -5    8.41    0.70   1
  -2   3   5    8.08    0.79  -2
   2   4  -5    8.08    0.79   1
  -4  -5   5    3.66    0.48   1
  -4  -5   5    3.13    0.48   1
   4   5  -5    2.77    0.56   1
   4   5  -5    2.44    0.43   1
   6  -2  -5    0.47    0.36  -2
  -6  -6   5    0.47    0.36   1
  -6   2   5    0.36    0.33  -2
   6   6  -5    0.36    0.33   1
   6   0   6    1.23    0.34   1
  -6   0  -6    1.87    0.41   1
   4  -1   6   21.47    1.85   1
  -4   1  -6   21.93    1.87   1
   2  -2   6    3.53    0.31   1
   2  -2   6    2.93    0.43   1
   2  -2   6    3.62    0.37   1
  -2   2  -6    3.70    0.30   1
  -2   2  -6    3.42    0.45   1
   0  -3   6    8.40    0.66   1
   0  -3   6    8.06    0.58   1
  -2  -4   6    0.13    0.23   1
  -2  -4   6    0.27    0.14   1
   2   4  -6    0.05    0.35   1
   2   4  -6    0.23    0.29   1
  -4  -5   6    2.66    0.43   1
  -4  -5   6    2.76    0.47   1
   4   5  -6    1.97    0.54   1
   4   5  -6    2.92    0.44   1
  -6   2   6    0.19    0.34  -2
   6   6  -6    0.19    0.34   1
   6   0   7    2.23    0.42   1
  -6   0  -7    3.10    0.52   1
  -4  -5  -7   20.82    1.43  -2
   4  -1   7   20.82    1.43   1
  -4  -5  -7   23.01    1.87  -2
   4  -1   7   23.01    1.87   1
   4   5   7   22.47    1.51  -2
  -4   1  -7   22.47    1.51   1
   4   5   7   20.57    1.87  -2
  -4   1  -7   20.57    1.87   1
   2  -2   7    9.94    0.71   1
   2  -2   7    9.83    0.79   1
  -2   2  -7   10.52    0.70   1
  -2   2  -7    9.69    0.95   1
   0  -4  -7    5.97    0.47  -2
   0  -3   7    5.97    0.47   1
  -2  -4   7   31.46    2.10   1
  -2  -4   7   32.78    2.24   1
   2   4  -7   31.26    2.63   1
  -4  -5   7    3.08    0.47   1
  -4  -5   7    3.89    0.56   1
   4   5  -7    2.49    0.64   1
   4   5  -7    2.87    0.47   1
   6   0   8    3.62    0.50   1
  -4  -5  -8    1.00    0.24  -2
   4  -1   8    1.00    0.24   1
   4   5   8    1.27    0.48  -2
  -4   1  -8    1.27    0.48   1
   2  -2   8    3.79    0.41   1
   2  -2   8    3.75    0.36   1
  -2   2  -8    3.68    0.53   1
   0  -4  -8   12.77    0.80  -2
   0  -3   8   12.77    0.80   1
   0  -4  -8    9.48    0.86  -2
   0  -3   8    9.48    0.86   1
   0   4   8   11.34    0.76  -2
   0   3  -8   11.34    0.76   1
   0   4   8   11.43    1.06  -2
   0   3  -8   11.43    1.06   1
  -2  -4   8   -0.23    0.25   1
   2   4  -8    0.22    0.41   1
   4  -3  -8    2.01    0.45  -2
  -4  -5   8    2.01    0.45   1
   4  -3  -8    2.10    0.40  -2
  -4  -5   8    2.10    0.40   1
  -4   3   8    0.16    0.54  -2
   4   5  -8    0.16    0.54   1
  -4   3   8    1.50    0.39  -2
   4   5  -8    1.50    0.39   1
   6   0   9    4.06    0.55   1
   4  -1   9    3.52    0.45   1
  -4   1  -9    4.36    0.61   1
   2  -2   9   17.67    1.18   1
   2  -2   9   17.64    1.31   1
  -2   2  -9   17.25    1.55   1
   0  -4  -9    2.13    0.29  -2
   0  -3   9    2.13    0.29   1
   0  -4  -9    2.80    0.40  -2
   0  -3   9    2.80    0.40   1
   0   4   9    2.24    0.23  -2
   0   3  -9    2.24    0.23   1
   0   4   9    1.97    0.49  -2
   0   3  -9    1.97    0.49   1
   0   4   9    1.80    0.22  -2
   0   3  -9    1.80    0.22   1
  -2  -4   9    8.06    0.73   1
   2   4  -9    7.73    0.87   1
   4  -3  -9    6.13    0.65  -2
  -4  -5   9    6.13    0.65   1
  -4   3   9    6.22    0.98  -2
   4   5  -9    6.22    0.98   1
  -4   3   9    6.14    0.62  -2
   4   5  -9    6.14    0.62   1
   4  -1  10    1.47    0.31   1
  -4   1 -10    1.94    0.55   1
   2  -2  10   41.72    2.69   1
   2  -2  10   44.67    2.99   1
  -2   2 -10   42.90    3.53   1
   0  -3  10    0.29    0.26   1
   0  -3  10    0.46    0.18   1
   0   3 -10    0.61    0.19   1
   0   3 -10    0.78    0.45   1
   0   3 -10    0.76    0.19   1
  -2  -4  10   -0.04    0.28   1
   2   4 -10    0.10    0.44   1
   4   5 -10    1.33    0.39   1
   4   5 -10   -0.17    0.59   1
   4  -1  11    1.92    0.35   1
  -4   1 -11    2.69    0.63   1
  -2  -5 -11    8.04    0.66  -2
   2  -2  11    8.04    0.66   1
  -2  -5 -11    8.88    0.74  -2
   2  -2  11    8.88    0.74   1
   2   5  11    7.94    0.90  -2
  -2   2 -11    7.94    0.90   1
   0  -3  11   -0.04    0.23   1
   0  -3  11    0.04    0.14   1
   0   3 -11    0.08    0.42   1
   0   3 -11    0.21    0.18   1
  -2  -4  11    0.46    0.33   1
   2   4 -11    0.81    0.25   1
   2   4 -11    0.29    0.50   1
   4   5 -11   -0.63    0.65   1
   4   5 -11    0.90    0.36   1
   4  -1  12    2.10    0.40   1
  -4   1 -12    3.69    0.72   1
  -2  -5 -12    3.06    0.52  -2
   2  -2  12    3.06    0.52   1
  -2  -5 -12    3.36    0.44  -2
   2  -2  12    3.36    0.44   1
   2   5  12    4.49    0.75  -2
  -2   2 -12    4.49    0.75   1
   0  -3  12    3.29    0.51   1
   0  -3  12    3.00    0.40   1
   0   3 -12    2.75    0.68   1
   2  -4 -12    0.13    0.30  -2
  -2  -4  12    0.13    0.30   1
  -2   4  12    0.30    0.23  -2
   2   4 -12    0.30    0.23   1
  -2   4  12   -0.23    0.51  -2
   2   4 -12   -0.23    0.51   1
   4   5 -12   -0.94    0.64   1
   4   5 -12    0.24    0.34   1
   4   5 -12    0.48    0.30   1
   4  -1  13    3.00    0.47   1
  -4   1 -13    4.89    0.84   1
   2  -2  13    0.91    0.33   1
   2  -2  13    0.48    0.20   1
  -2   2 -13    1.53    0.59   1
   0  -3  13    2.36    0.39   1
   0  -3  13    2.88    0.50   1
   0   3 -13    3.54    0.75   1
  -2   4  13   -0.24    0.58  -2
   2   4 -13   -0.24    0.58   1
  -2   4  13    0.15    0.23  -2
   2   4 -13    0.15    0.23   1
   4  -1  14    0.17    0.22   1
  -4   1 -14    0.23    0.55   1
   2  -2  14    0.57    0.23   1
   2  -2  14    1.26    0.36   1
  -2   2 -14    0.66    0.58   1
   0  -3  14    3.68    0.58   1
   0   3 -14    3.41    0.80   1
   2   4 -14   -0.14    0.23   1
   2   4 -14   -0.70    0.56   1
   2  -2  15    0.14    0.29   1
   2  -2  15    0.51    0.24   1
  -2   2 -15    0.23    0.63   1
   0   5  15   -0.01    0.59  -2
   0   3 -15   -0.01    0.59   1
   2  -2  16    0.07    0.18   1
   1  -3 -17    0.43    0.33   1
   1  -1  17    1.49    0.40  -2
  -1  -4 -17    1.49    0.40   1
   1  -3 -16    0.12    0.67   1
   1  -3 -16    0.52    0.33   1
  -1  -4 -16    5.97    0.59   1
  -1  -4 -16    5.83    1.02   1
   3   5  16    0.34    0.24   1
   3  -2 -15    0.11    0.32   1
  -1  -2  15   -0.01    0.30  -2
   1  -3 -15   -0.01    0.30   1
  -1  -2  15   -0.22    0.61  -2
   1  -3 -15   -0.22    0.61   1
  -1  -4 -15   -0.70    0.51   1
  -1  -4 -15    0.07    0.30   1
  -3  -5 -15    0.17    0.30   1
   3   5  15    0.11    0.21   1
   3  -2 -14   -0.36    0.59   1
   3  -2 -14   -0.14    0.26   1
  -3   2  14   -0.42    0.29   1
  -1  -2  14    2.17    0.72  -2
   1  -3 -14    2.17    0.72   1
  -1  -2  14    1.65    0.41  -2
   1  -3 -14    1.65    0.41   1
   1   2 -14    1.34    0.35  -2
  -1   3  14    1.34    0.35   1
   1   2 -14    0.85    0.34  -2
  -1   3  14    0.85    0.34   1
   1   2 -14    1.08    0.31  -2
  -1   3  14    1.08    0.31   1
  -1  -4 -14   -0.02    0.27   1
  -1  -4 -14   -0.22    0.51   1
   1   4  14    0.25    0.31   1
   1   4  14    0.21    0.25   1
   3  -1  14    0.69    0.31  -2
  -3  -5 -14    0.69    0.31   1
  -3   1 -14    1.18    0.30  -2
   3   5  14    1.18    0.30   1
   3  -2 -13    3.07    0.83   1
   3  -2 -13    2.71    0.47   1
  -3   2  13    2.64    0.64   1
  -3   2  13    1.84    0.45   1
  -1  -2  13    0.91    0.36  -2
   1  -3 -13    0.91    0.36   1
  -1  -2  13    0.14    0.54  -2
   1  -3 -13    0.14    0.54   1
   1   2 -13    0.40    0.27  -2
  -1   3  13    0.40    0.27   1
   1   2 -13    1.12    0.34  -2
  -1   3  13    1.12    0.34   1
  -1  -4 -13   -0.59    0.45   1
  -1  -4 -13    0.21    0.26   1
   1   4  13    0.36    0.29   1
   1   4  13    0.18    0.17   1
   1   4  13    0.18    0.25   1
   3  -1  13   -0.31    0.23  -2
  -3  -5 -13   -0.31    0.23   1
   3  -1  13    0.31    0.28  -2
  -3  -5 -13    0.31    0.28   1
  -3   1 -13    0.08    0.21  -2
   3   5  13    0.08    0.21   1
   3  -2 -12   -0.24    0.52   1
   3  -2 -12   -0.08    0.26   1
  -3   2  12   -0.21    0.45   1
  -3   2  12   -0.19    0.24   1
   1  -3 -12    0.50    0.52   1
   1  -3 -12    0.16    0.26   1
  -1   3  12    0.85    0.34   1
  -1   3  12    0.69    0.34   1
  -1   3  12    0.51    0.26   1
  -1  -4 -12    0.09    0.23   1
  -1  -4 -12    0.40    0.46   1
   1   4  12    0.93    0.29   1
   1   4  12    0.33    0.18   1
   1   4  12    0.41    0.28   1
  -3  -5 -12    1.41    0.36   1
  -3  -5 -12    2.70    0.45   1
   3   5  12    1.49    0.33   1
   3   5  12    2.73    0.40   1
  -5  -6 -12    1.44    0.47   1
   5   6  12    1.19    0.36   1
   5  -1 -11   -0.31    0.30   1
  -5   1  11   -0.10    0.28   1
  -3  -3  11    0.38    0.28  -2
   3  -2 -11    0.38    0.28   1
  -3  -3  11    0.81    0.55  -2
   3  -2 -11    0.81    0.55   1
   3   3 -11    0.23    0.27  -2
  -3   2  11    0.23    0.27   1
   3   3 -11   -0.27    0.43  -2
  -3   2  11   -0.27    0.43   1
   1  -3 -11    0.57    0.29   1
   1  -3 -11    0.90    0.53   1
   1  -3 -11    0.88    0.30   1
  -1   3  11    0.76    0.35   1
  -1   3  11    1.00    0.29   1
  -1   3  11    0.64    0.35   1
   1  -2  11    2.67    0.42  -2
  -1  -4 -11    2.67    0.42   1
   1  -2  11    4.30    0.57  -2
  -1  -4 -11    4.30    0.57   1
  -1   2 -11    4.64    0.36  -2
   1   4  11    4.64    0.36   1
  -1   2 -11    3.33    0.41  -2
   1   4  11    3.33    0.41   1
  -3  -5 -11    1.94    0.40   1
  -3  -5 -11    1.88    0.42   1
   3   5  11    3.01    0.40   1
   3   5  11    2.06    0.36   1
  -5  -6 -11    1.24    0.44   1
  -5  -6 -11    1.03    0.40   1
   5   6  11    0.74    0.32   1
   5  -1 -10    0.29    0.55   1
   5  -1 -10   -0.45    0.27   1
  -5   1  10    0.24    0.27   1
  -3  -3  10    3.01    0.46  -2
   3  -2 -10    3.01    0.46   1
  -3  -3  10    3.73    0.73  -2
   3  -2 -10    3.73    0.73   1
   3   3 -10    1.92    0.41  -2
  -3   2  10    1.92    0.41   1
   3   3 -10    3.27    0.61  -2
  -3   2  10    3.27    0.61   1
   1  -3 -10    1.69    0.55   1
   1  -3 -10    1.05    0.31   1
   1  -3 -10    1.40    0.33   1
  -1   3  10    1.68    0.43   1
  -1   3  10    1.37    0.30   1
  -1   3  10    1.44    0.39   1
   1  -2  10   10.18    0.81  -2
  -1  -4 -10   10.18    0.81   1
   1  -2  10   12.61    1.04  -2
  -1  -4 -10   12.61    1.04   1
  -1   2 -10   10.56    0.79  -2
   1   4  10   10.56    0.79   1
  -1   2 -10   10.01    0.81  -2
   1   4  10   10.01    0.81   1
  -3  -5 -10   10.99    0.88   1
  -3  -5 -10   10.53    0.87   1
   3   5  10   11.50    0.83   1
   3   5  10   11.43    0.84   1
   5  -1  10    1.08    0.39  -2
  -5  -6 -10    1.08    0.39   1
   5  -1  10    0.40    0.40  -2
  -5  -6 -10    0.40    0.40   1
  -5   1 -10    0.94    0.32  -2
   5   6  10    0.94    0.32   1
   5  -1  -9   -0.20    0.47   1
   5  -1  -9    0.46    0.34   1
  -5   1   9    0.60    0.33   1
   3  -2  -9    1.51    0.54   1
  -3   2   9    0.76    0.29   1
  -3   2   9    1.34    0.54   1
   1  -3  -9    4.39    0.45   1
   1  -3  -9    3.82    0.41   1
   1  -3  -9    4.51    0.71   1
  -1   3   9    4.68    0.58   1
  -1   3   9    3.97    0.46   1
  -1   3   9    3.60    0.40   1
   1  -2   9    4.00    0.39  -2
  -1  -4  -9    4.00    0.39   1
   1  -2   9    3.16    0.48  -2
  -1  -4  -9    3.16    0.48   1
  -1   2  -9    3.54    0.31  -2
   1   4   9    3.54    0.31   1
  -1   2  -9    3.88    0.37  -2
   1   4   9    3.88    0.37   1
  -1   2  -9    3.44    0.31  -2
   1   4   9    3.44    0.31   1
  -3  -5  -9   24.24    1.65   1
  -3  -5  -9   24.14    1.70   1
   3   5   9   23.44    1.65   1
   3   5   9   24.65    1.58   1
   5  -1   9    1.22    0.40  -2
  -5  -6  -9    1.22    0.40   1
   5  -1   9    1.75    0.45  -2
  -5  -6  -9    1.75    0.45   1
  -5   1  -9    1.33    0.36  -2
   5   6   9    1.33    0.36   1
   5  -1  -8    0.20    0.32   1
   5  -1  -8   -0.27    0.43   1
  -5   1   8    0.47    0.30   1
   3  -2  -8    4.95    0.52   1
   3  -2  -8    5.67    0.83   1
  -3   2   8    4.30    0.47   1
  -3   2   8    5.10    0.62   1
   1  -3  -8    0.25    0.19   1
   1  -3  -8    0.35    0.22   1
  -1   3   8    0.26    0.18   1
  -1   3   8   -0.10    0.29   1
  -1  -4  -8    0.91    0.35   1
   1   4   8    0.99    0.16   1
   1   4   8    0.72    0.21   1
   1   4   8    1.24    0.18   1
  -3  -5  -8    0.86    0.33   1
  -3  -5  -8    1.33    0.35   1
   3   5   8    1.74    0.32   1
   3   5   8    0.96    0.31   1
  -5  -6  -8    0.28    0.33   1
  -5  -6  -8    0.47    0.31   1
   5   6   8    0.87    0.32   1
   5   6   8    0.23    0.25   1
  -5  -4   7    0.27    0.46  -2
   5  -1  -7    0.27    0.46   1
  -5  -4   7    0.27    0.31  -2
   5  -1  -7    0.27    0.31   1
   5   4  -7   -0.10    0.51  -2
  -5   1   7   -0.10    0.51   1
   5   4  -7    0.70    0.32  -2
  -5   1   7    0.70    0.32   1
   3  -2  -7    7.36    0.82   1
   3  -2  -7    8.13    0.67   1
  -3   2   7    7.51    0.65   1
  -3   2   7    7.29    0.74   1
  -1  -3   7    5.12    0.55  -2
   1  -3  -7    5.12    0.55   1
   1   3  -7    3.67    0.43  -2
  -1   3   7    3.67    0.43   1
   1   3  -7    3.35    0.37  -2
  -1   3   7    3.35    0.37   1
  -1  -4  -7    8.03    0.60   1
  -1  -4  -7    7.28    0.72   1
   1   4   7    7.93    0.55   1
  -3  -5  -7   10.74    0.79   1
  -3  -5  -7    9.60    0.76   1
   3   5   7   10.07    0.74   1
   3   5   7    8.03    0.70   1
  -5  -6  -7    0.25    0.32   1
  -5  -6  -7   -0.24    0.22   1
   5   6   7   -0.01    0.25   1
   5   6   7   -0.07    0.22   1
  -5  -4   6    0.93    0.35  -2
   5  -1  -6    0.93    0.35   1
  -5  -4   6    0.82    0.47  -2
   5  -1  -6    0.82    0.47   1
   5   4  -6    0.67    0.52  -2
  -5   1   6    0.67    0.52   1
   5   4  -6    1.21    0.36  -2
  -5   1   6    1.21    0.36   1
   3  -2  -6    2.43    0.52   1
   3  -2  -6    1.94    0.37   1
  -3   2   6    2.81    0.40   1
  -3   2   6    2.21    0.53   1
  -1  -3   6    2.78    0.32  -2
   1  -3  -6    2.78    0.32   1
  -1  -3   6    3.81    0.55  -2
   1  -3  -6    3.81    0.55   1
   1   3  -6    2.84    0.32  -2
  -1   3   6    2.84    0.32   1
   1   3  -6    3.22    0.37  -2
  -1   3   6    3.22    0.37   1
   1   3  -6    2.81    0.36  -2
  -1   3   6    2.81    0.36   1
  -1  -4  -6    4.69    0.52   1
  -1  -4  -6    5.52    0.44   1
  -1  -4  -6    5.01    0.44   1
   1   4   6    5.28    0.40   1
   3  -2   6   46.42    3.04  -2
  -3  -5  -6   46.42    3.04   1
   3  -2   6   46.00    3.17  -2
  -3  -5  -6   46.00    3.17   1
  -3   2  -6   48.43    3.10  -2
   3   5   6   48.43    3.10   1
  -3   2  -6   49.31    2.94  -2
   3   5   6   49.31    2.94   1
  -5  -6  -6    0.98    0.34   1
  -5  -6  -6    0.58    0.36   1
   5   6   6    0.53    0.28   1
   5   6   6    0.41    0.28   1
   5  -1  -5    0.12    0.36   1
   5  -1  -5    0.29    0.28   1
  -5   1   5   -0.30    0.42   1
  -5   1   5    0.10    0.25   1
   3  -2  -5    2.60    0.38   1
   3  -2  -5    2.35    0.51   1
  -3   2   5    2.45    0.52   1
  -3   2   5    2.90    0.42   1
  -3   2   5    2.41    0.54   1
  -1  -3   5    3.19    0.52  -2
   1  -3  -5    3.19    0.52   1
  -1  -3   5    2.59    0.30  -2
   1  -3  -5    2.59    0.30   1
   1   3  -5    3.15    0.32  -2
  -1   3   5    3.15    0.32   1
   1   3  -5    3.20    0.42  -2
  -1   3   5    3.20    0.42   1
   1   3  -5    2.85    0.40  -2
  -1   3   5    2.85    0.40   1
  -1  -4  -5   24.76    2.05   1
  -1  -4  -5   25.22    1.65   1
  -1  -4  -5   24.92    1.72   1
   1   4   5   27.01    1.58   1
   3  -2   5    2.97    0.41  -2
  -3  -5  -5    2.97    0.41   1
   3  -2   5    2.74    0.34  -2
  -3  -5  -5    2.74    0.34   1
  -3   2  -5    2.99    0.30  -2
   3   5   5    2.99    0.30   1
  -3   2  -5    3.89    0.45  -2
   3   5   5    3.89    0.45   1
  -5  -6  -5    0.11    0.33   1
  -5  -6  -5    0.10    0.21   1
   5   6   5    0.54    0.27   1
   5   6   5    0.18    0.27   1
   5  -1  -4    0.05    0.26   1
   5  -1  -4    0.39    0.38   1
  -5   1   4   -0.01    0.26   1
  -5   1   4   -0.07    0.43   1
   3  -2  -4    0.41    0.22   1
   3  -2  -4    0.24    0.11   1
   3  -2  -4    0.66    0.32   1
  -3   2   4    0.17    0.31   1
  -3   2   4    0.23    0.21   1
  -3   2   4    0.82    0.35   1
   1  -3  -4   86.14    5.19   1
   1  -3  -4   78.72    6.61   1
  -1   3   4   84.12    5.74   1
  -1   3   4   87.09    5.41   1
  -1  -4  -4  134.40   10.74   1
  -1  -4  -4  133.78    8.84   1
  -1  -4  -4  142.08    8.49   1
   1   4   4  142.95    8.18   1
  -3  -5  -4   13.74    1.05   1
  -3  -5  -4   13.95    1.02   1
   3   5   4   14.76    0.97   1
   3   5   4   14.02    0.99   1
  -5  -6  -4    1.62    0.40   1
   5   6   4    1.93    0.39   1
   5   6   4    2.74    0.39   1
   5  -1  -3    1.63    0.36   1
   5  -1  -3    2.51    0.58   1
  -5   1   3    1.96    0.56   1
  -5   1   3    2.09    0.45   1
  -3  -4   3    5.60    0.53  -2
   3  -2  -3    5.60    0.53   1
  -3  -4   3    7.70    0.74  -2
   3  -2  -3    7.70    0.74   1
  -3  -4   3    7.79    0.46  -2
   3  -2  -3    7.79    0.46   1
   3   4  -3    5.45    0.55  -2
  -3   2   3    5.45    0.55   1
   3   4  -3    7.17    0.65  -2
  -3   2   3    7.17    0.65   1
   1  -3  -3    1.32    0.21   1
   1  -3  -3    1.20    0.35   1
  -1   3   3    1.32    0.23   1
   1  -3   3   54.78    3.68  -2
  -1  -4  -3   54.78    3.68   1
   1  -3   3   55.13    4.44  -2
  -1  -4  -3   55.13    4.44   1
   1  -3   3   53.26    3.53  -2
  -1  -4  -3   53.26    3.53   1
  -1   3  -3   62.61    3.74  -2
   1   4   3   62.61    3.74   1
  -1   3  -3   56.96    3.39  -2
   1   4   3   56.96    3.39   1
  -3  -5  -3    0.91    0.26   1
  -3  -5  -3    0.60    0.23   1
   3   5   3    0.91    0.18   1
   3   5   3    0.23    0.26   1
  -5  -6  -3    0.85    0.32   1
   5   6   3    0.74    0.30   1
   5  -1  -2    1.83    0.38   1
   5  -1  -2    2.46    0.57   1
  -5   1   2    2.61    0.47   1
  -5   1   2    2.55    0.56   1
  -3  -4   2   36.43    2.17  -2
   3  -2  -2   36.43    2.17   1
  -3  -4   2   37.97    2.96  -2
   3  -2  -2   37.97    2.96   1
  -3  -4   2   34.49    2.29  -2
   3  -2  -2   34.49    2.29   1
   3   4  -2   35.64    2.59  -2
  -3   2   2   35.64    2.59   1
   1  -3  -2  110.84    6.63   1
   1  -3  -2  101.86    8.45   1
  -1   3   2  111.51    6.91   1
   1  -3   2   36.11    2.22  -2
  -1  -4  -2   36.11    2.22   1
   1  -3   2   30.55    2.12  -2
  -1  -4  -2   30.55    2.12   1
   1  -3   2   34.13    2.65  -2
  -1  -4  -2   34.13    2.65   1
  -1   3  -2   31.75    2.23  -2
   1   4   2   31.75    2.23   1
  -1   3  -2   35.52    2.05  -2
   1   4   2   35.52    2.05   1
  -3  -5  -2    5.77    0.42   1
  -3  -5  -2    5.28    0.49   1
  -3  -5  -2    4.97    0.49   1
   3   5   2    5.36    0.44   1
   3   5   2    4.73    0.44   1
   3   5   2    5.60    0.39   1
   3   5   2    5.26    0.47   1
   5  -2   2    2.11    0.43  -2
  -5  -6  -2    2.11    0.43   1
  -5   2  -2    2.29    0.43  -2
   5   6   2    2.29    0.43   1
   5  -1  -1   -0.34    0.22   1
   5  -1  -1    0.01    0.32   1
   5  -1  -1   -0.21    0.19   1
  -5   1   1   -0.24    0.22   1
  -5   1   1    0.07    0.34   1
   3  -2  -1    0.75    0.14   1
   3  -2  -1    0.64    0.20   1
   3  -2  -1    0.52    0.30   1
  -3   2   1    0.24    0.19   1
  -3   2   1    0.49    0.27   1
   1  -3  -1    0.72    0.16   1
   1  -3  -1    0.82    0.27   1
  -1   3   1    1.02    0.20   1
   1  -3   1   40.42    2.57  -2
  -1  -4  -1   40.42    2.57   1
   1  -3   1   39.05    2.43  -2
  -1  -4  -1   39.05    2.43   1
   1  -3   1   36.87    2.52  -2
  -1  -4  -1   36.87    2.52   1
   1  -3   1   36.65    3.04  -2
  -1  -4  -1   36.65    3.04   1
  -1   3  -1   40.41    2.57  -2
   1   4   1   40.41    2.57   1
  -1   3  -1   37.98    2.34  -2
   1   4   1   37.98    2.34   1
  -3  -5  -1    0.27    0.22   1
  -3  -5  -1    0.27    0.19   1
   3   5   1   -0.14    0.21   1
   3   5   1    0.50    0.21   1
   5  -2   1    0.14    0.24  -2
  -5  -6  -1    0.14    0.24   1
  -5   2  -1   -0.24    0.24  -2
   5   6   1   -0.24    0.24   1
   5  -1   0    3.60    0.63   1
   5  -1   0    3.15    0.35   1
  -5   1   0    3.17    0.51   1
   3  -2   0    2.36    0.45   1
   3  -2   0    2.01    0.21   1
   3  -2   0    2.41    0.26   1
  -3   2   0    3.22    0.37   1
   1  -3   0   14.79    1.34   1
   1  -3   0   16.52    0.99   1
  -1   3   0   16.58    1.09   1
  -3  -5   0    3.83    0.41   1
  -3  -5   0    3.65    0.39   1
  -3  -5   0    4.26    0.36   1
   3   5   0    4.02    0.39   1
   3   5   0    3.38    0.39   1
  -5  -6   0    1.46    0.38   1
   5   6   0    2.46    0.45   1
  -5  -5  -1    8.03    0.62  -2
   5  -1   1    8.03    0.62   1
  -5  -5  -1    8.38    0.86  -2
   5  -1   1    8.38    0.86   1
   5   5   1    7.32    0.69  -2
  -5   1  -1    7.32    0.69   1
   3  -2   1    2.98    0.27   1
   3  -2   1    3.09    0.50   1
   3  -2   1    2.65    0.25   1
  -3   2  -1    2.59    0.31   1
  -1  -4  -1   24.99    1.54  -2
   1  -3   1   24.99    1.54   1
  -1  -4  -1   21.87    1.49  -2
   1  -3   1   21.87    1.49   1
   1   4   1   26.63    1.62  -2
  -1   3  -1   26.63    1.62   1
  -1  -4   1    4.16    0.35   1
  -1  -4   1    3.91    0.35   1
  -1  -4   1    4.31    0.35   1
  -1  -4   1    4.27    0.41   1
   1   4  -1    3.68    0.41   1
  -3  -5   1    3.47    0.37   1
   3   5  -1    3.96    0.41   1
  -5  -6   1    2.77    0.49   1
   5   6  -1    3.07    0.48   1
  -5  -5  -2    1.90    0.54  -2
   5  -1   2    1.90    0.54   1
  -5  -5  -2    2.75    0.37  -2
   5  -1   2    2.75    0.37   1
   5   5   2    2.73    0.44  -2
  -5   1  -2    2.73    0.44   1
   3  -2   2    0.12    0.10   1
   3  -2   2   -0.07    0.23   1
   3  -2   2    0.21    0.13   1
  -3   2  -2   -0.03    0.14   1
  -1  -4  -2   42.93    2.77  -2
   1  -3   2   42.93    2.77   1
  -1  -4  -2   36.65    3.27  -2
   1  -3   2   36.65    3.27   1
  -1  -4  -2   41.87    2.47  -2
   1  -3   2   41.87    2.47   1
  -1  -4  -2   41.49    2.53  -2
   1  -3   2   41.49    2.53   1
   1   4   2   41.77    2.65  -2
  -1   3  -2   41.77    2.65   1
  -1  -4   2   10.74    0.79   1
  -1  -4   2   11.29    0.80   1
  -1  -4   2   12.22    0.84   1
   1   4  -2   11.19    0.97   1
   3  -3  -2   10.10    0.81  -2
  -3  -5   2   10.10    0.81   1
   3  -3  -2   10.82    0.81  -2
  -3  -5   2   10.82    0.81   1
  -3   3   2   10.97    0.79  -2
   3   5  -2   10.97    0.79   1
  -3   3   2   10.88    0.86  -2
   3   5  -2   10.88    0.86   1
  -3   3   2   10.40    0.94  -2
   3   5  -2   10.40    0.94   1
  -5  -6   2   -0.09    0.24   1
   5   6  -2    0.20    0.29   1
   5  -1   3    3.75    0.46   1
  -5   1  -3    4.68    0.47   1
   3  -2   3    2.77    0.49   1
   3  -2   3    2.22    0.24   1
   3  -2   3    2.16    0.21   1
  -3   2  -3    2.75    0.35   1
  -1  -4  -3   42.27    2.68  -2
   1  -3   3   42.27    2.68   1
  -1  -4  -3   48.12    3.48  -2
   1  -3   3   48.12    3.48   1
   1   4   3   40.44    3.46  -2
  -1   3  -3   40.44    3.46   1
  -1  -4   3   35.02    2.31   1
  -1  -4   3   37.06    2.41   1
   1   4  -3   34.02    2.82   1
   3  -3  -3   12.56    0.94  -2
  -3  -5   3   12.56    0.94   1
   3  -3  -3   12.62    0.92  -2
  -3  -5   3   12.62    0.92   1
  -3   3   3   11.89    1.08  -2
   3   5  -3   11.89    1.08   1
  -3   3   3   12.20    0.89  -2
   3   5  -3   12.20    0.89   1
  -3   3   3   12.19    0.98  -2
   3   5  -3   12.19    0.98   1
  -5  -6   3    0.59    0.32   1
   5   6  -3    0.99    0.36   1
   5  -1   4    1.34    0.47   1
   5  -1   4    0.55    0.24   1
  -5   1  -4    1.30    0.32   1
  -1   3  -4   16.01    1.36   1
  -1  -4   4   18.15    1.31   1
  -1  -4   4   19.99    1.40   1
   1   4  -4   20.90    1.64   1
  -3  -5   4    2.99    0.42   1
  -3  -5   4    1.66    0.33   1
   3   5  -4    2.84    0.48   1
   3   5  -4    3.08    0.51   1
   3   5  -4    2.33    0.40   1
  -5  -6   4    1.77    0.44   1
  -5  -6   4    2.63    0.47   1
   5   6  -4    2.16    0.45   1
   5  -1   5    0.01    0.17   1
   5  -1   5   -0.24    0.35   1
  -5   1  -5   -0.08    0.42   1
  -5   1  -5    0.10    0.24   1
  -3  -5  -5    0.67    0.18  -2
   3  -2   5    0.67    0.18   1
  -3  -5  -5    1.03    0.40  -2
   3  -2   5    1.03    0.40   1
   3   5   5    0.85    0.24  -2
  -3   2  -5    0.85    0.24   1
   3   5   5    1.75    0.49  -2
  -3   2  -5    1.75    0.49   1
   1  -3   5   26.51    2.33   1
   1  -3   5   28.76    1.78   1
   1  -3   5   29.34    1.99   1
  -1   3  -5   31.11    1.86   1
  -1   3  -5   27.18    2.34   1
   1  -4  -5   29.30    1.91  -2
  -1  -4   5   29.30    1.91   1
   1  -4  -5   29.35    2.03  -2
  -1  -4   5   29.35    2.03   1
  -1   4   5   28.84    2.38  -2
   1   4  -5   28.84    2.38   1
  -3  -5   5    0.32    0.28   1
  -3  -5   5    0.35    0.22   1
   3   5  -5    0.45    0.38   1
   3   5  -5    0.10    0.23   1
  -5  -6   5    1.53    0.40   1
  -5  -6   5    0.89    0.36   1
   5   6  -5    0.91    0.37   1
   5  -1   6   -0.01    0.16   1
   5  -1   6   -0.08    0.38   1
  -5   1  -6   -0.10    0.22   1
  -5   1  -6   -0.45    0.42   1
  -3  -5  -6   36.19    2.77  -2
   3  -2   6   36.19    2.77   1
  -3  -5  -6   36.27    2.12  -2
   3  -2   6   36.27    2.12   1
   3   5   6   33.56    2.23  -2
  -3   2  -6   33.56    2.23   1
   3   5   6   29.07    2.75  -2
  -3   2  -6   29.07    2.75   1
   1  -3   6    0.32    0.20   1
   1  -3   6    0.29    0.14   1
  -1   3  -6    0.32    0.11   1
  -1   3  -6    0.05    0.26   1
   1  -4  -6   28.76    1.88  -2
  -1  -4   6   28.76    1.88   1
   1  -4  -6   29.48    2.02  -2
  -1  -4   6   29.48    2.02   1
  -1   4   6   28.07    2.37  -2
   1   4  -6   28.07    2.37   1
  -3  -5   6   11.60    0.90   1
  -3  -5   6   10.96    0.84   1
   3   5  -6   10.56    1.06   1
   3   5  -6   10.69    0.84   1
   5  -3  -6    0.57    0.35  -2
  -5  -6   6    0.57    0.35   1
   5  -3  -6    0.32    0.32  -2
  -5  -6   6    0.32    0.32   1
  -5   3   6    0.86    0.36  -2
   5   6  -6    0.86    0.36   1
   5  -1   7    2.93    0.41   1
   5  -1   7    2.06    0.57   1
  -5   1  -7    3.79    0.66   1
  -5   1  -7    3.30    0.47   1
   3  -2   7    8.75    0.70   1
  -3   2  -7   10.80    0.98   1
  -3   2  -7    9.40    0.72   1
   1  -3   7   13.42    0.91   1
   1  -3   7   13.07    1.02   1
  -1   3  -7   14.00    1.22   1
   1  -4  -7   -0.21    0.20  -2
  -1  -4   7   -0.21    0.20   1
   1  -4  -7    0.07    0.10  -2
  -1  -4   7    0.07    0.10   1
  -1   4   7   -0.09    0.32  -2
   1   4  -7   -0.09    0.32   1
  -3  -5   7    6.71    0.61   1
  -3  -5   7    8.37    0.70   1
   3   5  -7    7.69    0.65   1
   3   5  -7    7.12    0.82   1
   5  -3  -7    0.39    0.32  -2
  -5  -6   7    0.39    0.32   1
   5  -3  -7    0.73    0.37  -2
  -5  -6   7    0.73    0.37   1
  -5   3   7    0.05    0.30  -2
   5   6  -7    0.05    0.30   1
   5  -1   8    0.68    0.25   1
  -5   1  -8    1.96    0.54   1
   3  -2   8   26.16    1.69   1
  -3   2  -8   26.20    2.23   1
   1  -3   8    5.82    0.53   1
   1  -3   8    5.88    0.48   1
  -1   3  -8    5.33    0.66   1
  -1   3  -8    5.96    0.44   1
  -1  -4   8    8.11    0.68   1
   1   4  -8    7.27    0.82   1
  -3  -5   8    6.56    0.63   1
   3   5  -8    6.12    0.77   1
   5   6  -8   -0.20    0.29   1
  -5  -6  -9    1.50    0.34  -2
   5  -1   9    1.50    0.34   1
   5   6   9    2.31    0.62  -2
  -5   1  -9    2.31    0.62   1
   3  -2   9    3.20    0.38   1
  -3   2  -9    5.18    0.75   1
  -1  -5  -9    7.54    0.66  -2
   1  -3   9    7.54    0.66   1
  -1  -5  -9    8.07    0.60  -2
   1  -3   9    8.07    0.60   1
   1   5   9    6.85    0.81  -2
  -1   3  -9    6.85    0.81   1
  -1  -4   9    0.32    0.28   1
   1   4  -9    0.12    0.44   1
  -3  -5   9    6.78    0.64   1
   3   5  -9    5.37    0.76   1
   5   6  -9    0.00    0.33   1
  -5  -6 -10    1.18    0.31  -2
   5  -1  10    1.18    0.31   1
   3  -2  10   -0.12    0.15   1
  -3   2 -10    0.08    0.38   1
  -1  -5 -10    8.26    0.68  -2
   1  -3  10    8.26    0.68   1
  -1  -5 -10    9.44    0.78  -2
   1  -3  10    9.44    0.78   1
   1   5  10    9.63    0.96  -2
  -1   3 -10    9.63    0.96   1
  -1  -4  10    2.25    0.44   1
   1   4 -10    2.09    0.61   1
   3  -4 -10    2.29    0.52  -2
  -3  -5  10    2.29    0.52   1
  -3   4  10    0.95    0.62  -2
   3   5 -10    0.95    0.62   1
   5  -1  11    0.28    0.23   1
   3  -2  11    1.10    0.28   1
  -3   2 -11    1.68    0.56   1
  -1  -5 -11   15.89    1.09  -2
   1  -3  11   15.89    1.09   1
  -1  -5 -11   16.49    1.21  -2
   1  -3  11   16.49    1.21   1
   1   5  11   14.15    1.42  -2
  -1   3 -11   14.15    1.42   1
  -1  -4  11   -0.19    0.25   1
   1   4 -11    0.00    0.17   1
   1   4 -11   -0.50    0.45   1
  -3   4  11    2.69    0.76  -2
   3   5 -11    2.69    0.76   1
   5  -1  12    0.21    0.24   1
   3  -2  12    4.22    0.63   1
   3  -2  12    3.36    0.48   1
  -3   2 -12    4.86    0.81   1
   1  -3  12    3.84    0.46   1
   1  -3  12    3.42    0.44   1
  -1   3 -12    4.45    0.77   1
  -1  -4  12    4.61    0.65   1
   1   4 -12    4.31    0.84   1
   3   5 -12   -0.46    0.60   1
   3   5 -12    1.25    0.31   1
  -3  -6 -13    0.41    0.35  -2
   3  -2  13    0.41    0.35   1
  -3  -6 -13    0.48    0.23  -2
   3  -2  13    0.48    0.23   1
   3   6  13    1.13    0.59  -2
  -3   2 -13    1.13    0.59   1
   1  -3  13    1.93    0.35   1
   1  -3  13    2.56    0.48   1
  -1   3 -13    2.24    0.68   1
   1  -5 -13    1.13    0.41  -2
  -1  -4  13    1.13    0.41   1
  -1   5  13    0.77    0.60  -2
   1   4 -13    0.77    0.60   1
   3   5 -13   -0.01    0.26   1
   3   5 -13   -1.22    0.58   1
  -3  -6 -14    0.38    0.38  -2
   3  -2  14    0.38    0.38   1
  -3  -6 -14    0.37    0.23  -2
   3  -2  14    0.37    0.23   1
   3   6  14    0.92    0.59  -2
  -3   2 -14    0.92    0.59   1
   1  -3  14    0.55    0.35   1
   1  -3  14    1.22    0.31   1
  -1   3 -14    0.87    0.61   1
  -1   5  14   -0.14    0.56  -2
   1   4 -14   -0.14    0.56   1
   3  -2  15    1.43    0.37   1
   1  -3  15    1.91    0.38   1
   1  -3  16    0.67    0.28   1
   0  -2  17    0.55    0.78  -2
   0  -4 -17    0.55    0.78   1
   0  -2  17    0.44    0.31  -2
   0  -4 -17    0.44    0.31   1
   2  -3 -16   -0.50    0.29   1
   0  -2  16    1.10    0.76  -2
   0  -4 -16    1.10    0.76   1
   0  -2  16    1.39    0.40  -2
   0  -4 -16    1.39    0.40   1
  -2  -5 -16    0.29    0.32   1
   2  -3 -15    0.25    0.33   1
   2  -3 -15   -0.36    0.65   1
  -2   3  15    0.73    0.40   1
   0  -2  15    0.37    0.28  -2
   0  -4 -15    0.37    0.28   1
   0  -2  15    0.35    0.62  -2
   0  -4 -15    0.35    0.62   1
   0   2 -15    0.18    0.24  -2
   0   4  15    0.18    0.24   1
  -2  -5 -15   -0.12    0.29   1
   2  -3 -14    0.23    0.60   1
   2  -3 -14    0.00    0.26   1
  -2   3  14   -0.31    0.37   1
  -2   3  14    0.06    0.27   1
   0  -4 -14   -0.18    0.54   1
   0  -4 -14    0.18    0.26   1
   0   4  14    0.34    0.27   1
   0   4  14    0.32    0.32   1
  -2  -5 -14    3.05    0.50   1
   2   5  14    2.87    0.42   1
   2   5  14    4.82    0.58   1
  -4  -6 -14   -0.04    0.35   1
  -4  -6 -14    0.09    0.37   1
   4   6  14   -0.14    0.21   1
   4  -2 -13    0.03    0.31   1
  -4   2  13   -0.36    0.29   1
  -2  -3  13    0.21    0.27  -2
   2  -3 -13    0.21    0.27   1
  -2  -3  13    0.84    0.62  -2
   2  -3 -13    0.84    0.62   1
   2   3 -13    0.57    0.42  -2
  -2   3  13    0.57    0.42   1
   2   3 -13    0.21    0.29  -2
  -2   3  13    0.21    0.29   1
   0  -4 -13    3.26    0.74   1
   0  -4 -13    3.25    0.46   1
   0   4  13    2.71    0.45   1
   0   4  13    3.22    0.47   1
  -2  -5 -13    2.82    0.46   1
   2   5  13    3.90    0.49   1
   2   5  13    2.93    0.40   1
   2   5  13    2.58    0.46   1
  -4  -6 -13    0.16    0.34   1
  -4  -6 -13    0.43    0.36   1
   4   6  13   -0.37    0.20   1
   4  -2 -12   -0.21    0.27   1
  -4   2  12   -0.27    0.29   1
  -2  -3  12    3.42    0.46  -2
   2  -3 -12    3.42    0.46   1
  -2  -3  12    3.17    0.77  -2
   2  -3 -12    3.17    0.77   1
   2   3 -12    3.14    0.59  -2
  -2   3  12    3.14    0.59   1
   2   3 -12    2.49    0.45  -2
  -2   3  12    2.49    0.45   1
   0  -4 -12    0.12    0.24   1
   0  -4 -12   -0.30    0.43   1
   0   4  12    0.23    0.24   1
   2  -2  12    3.71    0.43  -2
  -2  -5 -12    3.71    0.43   1
  -2   2 -12    3.80    0.38  -2
   2   5  12    3.80    0.38   1
  -2   2 -12    3.32    0.41  -2
   2   5  12    3.32    0.41   1
  -2   2 -12    3.53    0.40  -2
   2   5  12    3.53    0.40   1
  -4  -6 -12   -0.30    0.28   1
  -4  -6 -12   -0.10    0.27   1
   4   6  12   -0.07    0.22   1
   4  -2 -11    0.17    0.55   1
   4  -2 -11    0.42    0.34   1
  -4   2  11   -0.26    0.29   1
   2  -3 -11    0.27    0.23   1
   2  -3 -11   -0.46    0.42   1
  -2   3  11   -0.19    0.34   1
  -2   3  11    0.13    0.24   1
   0  -4 -11    0.00    0.21   1
   0  -4 -11    0.07    0.39   1
   0   4  11    0.05    0.22   1
   0   4  11   -0.10    0.21   1
   2  -2  11    5.76    0.54  -2
  -2  -5 -11    5.76    0.54   1
  -2   2 -11    5.48    0.51  -2
   2   5  11    5.48    0.51   1
  -4  -6 -11   -0.10    0.31   1
  -4  -6 -11   -0.10    0.26   1
   4   6  11    0.19    0.27   1
   4   6  11   -0.15    0.22   1
   4  -2 -10    0.52    0.33   1
   4  -2 -10    0.98    0.57   1
  -4   2  10   -0.14    0.52   1
  -4   2  10    0.95    0.38   1
   2  -3 -10   -0.13    0.22   1
   2  -3 -10    0.17    0.45   1
  -2   3  10    0.03    0.22   1
  -2   3  10   -0.51    0.37   1
   0  -4 -10    2.33    0.54   1
   0  -4 -10    1.66    0.33   1
   0   4  10    1.91    0.35   1
   0   4  10    1.80    0.35   1
   0   4  10    1.73    0.33   1
  -2  -5 -10   19.64    1.37   1
  -4  -6 -10   -0.22    0.23   1
  -4  -6 -10    0.35    0.31   1
   4   6  10   -0.12    0.20   1
   4   6  10   -0.07    0.24   1
  -4  -4   9    0.35    0.30  -2
   4  -2  -9    0.35    0.30   1
  -4  -4   9    0.30    0.45  -2
   4  -2  -9    0.30    0.45   1
   4   4  -9    0.37    0.31  -2
  -4   2   9    0.37    0.31   1
   4   4  -9    0.45    0.53  -2
  -4   2   9    0.45    0.53   1
   2  -3  -9   -0.11    0.21   1
   2  -3  -9    0.30    0.43   1
  -2   3   9   -0.13    0.37   1
  -2   3   9   -0.17    0.40   1
  -2   3   9   -0.05    0.22   1
   0  -3   9    3.62    0.50  -2
   0  -4  -9    3.62    0.50   1
   0  -3   9    2.73    0.39  -2
   0  -4  -9    2.73    0.39   1
   0   3  -9    2.94    0.41  -2
   0   4   9    2.94    0.41   1
   0   3  -9    3.52    0.26  -2
   0   4   9    3.52    0.26   1
   0   3  -9    2.71    0.35  -2
   0   4   9    2.71    0.35   1
   0   3  -9    2.94    0.35  -2
   0   4   9    2.94    0.35   1
  -2  -5  -9   21.44    1.53   1
  -2  -5  -9   22.86    1.48   1
   2   5   9   21.19    1.47   1
   2   5   9   20.63    1.39   1
  -4  -6  -9    0.47    0.33   1
  -4  -6  -9    0.92    0.33   1
   4   6   9    0.48    0.26   1
   4   6   9    0.69    0.29   1
   6  -1  -8    0.02    0.36   1
  -4  -4   8    3.13    0.46  -2
   4  -2  -8    3.13    0.46   1
  -4  -4   8    2.01    0.61  -2
   4  -2  -8    2.01    0.61   1
   4   4  -8    3.06    0.66  -2
  -4   2   8    3.06    0.66   1
   4   4  -8    1.62    0.41  -2
  -4   2   8    1.62    0.41   1
   2  -3  -8    6.68    0.78   1
   2  -3  -8    6.95    0.59   1
  -2   3   8    5.75    0.65   1
  -2   3   8    6.27    0.69   1
  -2   3   8    7.02    0.59   1
   0  -3   8   15.61    1.08  -2
   0  -4  -8   15.61    1.08   1
   0  -3   8   14.87    1.37  -2
   0  -4  -8   14.87    1.37   1
   0   3  -8   16.12    1.12  -2
   0   4   8   16.12    1.12   1
   0   3  -8   16.12    0.97  -2
   0   4   8   16.12    0.97   1
   0   3  -8   15.07    1.14  -2
   0   4   8   15.07    1.14   1
  -2  -5  -8    0.30    0.24   1
  -2  -5  -8    0.56    0.26   1
  -2  -5  -8    0.43    0.24   1
   2   5   8    0.20    0.22   1
   4  -2   8    9.12    0.72  -2
  -4  -6  -8    9.12    0.72   1
   4  -2   8    6.71    0.67  -2
  -4  -6  -8    6.71    0.67   1
  -4   2  -8    7.99    0.65  -2
   4   6   8    7.99    0.65   1
  -4   2  -8    6.67    0.62  -2
   4   6   8    6.67    0.62   1
   6  -1  -7    0.28    0.35   1
  -6   1   7   -0.17    0.33   1
   4  -2  -7    0.69    0.31   1
   4  -2  -7    0.70    0.46   1
  -4   2   7    0.60    0.33   1
  -4   2   7    0.64    0.51   1
   2  -3  -7   13.87    1.02   1
   2  -3  -7   13.53    1.32   1
  -2   3   7   14.89    1.14   1
  -2   3   7   15.20    1.18   1
  -2   3   7   14.18    1.05   1
   0  -3   7   21.75    1.86  -2
   0  -4  -7   21.75    1.86   1
   0  -3   7   22.08    1.47  -2
   0  -4  -7   22.08    1.47   1
   0   3  -7   21.81    1.58  -2
   0   4   7   21.81    1.58   1
   0   3  -7   23.19    1.35  -2
   0   4   7   23.19    1.35   1
   0   3  -7   22.48    1.52  -2
   0   4   7   22.48    1.52   1
   0   3  -7   21.49    1.54  -2
   0   4   7   21.49    1.54   1
  -2  -5  -7    7.25    0.69   1
  -2  -5  -7    8.22    0.63   1
  -2  -5  -7    6.99    0.62   1
   2   5   7    7.96    0.59   1
   4  -2   7    2.29    0.43  -2
  -4  -6  -7    2.29    0.43   1
   4  -2   7    2.03    0.42  -2
  -4  -6  -7    2.03    0.42   1
  -4   2  -7    2.13    0.35  -2
   4   6   7    2.13    0.35   1
  -4   2  -7    2.09    0.38  -2
   4   6   7    2.09    0.38   1
  -6  -7  -7    0.14    0.31   1
   6   7   7   -0.03    0.27   1
  -6  -5   6    0.12    0.46  -2
   6  -1  -6    0.12    0.46   1
  -6  -5   6    0.06    0.32  -2
   6  -1  -6    0.06    0.32   1
   6   5  -6   -0.17    0.32  -2
  -6   1   6   -0.17    0.32   1
   4  -2  -6    0.69    0.45   1
   4  -2  -6    0.97    0.32   1
  -4   2   6    1.63    0.54   1
  -4   2   6    1.28    0.35   1
   2  -3  -6    0.47    0.21   1
   2  -3  -6    0.31    0.32   1
  -2   3   6    0.19    0.21   1
  -2   3   6    0.13    0.35   1
  -2   3   6   -0.07    0.34   1
   0  -4  -6   25.60    1.62   1
   0  -4  -6   23.25    2.04   1
   0   4   6   24.77    1.70   1
   0   4   6   25.17    1.68   1
   0   4   6   24.52    1.49   1
   0   4   6   24.99    1.75   1
  -2  -5  -6    0.39    0.20   1
  -2  -5  -6    0.51    0.23   1
   2   5   6    0.41    0.24   1
  -6  -7  -6   -0.10    0.29   1
   6   7   6   -0.30    0.28   1
  -6  -5   5   -0.13    0.43  -2
   6  -1  -5   -0.13    0.43   1
  -6  -5   5   -0.03    0.30  -2
   6  -1  -5   -0.03    0.30   1
   6   5  -5    0.03    0.33  -2
  -6   1   5    0.03    0.33   1
   4  -2  -5    0.47    0.43   1
   4  -2  -5    0.92    0.29   1
  -4   2   5    0.55    0.44   1
  -4   2   5    0.67    0.31   1
  -2  -4   5   10.25    1.04  -2
   2  -3  -5   10.25    1.04   1
  -2  -4   5   10.94    0.80  -2
   2  -3  -5   10.94    0.80   1
   2   4  -5   11.30    0.93  -2
  -2   3   5   11.30    0.93   1
   2   4  -5   11.84    0.85  -2
  -2   3   5   11.84    0.85   1
   2   4  -5   11.04    0.89  -2
  -2   3   5   11.04    0.89   1
   0  -4  -5    0.47    0.19   1
   0  -4  -5    0.93    0.31   1
   0   4   5    0.46    0.19   1
   0   4   5    0.54    0.20   1
   0   4   5    0.31    0.13   1
  -2  -5  -5    6.24    0.57   1
  -2  -5  -5    8.12    0.61   1
  -4  -6  -5    3.92    0.46   1
  -4  -6  -5    4.59    0.57   1
   4   6   5    5.07    0.56   1
  -6  -7  -5    3.57    0.62   1
   6   7   5    3.90    0.55   1
  -6  -5   4    0.63    0.51  -2
   6  -1  -4    0.63    0.51   1
  -6  -5   4    0.84    0.35  -2
   6  -1  -4    0.84    0.35   1
   6   5  -4    0.47    0.34  -2
  -6   1   4    0.47    0.34   1
   4  -2  -4    2.71    0.41   1
   4  -2  -4    2.72    0.61   1
  -4   2   4    3.01    0.46   1
  -4   2   4    2.89    0.58   1
  -2  -4   4   26.68    2.25  -2
   2  -3  -4   26.68    2.25   1
  -2  -4   4   26.84    1.74  -2
   2  -3  -4   26.84    1.74   1
   2   4  -4   28.36    1.97  -2
  -2   3   4   28.36    1.97   1
   2   4  -4   25.78    1.82  -2
  -2   3   4   25.78    1.82   1
   0  -4  -4    9.62    0.91   1
   0  -4  -4   10.12    0.73   1
   0   4   4    9.99    0.65   1
   0   4   4   10.78    0.76   1
   2  -3   4    9.84    0.78  -2
  -2  -5  -4    9.84    0.78   1
   2  -3   4   10.64    0.82  -2
  -2  -5  -4   10.64    0.82   1
  -2   3  -4   11.71    0.77  -2
   2   5   4   11.71    0.77   1
  -4  -6  -4    5.27    0.53   1
  -4  -6  -4    4.33    0.49   1
   4   6   4    4.71    0.49   1
   6  -2   4    1.02    0.39  -2
  -6  -7  -4    1.02    0.39   1
  -6   2  -4    0.77    0.34  -2
   6   7   4    0.77    0.34   1
   6  -1  -3    0.58    0.48   1
   6  -1  -3    1.30    0.37   1
  -6   1   3    0.31    0.33   1
   4  -2  -3    1.77    0.50   1
   4  -2  -3    1.61    0.33   1
  -4   2   3    1.24    0.46   1
  -4   2   3    1.97    0.37   1
   2  -3  -3    0.60    0.32   1
   2  -3  -3    0.72    0.19   1
  -2   3   3    0.38    0.19   1
  -2   3   3    0.32    0.25   1
   0  -4  -3    0.67    0.19   1
   0  -4  -3    0.34    0.24   1
   0   4   3    0.71    0.16   1
   0   4   3    0.41    0.14   1
   0   4   3    0.25    0.20   1
   2  -3   3   11.91    0.89  -2
  -2  -5  -3   11.91    0.89   1
   2  -3   3   13.31    0.94  -2
  -2  -5  -3   13.31    0.94   1
  -2   3  -3   12.66    0.86  -2
   2   5   3   12.66    0.86   1
  -4  -6  -3    1.33    0.36   1
  -4  -6  -3    1.89    0.39   1
   4   6   3    1.60    0.38   1
   6  -2   3    2.45    0.51  -2
  -6  -7  -3    2.45    0.51   1
  -6   2  -3    1.69    0.41  -2
   6   7   3    1.69    0.41   1
   6  -1  -2   -0.19    0.38   1
  -6   1   2   -0.02    0.27   1
   4  -2  -2    3.43    0.61   1
   4  -2  -2    2.53    0.39   1
  -4   2   2    3.77    0.48   1
   2  -3  -2    0.67    0.31   1
   2  -3  -2    0.86    0.19   1
   2  -3  -2    0.77    0.10   1
  -2   3   2    0.42    0.20   1
   0  -4  -2    9.56    0.79   1
   0  -4  -2   13.56    1.03   1
   0   4   2   10.82    0.74   1
   0   4   2   13.21    0.85   1
  -2  -5  -2    7.56    0.56   1
  -2  -5  -2    5.61    0.54   1
  -2  -5  -2    7.18    0.49   1
   2   5   2    5.99    0.51   1
  -4  -6  -2    2.89    0.46   1
  -4  -6  -2    2.89    0.47   1
   4   6   2    2.73    0.47   1
   6  -2   2    1.07    0.41  -2
  -6  -7  -2    1.07    0.41   1
  -6   2  -2    1.23    0.36  -2
   6   7   2    1.23    0.36   1
   6  -1  -1    1.16    0.48   1
  -6   1   1    0.36    0.32   1
  -4  -5   1    2.71    0.56  -2
   4  -2  -1    2.71    0.56   1
  -4  -5   1    2.18    0.34  -2
   4  -2  -1    2.18    0.34   1
  -4  -5   1    2.32    0.25  -2
   4  -2  -1    2.32    0.25   1
   4   5  -1    2.42    0.40  -2
  -4   2   1    2.42    0.40   1
   2  -3  -1    6.40    0.49   1
   2  -3  -1    5.98    0.67   1
   2  -3  -1    6.92    0.44   1
  -2   3   1    6.74    0.54   1
   0  -4   1   44.78    3.25  -2
   0  -4  -1   44.78    3.25   1
   0  -4   1   34.95    2.54  -2
   0  -4  -1   34.95    2.54   1
   0   4  -1   42.33    2.66  -2
   0   4   1   42.33    2.66   1
  -2  -5  -1   16.97    1.20   1
  -2  -5  -1   18.03    1.22   1
  -2  -5  -1   17.94    1.25   1
   2   5   1   17.48    1.23   1
   2   5   1   16.77    1.15   1
   2   5   1   18.54    1.43   1
  -4  -6  -1    1.92    0.39   1
  -6  -7  -1    0.16    0.33   1
   6   7   1   -0.06    0.28   1
   6  -1   0    0.03    0.43   1
  -6   1   0   -0.19    0.21   1
  -6   1   0    1.00    0.44   1
  -4  -5   0    3.77    0.53  -2
   4  -2   0    3.77    0.53   1
  -4  -5   0    3.95    0.39  -2
   4  -2   0    3.95    0.39   1
  -4  -5   0    4.59    0.36  -2
   4  -2   0    4.59    0.36   1
   2  -3   0   13.02    1.25   1
   2  -3   0   14.20    0.94   1
   2  -3   0   14.85    0.90   1
  -2   3   0   15.15    1.02   1
   0  -4   0   94.45    6.37  -2
   0  -4   0   94.45    6.37   1
   0  -4   0   94.28    7.54  -2
   0  -4   0   94.28    7.54   1
   0  -4   0  100.49    5.93  -2
   0  -4   0  100.49    5.93   1
   0   4   0   96.83    6.17  -2
   0   4   0   96.83    6.17   1
  -2  -5   0    0.08    0.14   1
  -2  -5   0    0.25    0.18   1
  -2  -5   0   -0.07    0.15   1
   2   5   0    0.03    0.18   1
   2   5   0    0.02    0.16   1
   4  -3   0    7.62    0.66  -2
  -4  -6   0    7.62    0.66   1
  -4   3   0    7.01    0.63  -2
   4   6   0    7.01    0.63   1
  -6  -7   0   -0.20    0.27   1
   6   7   0   -0.02    0.29   1
   6  -1   1    0.27    0.44   1
  -6   1  -1    0.13    0.25   1
   4  -2   1    6.94    0.54   1
   4  -2   1    6.88    0.51   1
   4  -2   1    6.71    0.74   1
  -4   2  -1    6.04    0.59   1
   2  -3   1   19.43    1.14   1
   2  -3   1   18.68    1.16   1
   2  -3   1   15.25    1.53   1
  -2   3  -1   19.02    1.25   1
   0  -4  -1   47.98    3.29  -2
   0  -4   1   47.98    3.29   1
   0  -4  -1   51.84    3.06  -2
   0  -4   1   51.84    3.06   1
   0  -4  -1   47.19    3.88  -2
   0  -4   1   47.19    3.88   1
   0   4   1   48.53    3.88  -2
   0   4  -1   48.53    3.88   1
   0   4   1   49.83    3.18  -2
   0   4  -1   49.83    3.18   1
  -2  -5   1    8.84    0.68   1
  -2  -5   1    7.99    0.66   1
  -2  -5   1    8.55    0.66   1
   2   5  -1    9.36    0.78   1
   2   5  -1    8.68    0.65   1
   4  -3  -1    5.13    0.46  -2
  -4  -6   1    5.13    0.46   1
   4  -3  -1    5.13    0.50  -2
  -4  -6   1    5.13    0.50   1
  -4   3   1    4.36    0.49  -2
   4   6  -1    4.36    0.49   1
  -6  -7   1   -0.26    0.27   1
   6   7  -1   -0.20    0.26   1
  -6  -6  -2    1.89    0.58  -2
   6  -1   2    1.89    0.58   1
   6   6   2    1.95    0.42  -2
  -6   1  -2    1.95    0.42   1
   4  -2   2    2.16    0.51   1
   4  -2   2    1.94    0.28   1
  -4   2  -2    1.97    0.38   1
   2  -3   2    8.30    0.72   1
   2  -3   2    6.13    0.48   1
   2  -3   2    7.17    0.48   1
  -2   3  -2    6.50    0.53   1
   0  -4   2   34.40    2.73   1
   0  -4   2   35.02    2.32   1
   0   4  -2   34.20    2.73   1
   0   4  -2   32.56    2.22   1
  -2  -5   2    2.09    0.30   1
  -2  -5   2    1.98    0.31   1
  -2  -5   2    2.38    0.33   1
   2   5  -2    2.20    0.40   1
   2   5  -2    1.59    0.30   1
  -4  -6   2    0.10    0.22   1
  -4  -6   2    0.64    0.26   1
   4   6  -2    0.38    0.28   1
  -6  -7   2    0.54    0.36   1
   6   7  -2    0.07    0.35   1
  -6  -6  -3    1.69    0.34  -2
   6  -1   3    1.69    0.34   1
  -6  -6  -3    1.55    0.56  -2
   6  -1   3    1.55    0.56   1
   6   6   3    1.06    0.38  -2
  -6   1  -3    1.06    0.38   1
   4  -2   3    4.15    0.68   1
   4  -2   3    3.21    0.33   1
  -4   2  -3    3.52    0.41   1
  -2  -5  -3   18.43    1.10  -2
   2  -3   3   18.43    1.10   1
  -2  -5  -3   16.10    1.49  -2
   2  -3   3   16.10    1.49   1
  -2  -5  -3   17.32    1.12  -2
   2  -3   3   17.32    1.12   1
   2   5   3   17.69    1.19  -2
  -2   3  -3   17.69    1.19   1
   0  -4   3   61.46    3.78   1
   0  -4   3   56.70    3.48   1
   0  -4   3   47.63    4.42   1
   0   4  -3   55.67    4.44   1
   0   4  -3   59.64    3.61   1
  -2  -5   3   17.93    1.36   1
  -2  -5   3   18.38    1.40   1
   2   5  -3   20.43    1.30   1
   2   5  -3   22.47    1.66   1
  -4  -6   3    1.87    0.38   1
  -4  -6   3    3.69    0.47   1
   4   6  -3    2.39    0.44   1
  -6  -7   3   -0.08    0.30   1
   6   7  -3   -0.16    0.29   1
  -6  -6  -4    1.75    0.37  -2
   6  -1   4    1.75    0.37   1
   6   6   4    2.08    0.46  -2
  -6   1  -4    2.08    0.46   1
   4  -2   4    3.89    0.37   1
   4  -2   4    3.45    0.52   1
  -4   2  -4    3.76    0.41   1
  -2  -5  -4   13.39    0.86  -2
   2  -3   4   13.39    0.86   1
  -2  -5  -4   11.39    1.13  -2
   2  -3   4   11.39    1.13   1
   2   5   4   12.64    1.16  -2
  -2   3  -4   12.64    1.16   1
   2   5   4   13.46    0.90  -2
  -2   3  -4   13.46    0.90   1
   0  -4   4    1.89    0.32   1
   0   4  -4    2.09    0.24   1
   0   4  -4    1.78    0.38   1
   2  -4  -4    6.56    0.53  -2
  -2  -5   4    6.56    0.53   1
   2  -4  -4    6.64    0.57  -2
  -2  -5   4    6.64    0.57   1
  -2   4   4    6.07    0.69  -2
   2   5  -4    6.07    0.69   1
  -4  -6   4    2.87    0.46   1
  -4  -6   4    1.66    0.37   1
   4   6  -4    2.44    0.45   1
   6  -1   5    0.40    0.25   1
  -6   1  -5    0.58    0.32   1
   4  -2   5    7.04    0.77   1
   4  -2   5    7.29    0.57   1
  -4   2  -5    7.32    0.83   1
  -4   2  -5    6.52    0.59   1
   2  -3   5   18.80    1.21   1
   2  -3   5   17.92    1.58   1
  -2   3  -5   18.83    1.26   1
  -2   3  -5   18.99    1.61   1
   0  -4   5    8.12    0.63   1
   0   4  -5    6.81    0.73   1
   0   4  -5    7.61    0.54   1
   2  -4  -5   16.90    1.15  -2
  -2  -5   5   16.90    1.15   1
   2  -4  -5   15.21    1.21  -2
  -2  -5   5   15.21    1.21   1
  -2   4   5   16.99    1.44  -2
   2   5  -5   16.99    1.44   1
  -4  -6   5    0.68    0.32   1
  -4  -6   5    0.35    0.25   1
   4   6  -5    0.78    0.33   1
   6  -1   6    0.01    0.20   1
  -6   1  -6   -0.28    0.21   1
   4  -2   6    9.70    0.73   1
   4  -2   6    9.21    0.97   1
  -4   2  -6    9.43    0.75   1
  -4   2  -6   10.41    1.02   1
   2  -3   6   28.13    1.95   1
   2  -3   6   28.20    1.73   1
   2  -3   6   24.52    2.26   1
  -2   3  -6   26.51    2.28   1
  -2   3  -6   29.56    1.82   1
   0  -4   6    4.98    0.50   1
   0   4  -6    5.77    0.63   1
   0   4  -6    5.85    0.41   1
  -2  -5   6    5.46    0.54   1
  -2  -5   6    5.80    0.48   1
   2   5  -6    5.26    0.68   1
  -4  -6   6    0.06    0.22   1
  -4  -6   6    0.12    0.29   1
   4   6  -6   -0.11    0.25   1
   6  -1   7   -0.01    0.21   1
  -4  -6  -7    0.86    0.44  -2
   4  -2   7    0.86    0.44   1
  -4  -6  -7    0.73    0.22  -2
   4  -2   7    0.73    0.22   1
   4   6   7    1.36    0.49  -2
  -4   2  -7    1.36    0.49   1
   2  -3   7   21.05    1.53   1
   2  -3   7   20.90    1.36   1
  -2   3  -7   20.64    1.80   1
   0  -5  -7    5.46    0.50  -2
   0  -4   7    5.46    0.50   1
   0   5   7    5.11    0.62  -2
   0   4  -7    5.11    0.62   1
  -2  -5   7    7.88    0.69   1
  -2  -5   7    8.22    0.61   1
   2   5  -7    6.75    0.84   1
  -4  -6   7    0.59    0.35   1
   4   6  -7    0.44    0.31   1
   6  -1   8   -0.16    0.20   1
  -4  -6  -8    9.13    0.73  -2
   4  -2   8    9.13    0.73   1
   4   6   8    9.97    1.01  -2
  -4   2  -8    9.97    1.01   1
   2  -3   8   35.75    2.48   1
   2  -3   8   35.49    2.22   1
  -2   3  -8   34.71    2.92   1
   0  -5  -8    0.41    0.24  -2
   0  -4   8    0.41    0.24   1
   0   5   8    0.89    0.43  -2
   0   4  -8    0.89    0.43   1
  -2  -5   8    4.81    0.63   1
   2   5  -8    5.36    0.81   1
   4  -4  -8    0.00    0.30  -2
  -4  -6   8    0.00    0.30   1
  -4   4   8    0.18    0.31  -2
   4   6  -8    0.18    0.31   1
   4  -2   9    4.31    0.46   1
  -4   2  -9    5.89    0.71   1
   2  -3   9   15.12    1.04   1
   2  -3   9   14.81    1.16   1
  -2   3  -9   14.77    1.39   1
   0  -5  -9    1.45    0.33  -2
   0  -4   9    1.45    0.33   1
   0   5   9    1.26    0.46  -2
   0   4  -9    1.26    0.46   1
  -2  -5   9    1.07    0.36   1
   2   5  -9    0.36    0.49   1
  -4   4   9    2.12    0.45  -2
   4   6  -9    2.12    0.45   1
   4  -2  10    1.92    0.36   1
  -4   2 -10    4.34    0.75   1
   2  -3  10   10.14    0.85   1
   2  -3  10    9.20    0.74   1
  -2   3 -10   10.18    1.02   1
   0  -4  10    0.75    0.29   1
   0   4 -10    0.84    0.47   1
  -2  -5  10    3.11    0.54   1
   2   5 -10    2.73    0.69   1
   4   6 -10    1.06    0.40   1
   4  -2  11    0.00    0.17   1
  -4   2 -11    0.67    0.49   1
   0  -4  11    0.72    0.30   1
   0   4 -11    1.27    0.51   1
  -2  -5  11   -0.05    0.30   1
   2   5 -11    0.21    0.51   1
   4   6 -11    1.06    0.41   1
   4  -2  12    0.23    0.23   1
  -4   2 -12    0.62    0.53   1
  -2  -6 -12    1.19    0.40  -2
   2  -3  12    1.19    0.40   1
  -2  -6 -12    1.34    0.29  -2
   2  -3  12    1.34    0.29   1
   2   6  12    1.75    0.59  -2
  -2   3 -12    1.75    0.59   1
   0  -4  12    7.46    0.71   1
   0   4 -12    7.65    0.88   1
  -2   5  12    0.69    0.26  -2
   2   5 -12    0.69    0.26   1
  -2   5  12    0.15    0.57  -2
   2   5 -12    0.15    0.57   1
   4  -2  13    0.48    0.26   1
  -4   2 -13    0.38    0.58   1
   2  -3  13    3.36    0.59   1
   2  -3  13    2.48    0.40   1
  -2   3 -13    2.81    0.72   1
   0  -4  13    4.79    0.65   1
   0   4 -13    4.85    0.88   1
  -2   5  13   -0.12    0.58  -2
   2   5 -13   -0.12    0.58   1
   2  -3  14    0.83    0.29   1
  -2   3 -14    0.86    0.62   1
   0   4 -14    5.36    0.97   1
   2  -3  15    0.16    0.20   1
   1  -2  17    1.15    0.40  -2
  -1  -5 -17    1.15    0.40   1
   1  -4 -16    0.75    0.36   1
   1  -4 -16    0.67    0.72   1
  -1  -5 -16    0.01    0.30   1
   3  -3 -15   -0.18    0.28   1
  -3   3  15   -0.09    0.32   1
  -1  -3  15    0.26    0.28  -2
   1  -4 -15    0.26    0.28   1
  -1  -3  15   -0.53    0.56  -2
   1  -4 -15   -0.53    0.56   1
   1   3 -15   -0.25    0.25  -2
  -1   4  15   -0.25    0.25   1
  -1  -5 -15    1.19    0.38   1
   1   5  15    1.46    0.38   1
  -3  -6 -15    0.49    0.34   1
   3   6  15    0.10    0.32   1
   3  -3 -14    0.17    0.31   1
  -3   3  14   -0.44    0.26   1
  -1  -3  14    1.93    0.73  -2
   1  -4 -14    1.93    0.73   1
  -1  -3  14    2.73    0.46  -2
   1  -4 -14    2.73    0.46   1
   1   3 -14    1.33    0.38  -2
  -1   4  14    1.33    0.38   1
  -1  -5 -14    0.95    0.35   1
   1   5  14    1.47    0.40   1
   1   5  14    1.24    0.35   1
   3  -2  14    0.43    0.34  -2
  -3  -6 -14    0.43    0.34   1
  -3   2 -14    0.15    0.24  -2
   3   6  14    0.15    0.24   1
   3  -3 -13    0.29    0.28   1
   3  -3 -13   -0.44    0.59   1
  -3   3  13   -0.22    0.47   1
  -3   3  13   -0.40    0.25   1
  -1  -3  13    1.28    0.63  -2
   1  -4 -13    1.28    0.63   1
  -1  -3  13    0.96    0.33  -2
   1  -4 -13    0.96    0.33   1
   1   3 -13    1.39    0.41  -2
  -1   4  13    1.39    0.41   1
   1   3 -13    1.25    0.35  -2
  -1   4  13    1.25    0.35   1
  -1  -5 -13    1.68    0.58   1
  -1  -5 -13    1.25    0.35   1
   1   5  13    1.12    0.35   1
   1   5  13    1.23    0.36   1
   3  -2  13    0.96    0.37  -2
  -3  -6 -13    0.96    0.37   1
   3  -2  13    0.67    0.33  -2
  -3  -6 -13    0.67    0.33   1
  -3   2 -13    0.41    0.27  -2
   3   6  13    0.41    0.27   1
   3  -3 -12   -0.30    0.51   1
   3  -3 -12    0.41    0.28   1
  -3   3  12   -0.26    0.46   1
  -3   3  12    0.17    0.27   1
   1  -4 -12    0.63    0.29   1
   1  -4 -12    0.45    0.52   1
  -1   4  12    0.50    0.35   1
  -1   4  12    0.08    0.24   1
  -1  -5 -12    4.50    0.52   1
  -1  -5 -12    3.96    0.71   1
   1   5  12    4.38    0.54   1
   1   5  12    3.12    0.39   1
  -3  -6 -12    1.94    0.40   1
  -3  -6 -12    1.46    0.37   1
   3   6  12    0.30    0.24   1
   3   6  12    1.00    0.32   1
   5  -2 -11    0.01    0.33   1
  -5   2  11    0.22    0.30   1
  -3  -4  11    3.12    0.78  -2
   3  -3 -11    3.12    0.78   1
  -3  -4  11    2.04    0.41  -2
   3  -3 -11    2.04    0.41   1
   3   4 -11    2.15    0.63  -2
  -3   3  11    2.15    0.63   1
   3   4 -11    1.80    0.41  -2
  -3   3  11    1.80    0.41   1
   1  -4 -11    1.12    0.32   1
   1  -4 -11    1.08    0.53   1
  -1   4  11    0.85    0.28   1
  -1   4  11    1.04    0.39   1
  -1   4  11    1.10    0.40   1
   1  -3  11    6.85    0.64  -2
  -1  -5 -11    6.85    0.64   1
  -1   3 -11    7.62    0.65  -2
   1   5  11    7.62    0.65   1
  -3  -6 -11    1.59    0.41   1
  -3  -6 -11    0.90    0.34   1
   3   6  11    1.40    0.34   1
   3   6  11    1.15    0.32   1
  -5  -7 -11    1.98    0.52   1
  -5  -7 -11    1.70    0.51   1
   5   7  11    1.29    0.39   1
   5  -2 -10    0.40    0.36   1
  -5   2  10    0.54    0.33   1
  -3  -4  10    5.07    0.60  -2
   3  -3 -10    5.07    0.60   1
  -3  -4  10    6.08    0.96  -2
   3  -3 -10    6.08    0.96   1
   3   4 -10    6.36    0.84  -2
  -3   3  10    6.36    0.84   1
   3   4 -10    3.84    0.58  -2
  -3   3  10    3.84    0.58   1
   1  -4 -10    5.66    0.52   1
   1  -4 -10    5.42    0.71   1
  -1   4  10    4.98    0.56   1
  -1   4  10    5.68    0.52   1
  -1   4  10    5.21    0.57   1
   1  -3  10    5.95    0.61  -2
  -1  -5 -10    5.95    0.61   1
   1  -3  10    8.46    0.79  -2
  -1  -5 -10    8.46    0.79   1
  -1   3 -10    7.76    0.54  -2
   1   5  10    7.76    0.54   1
  -1   3 -10    6.49    0.62  -2
   1   5  10    6.49    0.62   1
  -3  -6 -10    1.60    0.40   1
  -3  -6 -10    1.21    0.35   1
   3   6  10    0.96    0.31   1
   3   6  10    1.79    0.35   1
   5  -2  10    0.93    0.43  -2
  -5  -7 -10    0.93    0.43   1
   5  -2  10    1.74    0.46  -2
  -5  -7 -10    1.74    0.46   1
  -5   2 -10    0.80    0.33  -2
   5   7  10    0.80    0.33   1
   5  -2  -9    0.32    0.53   1
   5  -2  -9   -0.19    0.31   1
  -5   2   9    0.63    0.32   1
   3  -3  -9    0.33    0.48   1
   3  -3  -9    0.44    0.28   1
  -3   3   9   -0.05    0.23   1
  -3   3   9    0.22    0.51   1
   1  -4  -9    3.08    0.64   1
   1  -4  -9    2.77    0.42   1
  -1   4   9    2.84    0.53   1
  -1   4   9    3.14    0.51   1
  -1   4   9    3.28    0.44   1
   1  -3   9    6.13    0.64  -2
  -1  -5  -9    6.13    0.64   1
   1  -3   9    5.31    0.52  -2
  -1  -5  -9    5.31    0.52   1
  -3  -6  -9    2.38    0.44   1
  -3  -6  -9    2.47    0.46   1
   3   6   9    3.04    0.40   1
   3   6   9    2.45    0.41   1
   5  -2   9    2.48    0.51  -2
  -5  -7  -9    2.48    0.51   1
   5  -2   9    1.85    0.49  -2
  -5  -7  -9    1.85    0.49   1
  -5   2  -9    1.02    0.36  -2
   5   7   9    1.02    0.36   1
   5  -2  -8    0.15    0.50   1
   5  -2  -8    0.73    0.35   1
  -5   2   8    0.67    0.32   1
   3  -3  -8    1.23    0.52   1
   3  -3  -8    1.49    0.35   1
  -3   3   8    1.91    0.58   1
  -3   3   8    1.53    0.36   1
   1  -4  -8    0.23    0.36   1
   1  -4  -8   -0.19    0.20   1
  -1   4   8   -0.16    0.32   1
  -1   4   8   -0.45    0.26   1
  -1   4   8   -0.12    0.18   1
  -1  -5  -8    0.16    0.19   1
  -1  -5  -8   -0.18    0.25   1
   1   5   8    0.02    0.18   1
   1   5   8    0.00    0.17   1
  -3  -6  -8    5.95    0.55   1
  -3  -6  -8    5.44    0.55   1
   3   6   8    5.08    0.51   1
  -5  -7  -8    3.20    0.56   1
  -5  -7  -8    2.26    0.50   1
   5   7   8    1.62    0.39   1
  -5  -5   7    0.86    0.56  -2
   5  -2  -7    0.86    0.56   1
  -5  -5   7    0.99    0.38  -2
   5  -2  -7    0.99    0.38   1
   5   5  -7    1.16    0.40  -2
  -5   2   7    1.16    0.40   1
   3  -3  -7   13.40    0.98   1
   3  -3  -7   13.50    1.26   1
  -3   3   7   12.27    0.99   1
  -3   3   7   12.44    1.09   1
  -1  -4   7    0.11    0.20  -2
   1  -4  -7    0.11    0.20   1
  -1  -4   7   -0.10    0.28  -2
   1  -4  -7   -0.10    0.28   1
   1   4  -7    0.11    0.29  -2
  -1   4   7    0.11    0.29   1
   1   4  -7   -0.03    0.32  -2
  -1   4   7   -0.03    0.32   1
   1   4  -7    0.24    0.19  -2
  -1   4   7    0.24    0.19   1
  -1  -5  -7    3.68    0.51   1
  -1  -5  -7    3.62    0.41   1
   1   5   7    2.71    0.31   1
  -3  -6  -7    7.61    0.70   1
   3   6   7    8.58    0.68   1
  -5  -7  -7    5.61    0.61   1
  -5  -7  -7    5.95    0.73   1
   5   7   7    5.45    0.57   1
  -5  -5   6    0.11    0.39  -2
   5  -2  -6    0.11    0.39   1
  -5  -5   6    1.11    0.36  -2
   5  -2  -6    1.11    0.36   1
   5   5  -6    1.03    0.56  -2
  -5   2   6    1.03    0.56   1
   5   5  -6    0.50    0.28  -2
  -5   2   6    0.50    0.28   1
   3  -3  -6    3.32    0.46   1
   3  -3  -6    4.13    0.67   1
  -3   3   6    3.39    0.42   1
  -3   3   6    3.92    0.66   1
  -1  -4   6   22.24    1.63  -2
   1  -4  -6   22.24    1.63   1
  -1  -4   6   28.11    2.13  -2
   1  -4  -6   28.11    2.13   1
   1   4  -6   20.62    1.70  -2
  -1   4   6   20.62    1.70   1
   1   4  -6   28.61    1.84  -2
  -1   4   6   28.61    1.84   1
   1   4  -6   26.32    1.77  -2
  -1   4   6   26.32    1.77   1
  -1  -5  -6    1.00    0.32   1
  -1  -5  -6    1.64    0.28   1
   1   5   6    1.26    0.26   1
   3  -3   6   12.41    0.99  -2
  -3  -6  -6   12.41    0.99   1
   3  -3   6   11.72    0.96  -2
  -3  -6  -6   11.72    0.96   1
  -3   3  -6   13.93    0.94  -2
   3   6   6   13.93    0.94   1
  -5  -7  -6    0.07    0.36   1
  -5  -7  -6    0.69    0.34   1
   5   7   6    0.51    0.30   1
   5  -2  -5    0.91    0.50   1
   5  -2  -5    1.12    0.37   1
  -5   2   5    1.88    0.60   1
  -5   2   5    1.61    0.43   1
   3  -3  -5    0.12    0.22   1
   3  -3  -5    0.28    0.30   1
  -3   3   5    0.17    0.24   1
  -3   3   5   -0.60    0.33   1
  -1  -4   5    7.90    0.74  -2
   1  -4  -5    7.90    0.74   1
   1   4  -5    6.13    0.60  -2
  -1   4   5    6.13    0.60   1
  -1  -5  -5   -0.02    0.17   1
  -1  -5  -5    0.00    0.18   1
  -1  -5  -5    0.00    0.14   1
   1   5   5    0.02    0.16   1
   1   5   5    0.16    0.13   1
   3  -3   5   38.28    2.59  -2
  -3  -6  -5   38.28    2.59   1
   3  -3   5   41.93    2.70  -2
  -3  -6  -5   41.93    2.70   1
  -3   3  -5   39.33    2.49  -2
   3   6   5   39.33    2.49   1
  -5  -7  -5    4.57    0.63   1
  -5  -7  -5    3.81    0.58   1
   5   7   5    3.85    0.54   1
   5  -2  -4    0.48    0.29   1
   5  -2  -4    0.37    0.45   1
  -5   2   4    0.54    0.29   1
  -5   2   4    0.73    0.51   1
   3  -3  -4    0.35    0.23   1
   3  -3  -4    1.09    0.39   1
  -3   3   4    0.65    0.25   1
   1  -4  -4   25.65    2.26   1
   1  -4  -4   27.17    1.77   1
  -1   4   4   26.41    1.96   1
  -1   4   4   30.36    1.86   1
  -1  -5  -4    5.77    0.50   1
  -1  -5  -4    5.50    0.49   1
  -1  -5  -4    5.10    0.57   1
   1   5   4    6.77    0.45   1
   1   5   4    5.95    0.46   1
  -3  -6  -4    7.33    0.69   1
   3   6   4    9.00    0.68   1
  -5  -7  -4    0.38    0.31   1
  -5  -7  -4    0.45    0.36   1
   5   7   4    0.40    0.28   1
   5  -2  -3    0.60    0.44   1
   5  -2  -3    0.37    0.28   1
  -5   2   3    1.30    0.50   1
  -5   2   3    0.24    0.24   1
  -3  -5   3    8.69    0.68  -2
   3  -3  -3    8.69    0.68   1
   3   5  -3    9.07    0.72  -2
  -3   3   3    9.07    0.72   1
   1  -4  -3   12.53    1.16   1
   1  -4  -3   13.23    0.89   1
  -1   4   3   13.09    0.95   1
   1  -4   3   11.71    0.84  -2
  -1  -5  -3   11.71    0.84   1
  -3  -6  -3    1.40    0.31   1
  -3  -6  -3    0.59    0.27   1
   3   6   3    0.60    0.33   1
  -5  -7  -3    0.49    0.32   1
   5   7   3    0.81    0.33   1
   5  -2  -2    6.41    0.76   1
   5  -2  -2    6.17    0.58   1
  -5   2   2    6.39    0.63   1
  -5   2   2    6.04    0.66   1
  -3  -5   2   10.73    0.77  -2
   3  -3  -2   10.73    0.77   1
  -3  -5   2   10.77    1.02  -2
   3  -3  -2   10.77    1.02   1
   3   5  -2   11.12    0.91  -2
  -3   3   2   11.12    0.91   1
   3   5  -2    9.96    0.82  -2
  -3   3   2    9.96    0.82   1
   1  -4  -2   15.71    1.03   1
   1  -4  -2   14.16    1.34   1
  -1   4   2   16.34    1.10   1
   1  -4   2    0.94    0.25  -2
  -1  -5  -2    0.94    0.25   1
   1  -4   2    1.17    0.24  -2
  -1  -5  -2    1.17    0.24   1
   1  -4   2    1.06    0.24  -2
  -1  -5  -2    1.06    0.24   1
  -1   4  -2    1.66    0.21  -2
   1   5   2    1.66    0.21   1
  -1   4  -2    0.75    0.22  -2
   1   5   2    0.75    0.22   1
  -3  -6  -2    0.49    0.24   1
  -3  -6  -2    0.04    0.18   1
   3   6   2   -0.19    0.24   1
   5  -3   2    0.00    0.25  -2
  -5  -7  -2    0.00    0.25   1
  -5   3  -2    0.21    0.28  -2
   5   7   2    0.21    0.28   1
   5  -2  -1    1.62    0.48   1
   5  -2  -1    1.28    0.32   1
  -5   2   1    2.02    0.43   1
   3  -3  -1    7.74    0.81   1
   3  -3  -1    7.98    0.54   1
  -3   3   1    8.14    0.66   1
   1  -4  -1   29.54    1.84   1
   1  -4  -1   26.06    2.36   1
  -1   4   1   31.15    1.94   1
   1  -4   1   15.73    1.05  -2
  -1  -5  -1   15.73    1.05   1
   1  -4   1   14.87    1.02  -2
  -1  -5  -1   14.87    1.02   1
   1  -4   1   14.61    1.05  -2
  -1  -5  -1   14.61    1.05   1
   1  -4   1   13.81    1.24  -2
  -1  -5  -1   13.81    1.24   1
  -1   4  -1   15.30    0.98  -2
   1   5   1   15.30    0.98   1
  -3  -6  -1    0.34    0.21   1
  -3  -6  -1    0.19    0.25   1
  -3  -6  -1    0.83    0.21   1
   3   6   1    0.51    0.24   1
   3   6   1    0.06    0.26   1
   5  -3   1    6.85    0.69  -2
  -5  -7  -1    6.85    0.69   1
  -5   3  -1    7.57    0.66  -2
   5   7   1    7.57    0.66   1
   5  -2   0    0.52    0.41   1
  -5   2   0    0.19    0.26   1
   3  -3   0    4.81    0.35   1
   3  -3   0    4.51    0.38   1
   3  -3   0    3.93    0.54   1
  -3   3   0    4.52    0.43   1
   1  -4   0   35.16    2.36   1
   1  -4   0   36.48    3.04   1
  -1   4   0   41.59    2.49   1
  -1  -5   0    5.99    0.48   1
  -1  -5   0    5.69    0.47   1
  -3  -6   0    1.52    0.34   1
  -3  -6   0    1.68    0.29   1
  -3  -6   0    1.67    0.33   1
   3   6   0    1.82    0.36   1
   3   6   0    1.45    0.34   1
  -5  -7   0    0.95    0.37   1
   5   7   0    1.38    0.38   1
  -5  -6  -1   -0.06    0.40  -2
   5  -2   1   -0.06    0.40   1
   5   6   1    0.13    0.27  -2
  -5   2  -1    0.13    0.27   1
   3  -3   1   14.60    0.90   1
   3  -3   1   14.48    0.93   1
   3  -3   1   11.81    1.25   1
  -3   3  -1   14.02    1.01   1
  -1  -5  -1    9.90    0.72  -2
   1  -4   1    9.90    0.72   1
  -1  -5  -1   11.89    0.98  -2
   1  -4   1   11.89    0.98   1
   1   5   1    9.98    0.76  -2
  -1   4  -1    9.98    0.76   1
  -1  -5   1    4.68    0.41   1
  -1  -5   1    4.73    0.42   1
  -1  -5   1    4.84    0.48   1
  -1  -5   1    5.05    0.42   1
   1   5  -1    4.49    0.48   1
  -3  -6   1    2.16    0.38   1
  -3  -6   1    2.61    0.37   1
   3   6  -1    2.51    0.40   1
   3   6  -1    2.93    0.36   1
  -5  -7   1    2.53    0.49   1
   5   7  -1    2.60    0.46   1
  -5  -6  -2    0.42    0.19  -2
   5  -2   2    0.42    0.19   1
  -5  -6  -2    0.39    0.41  -2
   5  -2   2    0.39    0.41   1
   5   6   2    0.44    0.27  -2
  -5   2  -2    0.44    0.27   1
   3  -3   2   16.11    1.01   1
   3  -3   2   13.93    1.37   1
   3  -3   2   15.68    1.00   1
  -3   3  -2   15.72    1.11   1
  -1  -5  -2    0.93    0.18  -2
   1  -4   2    0.93    0.18   1
  -1  -5  -2    1.30    0.19  -2
   1  -4   2    1.30    0.19   1
  -1  -5  -2    0.84    0.34  -2
   1  -4   2    0.84    0.34   1
   1   5   2    1.05    0.21  -2
  -1   4  -2    1.05    0.21   1
  -1  -5   2   13.38    0.93   1
  -1  -5   2   12.06    0.89   1
  -1  -5   2   12.42    0.88   1
   1   5  -2   12.39    1.08   1
   3  -4  -2    5.09    0.49  -2
  -3  -6   2    5.09    0.49   1
   3  -4  -2    4.91    0.47  -2
  -3  -6   2    4.91    0.47   1
  -3   4   2    5.05    0.52  -2
   3   6  -2    5.05    0.52   1
  -3   4   2    5.01    0.57  -2
   3   6  -2    5.01    0.57   1
  -3   4   2    4.87    0.49  -2
   3   6  -2    4.87    0.49   1
  -5  -7   2    6.20    0.63   1
   5   7  -2    5.99    0.62   1
   5  -2   3    2.27    0.59   1
   5  -2   3    2.12    0.34   1
  -5   2  -3    2.65    0.44   1
   3  -3   3   28.10    1.74   1
   3  -3   3   26.53    2.34   1
  -3   3  -3   28.88    1.89   1
  -1  -5  -3   34.34    3.10  -2
   1  -4   3   34.34    3.10   1
  -1  -5  -3   40.34    2.40  -2
   1  -4   3   40.34    2.40   1
  -1  -5  -3   38.64    2.35  -2
   1  -4   3   38.64    2.35   1
  -1  -5  -3   39.02    2.64  -2
   1  -4   3   39.02    2.64   1
   1   5   3   39.18    2.51  -2
  -1   4  -3   39.18    2.51   1
   1   5   3   39.25    3.11  -2
  -1   4  -3   39.25    3.11   1
  -1  -5   3    3.16    0.34   1
  -1  -5   3    3.18    0.31   1
  -1  -5   3    2.87    0.34   1
   1   5  -3    3.24    0.41   1
   3  -4  -3    1.12    0.30  -2
  -3  -6   3    1.12    0.30   1
   3  -4  -3    1.42    0.32  -2
  -3  -6   3    1.42    0.32   1
  -3   4   3    0.80    0.29  -2
   3   6  -3    0.80    0.29   1
  -3   4   3    1.17    0.38  -2
   3   6  -3    1.17    0.38   1
  -3   4   3    0.98    0.38  -2
   3   6  -3    0.98    0.38   1
  -5  -7   3    0.13    0.26   1
   5   7  -3    0.39    0.33   1
   5  -2   4    4.18    0.42   1
   5  -2   4    4.46    0.61   1
  -5   2  -4    4.17    0.46   1
   3  -3   4   21.44    1.77   1
   3  -3   4   18.93    1.29   1
  -3   3  -4   22.48    1.78   1
  -3   3  -4   18.37    1.40   1
   1  -4   4    1.69    0.21   1
   1  -4   4    2.03    0.33   1
   1  -4   4    1.64    0.24   1
  -1   4  -4    1.86    0.41   1
  -1   4  -4    1.78    0.25   1
  -1  -5   4   11.57    0.90   1
  -1  -5   4   11.24    0.84   1
   1   5  -4   13.04    1.08   1
  -3  -6   4    3.16    0.40   1
  -3  -6   4    3.68    0.42   1
   3   6  -4    3.51    0.48   1
   3   6  -4    4.76    0.64   1
  -5  -7   4    0.63    0.34   1
   5   7  -4    0.41    0.34   1
   5  -2   5    8.78    0.74   1
   5  -2   5    9.82    1.03   1
  -5   2  -5    9.03    0.79   1
  -5   2  -5   11.79    1.09   1
  -3  -6  -5   52.16    3.15  -2
   3  -3   5   52.16    3.15   1
  -3  -6  -5   48.55    4.16  -2
   3  -3   5   48.55    4.16   1
   3   6   5   51.44    3.38  -2
  -3   3  -5   51.44    3.38   1
   3   6   5   53.74    4.18  -2
  -3   3  -5   53.74    4.18   1
   1  -4   5    1.06    0.28   1
   1  -4   5    0.72    0.35   1
   1  -4   5    0.90    0.19   1
  -1   4  -5    1.41    0.36   1
  -1   4  -5    1.01    0.18   1
   1  -5  -5    0.44    0.16  -2
  -1  -5   5    0.44    0.16   1
   1  -5  -5    0.42    0.23  -2
  -1  -5   5    0.42    0.23   1
  -1   5   5    0.86    0.35  -2
   1   5  -5    0.86    0.35   1
  -3  -6   5    3.22    0.40   1
  -3  -6   5    2.86    0.44   1
   3   6  -5    3.55    0.48   1
   3   6  -5    3.45    0.61   1
  -5  -7   5   -0.34    0.25   1
   5   7  -5    0.04    0.32   1
   5  -2   6    4.47    0.46   1
   5  -2   6    3.71    0.81   1
  -5   2  -6    4.36    0.58   1
  -5   2  -6    6.09    0.88   1
  -3  -6  -6   13.02    1.29  -2
   3  -3   6   13.02    1.29   1
  -3  -6  -6   14.56    0.98  -2
   3  -3   6   14.56    0.98   1
   3   6   6   15.66    1.03  -2
  -3   3  -6   15.66    1.03   1
   3   6   6   13.56    1.33  -2
  -3   3  -6   13.56    1.33   1
   1  -4   6    0.38    0.16   1
   1  -4   6    0.23    0.22   1
  -1   4  -6    0.32    0.14   1
  -1   4  -6    0.61    0.33   1
   1  -5  -6   13.79    1.12  -2
  -1  -5   6   13.79    1.12   1
   1  -5  -6   15.08    1.01  -2
  -1  -5   6   15.08    1.01   1
  -1   5   6   15.10    1.32  -2
   1   5  -6   15.10    1.32   1
  -3  -6   6    1.93    0.39   1
  -3  -6   6    2.99    0.49   1
   3   6  -6    2.71    0.45   1
   3   6  -6    2.32    0.59   1
   5  -4  -6    0.42    0.33  -2
  -5  -7   6    0.42    0.33   1
  -5   4   6    0.73    0.38  -2
   5   7  -6    0.73    0.38   1
   5  -2   7    3.92    0.45   1
   5  -2   7    5.01    0.78   1
  -5   2  -7    5.35    0.70   1
   3  -3   7   20.15    1.84   1
   3  -3   7   21.71    1.40   1
  -3   3  -7   21.63    1.86   1
   1  -4   7   -0.07    0.13   1
   1  -4   7    0.01    0.20   1
  -1   4  -7    0.46    0.35   1
   1  -5  -7    0.32    0.29  -2
  -1  -5   7    0.32    0.29   1
  -1   5   7    0.54    0.40  -2
   1   5  -7    0.54    0.40   1
  -3  -6   7   11.60    0.90   1
   3   6  -7    9.90    1.04   1
   3   6  -7    9.39    0.82   1
  -5   4   7    0.63    0.38  -2
   5   7  -7    0.63    0.38   1
   5  -2   8    0.90    0.59   1
   5  -2   8    0.81    0.27   1
  -5   2  -8    2.28    0.59   1
   3  -3   8    4.94    0.47   1
  -3   3  -8    5.15    0.67   1
   1  -4   8    0.71    0.23   1
   1  -4   8    0.68    0.29   1
  -1   4  -8    0.92    0.43   1
  -1  -5   8    1.44    0.37   1
   1   5  -8    1.09    0.49   1
  -3  -6   8    5.79    0.59   1
   3   6  -8    4.88    0.72   1
   3   6  -8    4.88    0.55   1
  -5  -7  -9    1.39    0.33  -2
   5  -2   9    1.39    0.33   1
   5   7   9    3.06    0.70  -2
  -5   2  -9    3.06    0.70   1
   3  -3   9    0.08    0.18   1
  -3   3  -9    0.30    0.42   1
  -1  -6  -9   11.72    0.86  -2
   1  -4   9   11.72    0.86   1
  -1  -6  -9   11.44    0.95  -2
   1  -4   9   11.44    0.95   1
   1   6   9   12.28    1.15  -2
  -1   4  -9   12.28    1.15   1
  -1  -5   9    0.39    0.30   1
   1   5  -9    0.35    0.45   1
  -3  -6   9    0.14    0.32   1
   3   6  -9   -0.55    0.48   1
  -5  -7 -10    2.70    0.45  -2
   5  -2  10    2.70    0.45   1
   5   7  10    4.22    0.83  -2
  -5   2 -10    4.22    0.83   1
   3  -3  10    2.13    0.35   1
  -3   3 -10    2.02    0.62   1
  -1  -6 -10    8.57    0.67  -2
   1  -4  10    8.57    0.67   1
  -1  -6 -10    8.10    0.73  -2
   1  -4  10    8.10    0.73   1
   1   6  10    7.45    0.88  -2
  -1   4 -10    7.45    0.88   1
  -1  -5  10    0.05    0.28   1
   1   5 -10   -0.13    0.41   1
  -3   5  10    0.54    0.61  -2
   3   6 -10    0.54    0.61   1
   3  -3  11    3.67    0.48   1
  -3   3 -11    5.15    0.84   1
  -1  -6 -11   11.57    0.87  -2
   1  -4  11   11.57    0.87   1
  -1  -6 -11   11.75    0.97  -2
   1  -4  11   11.75    0.97   1
   1   6  11   11.35    1.17  -2
  -1   4 -11   11.35    1.17   1
  -1  -5  11    0.31    0.31   1
   1   5 -11    0.50    0.52   1
  -3   5  11    0.39    0.65  -2
   3   6 -11    0.39    0.65   1
   3  -3  12    1.78    0.35   1
  -3   3 -12    2.72    0.69   1
   1  -4  12    4.27    0.45   1
   1  -4  12    4.23    0.50   1
  -1   4 -12    4.11    0.81   1
  -1  -5  12    0.81    0.37   1
   1   5 -12    0.41    0.55   1
   3   6 -12   -1.20    0.54   1
  -3  -7 -13    2.18    0.41  -2
   3  -3  13    2.18    0.41   1
   3   7  13    3.91    0.82  -2
  -3   3 -13    3.91    0.82   1
   1  -4  13    1.20    0.31   1
  -1   4 -13    2.41    0.70   1
  -1   6  13    0.90    0.63  -2
   1   5 -13    0.90    0.63   1
  -3  -7 -14    1.76    0.38  -2
   3  -3  14    1.76    0.38   1
   1  -4  14    0.10    0.17   1
   1  -4  15    1.34    0.33   1
   0  -3  16    0.38    0.35  -2
   0  -5 -16    0.38    0.35   1
   0  -3  16    0.28    0.70  -2
   0  -5 -16    0.28    0.70   1
  -2  -6 -16   -0.04    0.31   1
   2  -4 -15    0.18    0.37   1
  -2   4  15   -0.05    0.30   1
   0  -3  15   -0.20    0.57  -2
   0  -5 -15   -0.20    0.57   1
   0  -3  15    0.56    0.33  -2
   0  -5 -15    0.56    0.33   1
   0   3 -15    0.19    0.29  -2
   0   5  15    0.19    0.29   1
  -2  -6 -15    0.03    0.30   1
   2   6  15    0.05    0.28   1
   2  -4 -14   -0.18    0.57   1
   2  -4 -14   -0.20    0.35   1
  -2   4  14   -0.30    0.26   1
  -2   4  14    0.23    0.43   1
   0  -5 -14    0.35    0.31   1
   0  -5 -14   -0.02    0.56   1
   0   5  14    0.15    0.27   1
  -2  -6 -14    0.76    0.35   1
   2   6  14    0.97    0.38   1
   4  -3 -13    0.13    0.34   1
  -4   3  13   -0.28    0.34   1
  -2  -4  13    0.27    0.35  -2
   2  -4 -13    0.27    0.35   1
  -2  -4  13    0.56    0.62  -2
   2  -4 -13    0.56    0.62   1
   2   4 -13    0.24    0.43  -2
  -2   4  13    0.24    0.43   1
   2   4 -13    0.13    0.28  -2
  -2   4  13    0.13    0.28   1
   0  -5 -13    0.43    0.29   1
   0  -5 -13   -0.09    0.48   1
   0   5  13    0.05    0.24   1
  -2  -6 -13    0.48    0.31   1
   2   6  13    0.50    0.34   1
   2   6  13    0.75    0.34   1
  -4  -7 -13   -0.04    0.36   1
  -4  -7 -13    0.45    0.43   1
   4   7  13    0.17    0.27   1
   4  -3 -12    0.53    0.35   1
  -4   3  12   -0.28    0.31   1
  -2  -4  12   -0.01    0.51  -2
   2  -4 -12   -0.01    0.51   1
  -2  -4  12    0.19    0.35  -2
   2  -4 -12    0.19    0.35   1
   2   4 -12    0.42    0.43  -2
  -2   4  12    0.42    0.43   1
   2   4 -12    0.05    0.25  -2
  -2   4  12    0.05    0.25   1
   0  -5 -12    0.80    0.30   1
   0  -5 -12    0.49    0.48   1
   0   5  12    0.58    0.29   1
   2  -3  12    2.08    0.40  -2
  -2  -6 -12    2.08    0.40   1
  -2   3 -12    1.41    0.39  -2
   2   6  12    1.41    0.39   1
  -2   3 -12    1.75    0.38  -2
   2   6  12    1.75    0.38   1
  -4  -7 -12    0.38    0.37   1
  -4  -7 -12    0.79    0.42   1
   4   7  12    0.39    0.30   1
   4  -3 -11    0.34    0.35   1
  -4   3  11   -0.08    0.32   1
   2  -4 -11   -0.36    0.47   1
   2  -4 -11    0.05    0.28   1
  -2   4  11   -0.02    0.40   1
  -2   4  11    0.37    0.28   1
   0  -5 -11    1.21    0.33   1
   0  -5 -11    0.98    0.49   1
   0   5  11    1.93    0.38   1
   2  -3  11    6.62    0.61  -2
  -2  -6 -11    6.62    0.61   1
  -2   3 -11    6.35    0.54  -2
   2   6  11    6.35    0.54   1
  -2   3 -11    6.78    0.57  -2
   2   6  11    6.78    0.57   1
  -4  -7 -11    3.35    0.58   1
  -4  -7 -11    2.69    0.52   1
   4   7  11    2.45    0.44   1
   4  -3 -10    1.11    0.37   1
   4  -3 -10    1.34    0.61   1
  -4   3  10    1.12    0.39   1
   2  -4 -10    0.35    0.29   1
   2  -4 -10   -0.49    0.45   1
  -2   4  10   -0.21    0.20   1
  -2   4  10   -0.39    0.40   1
   0  -5 -10    0.08    0.36   1
   0  -5 -10    0.00    0.21   1
   0   5  10   -0.09    0.20   1
   2   6  10    1.14    0.30   1
   2   6  10    1.06    0.29   1
  -4  -7 -10    3.72    0.59   1
  -4  -7 -10    4.67    0.65   1
   4   7  10    5.02    0.58   1
  -4  -5   9    5.19    0.73  -2
   4  -3  -9    5.19    0.73   1
  -4  -5   9    4.82    0.56  -2
   4  -3  -9    4.82    0.56   1
   4   5  -9    5.39    0.84  -2
  -4   3   9    5.39    0.84   1
   4   5  -9    3.36    0.59  -2
  -4   3   9    3.36    0.59   1
   2  -4  -9   -0.09    0.42   1
   2  -4  -9   -0.08    0.26   1
  -2   4   9    0.13    0.23   1
  -2   4   9   -0.10    0.39   1
   0  -4   9    3.33    0.59  -2
   0  -5  -9    3.33    0.59   1
   0  -4   9    2.87    0.41  -2
   0  -5  -9    2.87    0.41   1
   0   4  -9    2.91    0.46  -2
   0   5   9    2.91    0.46   1
   0   4  -9    3.05    0.44  -2
   0   5   9    3.05    0.44   1
  -2  -6  -9    1.66    0.38   1
  -2  -6  -9    0.92    0.32   1
   2   6   9    0.39    0.27   1
  -4  -7  -9    3.53    0.55   1
  -4  -7  -9    2.70    0.51   1
   4   7   9    2.53    0.43   1
  -4  -5   8    1.07    0.35  -2
   4  -3  -8    1.07    0.35   1
  -4  -5   8    0.13    0.45  -2
   4  -3  -8    0.13    0.45   1
   4   5  -8   -0.16    0.26  -2
  -4   3   8   -0.16    0.26   1
   4   5  -8    0.98    0.56  -2
  -4   3   8    0.98    0.56   1
   2  -4  -8    2.84    0.64   1
   2  -4  -8    2.59    0.40   1
  -2   4   8    2.32    0.60   1
  -2   4   8    3.67    0.48   1
   0  -4   8    0.25    0.35  -2
   0  -5  -8    0.25    0.35   1
   0  -4   8    0.38    0.24  -2
   0  -5  -8    0.38    0.24   1
   0   4  -8    0.44    0.31  -2
   0   5   8    0.44    0.31   1
   0   4  -8    0.49    0.29  -2
   0   5   8    0.49    0.29   1
   0   4  -8    0.27    0.22  -2
   0   5   8    0.27    0.22   1
  -2  -6  -8    9.92    0.82   1
  -2  -6  -8   10.45    0.84   1
   2   6   8   10.93    0.77   1
   4  -3   8    4.59    0.51  -2
  -4  -7  -8    4.59    0.51   1
   4  -3   8    3.09    0.54  -2
  -4  -7  -8    3.09    0.54   1
  -4   3  -8    4.27    0.53  -2
   4   7   8    4.27    0.53   1
   4  -3  -7   -0.32    0.23   1
   4  -3  -7   -0.22    0.35   1
  -4   3   7   -0.23    0.47   1
  -4   3   7   -0.30    0.23   1
   2  -4  -7    3.26    0.61   1
   2  -4  -7    1.59    0.37   1
  -2   4   7    3.09    0.57   1
  -2   4   7    2.95    0.60   1
  -2   4   7    1.99    0.39   1
   0  -4   7    0.73    0.39  -2
   0  -5  -7    0.73    0.39   1
   0   4  -7    0.66    0.28  -2
   0   5   7    0.66    0.28   1
   0   4  -7    0.43    0.26  -2
   0   5   7    0.43    0.26   1
  -2  -6  -7    0.85    0.31   1
  -2  -6  -7    1.27    0.33   1
   2   6   7    0.65    0.31   1
   4  -3   7    0.91    0.36  -2
  -4  -7  -7    0.91    0.36   1
   4  -3   7    0.53    0.29  -2
  -4  -7  -7    0.53    0.29   1
  -4   3  -7    0.23    0.28  -2
   4   7   7    0.23    0.28   1
  -6  -6   6   -0.07    0.32  -2
   6  -2  -6   -0.07    0.32   1
   6   6  -6   -0.15    0.36  -2
  -6   2   6   -0.15    0.36   1
   4  -3  -6    0.98    0.33   1
   4  -3  -6    0.38    0.43   1
  -4   3   6    0.92    0.34   1
  -4   3   6    1.45    0.53   1
   2  -4  -6    0.05    0.29   1
   2  -4  -6    0.59    0.39   1
  -2   4   6    0.14    0.34   1
  -2   4   6    0.08    0.32   1
  -2   4   6    0.31    0.24   1
   0  -5  -6    4.27    0.55   1
   0  -5  -6    6.09    0.47   1
   0   5   6    4.26    0.44   1
   0   5   6    5.06    0.45   1
   0   5   6    4.04    0.34   1
  -2  -6  -6    0.34    0.23   1
  -2  -6  -6    0.57    0.26   1
   2   6   6    0.35    0.29   1
  -4  -7  -6    0.98    0.32   1
   4   7   6    0.90    0.31   1
  -6  -6   5    0.61    0.37  -2
   6  -2  -5    0.61    0.37   1
   6   6  -5    0.69    0.42  -2
  -6   2   5    0.69    0.42   1
   4  -3  -5    0.93    0.48   1
   4  -3  -5    0.80    0.31   1
  -4   3   5    1.87    0.39   1
  -4   3   5    1.00    0.47   1
  -2  -5   5   21.12    1.43  -2
   2  -4  -5   21.12    1.43   1
  -2  -5   5   20.17    1.84  -2
   2  -4  -5   20.17    1.84   1
   2   5  -5   20.95    1.49  -2
  -2   4   5   20.95    1.49   1
   2   5  -5   22.26    1.61  -2
  -2   4   5   22.26    1.61   1
   0  -5  -5    4.02    0.49   1
   0  -5  -5    4.10    0.42   1
   0   5   5    4.19    0.33   1
   0   5   5    4.27    0.41   1
   0   5   5    4.14    0.41   1
  -2  -6  -5   -0.07    0.18   1
  -2  -6  -5    0.12    0.20   1
   2   6   5   -0.33    0.23   1
  -4  -7  -5    1.27    0.38   1
  -4  -7  -5    1.64    0.42   1
   4   7   5    1.85    0.39   1
  -6  -6   4    1.16    0.39  -2
   6  -2  -4    1.16    0.39   1
  -6  -6   4    0.44    0.49  -2
   6  -2  -4    0.44    0.49   1
   6   6  -4    0.67    0.43  -2
  -6   2   4    0.67    0.43   1
   4  -3  -4    0.39    0.26   1
   4  -3  -4    0.19    0.38   1
  -4   3   4    1.06    0.40   1
  -4   3   4    0.23    0.26   1
  -2  -5   4    4.60    0.45  -2
   2  -4  -4    4.60    0.45   1
  -2  -5   4    5.96    0.63  -2
   2  -4  -4    5.96    0.63   1
   2   5  -4    5.50    0.54  -2
  -2   4   4    5.50    0.54   1
   2   5  -4    4.11    0.46  -2
  -2   4   4    4.11    0.46   1
   0  -5  -4   14.32    0.97   1
   0  -5  -4   13.49    1.21   1
   0   5   4   13.45    1.01   1
   0   5   4   14.24    0.88   1
   2  -4   4    1.43    0.31  -2
  -2  -6  -4    1.43    0.31   1
   2  -4   4    1.67    0.33  -2
  -2  -6  -4    1.67    0.33   1
  -2   4  -4    1.20    0.33  -2
   2   6   4    1.20    0.33   1
  -4  -7  -4    9.10    0.81   1
  -4  -7  -4    9.65    0.82   1
   4   7   4    8.92    0.74   1
   6  -2  -3    0.11    0.40   1
  -6   2   3   -0.11    0.31   1
   4  -3  -3    2.65    0.60   1
   4  -3  -3    2.60    0.39   1
  -4   3   3    2.71    0.46   1
   2  -4  -3   17.26    1.48   1
   2  -4  -3   15.77    1.12   1
   0  -5  -3   12.03    0.83   1
   0  -5  -3   10.40    1.03   1
   0   5   3   12.01    0.76   1
   0   5   3   12.17    0.87   1
   2  -4   3    5.81    0.51  -2
  -2  -6  -3    5.81    0.51   1
   2  -4   3    5.59    0.51  -2
  -2  -6  -3    5.59    0.51   1
   2  -4   3    5.50    0.53  -2
  -2  -6  -3    5.50    0.53   1
  -2   4  -3    5.38    0.48  -2
   2   6   3    5.38    0.48   1
  -4  -7  -3    2.30    0.45   1
  -4  -7  -3    2.57    0.46   1
   4   7   3    2.10    0.41   1
   6  -2  -2   -0.09    0.45   1
  -6   2   2   -0.07    0.29   1
   4  -3  -2    3.80    0.40   1
   4  -3  -2    3.74    0.69   1
  -4   3   2    3.57    0.44   1
   2  -4  -2    4.00    0.60   1
   2  -4  -2    3.24    0.34   1
  -2   4   2    3.29    0.42   1
   0  -5  -2    0.58    0.27   1
   0  -5  -2    0.35    0.19   1
   0   5   2    0.37    0.19   1
   0   5   2    0.52    0.17   1
  -2  -6  -2   13.33    0.88   1
  -2  -6  -2   11.71    0.90   1
  -2  -6  -2   11.33    0.92   1
  -2  -6  -2   12.17    1.02   1
   2   6   2   12.53    1.03   1
   2   6   2   11.94    0.86   1
  -4  -7  -2   12.16    1.00   1
  -4  -7  -2   13.35    1.04   1
   4   7   2   12.64    0.96   1
   6  -2  -1   -0.26    0.42   1
  -6   2   1   -0.03    0.28   1
  -4  -6   1    4.40    0.60  -2
   4  -3  -1    4.40    0.60   1
   4   6  -1    4.47    0.48  -2
  -4   3   1    4.47    0.48   1
   2  -4  -1   -0.02    0.25   1
   2  -4  -1   -0.03    0.16   1
   2  -4  -1    0.04    0.08   1
  -2   4   1    0.20    0.19   1
   0  -5   1    3.91    0.48  -2
   0  -5  -1    3.91    0.48   1
   0  -5   1    4.76    0.40  -2
   0  -5  -1    4.76    0.40   1
   0   5  -1    4.92    0.42  -2
   0   5   1    4.92    0.42   1
   0   5  -1    4.58    0.36  -2
   0   5   1    4.58    0.36   1
  -2  -6  -1    5.55    0.52   1
  -2  -6  -1    6.03    0.54   1
  -2  -6  -1    6.30    0.48   1
   2   6   1    5.98    0.56   1
   2   6   1    5.31    0.50   1
  -4  -7  -1    9.04    0.81   1
  -4  -7  -1   10.38    0.84   1
   4   7   1    9.58    0.77   1
   6  -2   0   -0.26    0.50   1
  -6   2   0    0.28    0.29   1
  -4  -6   0    9.74    0.72  -2
   4  -3   0    9.74    0.72   1
  -4  -6   0    9.00    0.99  -2
   4  -3   0    9.00    0.99   1
   4   6   0   10.53    0.82  -2
  -4   3   0   10.53    0.82   1
   2  -4   0    5.14    0.40   1
   2  -4   0    4.97    0.36   1
   2  -4   0    4.25    0.56   1
  -2   4   0    4.87    0.45   1
   0  -5   0    2.76    0.34  -2
   0  -5   0    2.76    0.34   1
   0  -5   0    3.03    0.48  -2
   0  -5   0    3.03    0.48   1
   0   5   0    3.13    0.39  -2
   0   5   0    3.13    0.39   1
  -2  -6   0    9.32    0.73   1
  -2  -6   0    9.04    0.73   1
  -2  -6   0    9.43    0.71   1
   2   6   0    8.97    0.69   1
   2   6   0    9.24    0.82   1
   4  -4   0    2.64    0.48  -2
  -4  -7   0    2.64    0.48   1
  -4   4   0    3.77    0.52  -2
   4   7   0    3.77    0.52   1
   6  -2   1    1.81    0.63   1
  -6   2  -1    3.36    0.54   1
   4  -3   1   14.77    1.46   1
   4  -3   1   16.85    1.06   1
  -4   3  -1   16.20    1.20   1
   2  -4   1    0.25    0.28   1
   2  -4   1    0.43    0.12   1
   2  -4   1    0.52    0.17   1
  -2   4  -1    0.47    0.20   1
   0  -5  -1    3.93    0.42  -2
   0  -5   1    3.93    0.42   1
   0  -5  -1    3.03    0.32  -2
   0  -5   1    3.03    0.32   1
   0   5   1    3.08    0.32  -2
   0   5  -1    3.08    0.32   1
  -2  -6   1    9.71    0.79   1
  -2  -6   1   10.65    0.80   1
  -2  -6   1   10.16    0.78   1
   2   6  -1   10.53    0.92   1
   2   6  -1   10.07    0.76   1
   4  -4  -1    0.87    0.32  -2
  -4  -7   1    0.87    0.32   1
  -4   4   1    1.19    0.35  -2
   4   7  -1    1.19    0.35   1
  -6  -7  -2    5.38    0.88  -2
   6  -2   2    5.38    0.88   1
   6   7   2    4.68    0.66  -2
  -6   2  -2    4.68    0.66   1
   4  -3   2   14.61    0.93   1
   4  -3   2   12.25    1.27   1
  -4   3  -2   13.66    1.05   1
   2  -4   2    1.47    0.22   1
   2  -4   2    1.99    0.23   1
   0  -5   2    2.70    0.47   1
   0  -5   2    3.05    0.38   1
   0  -5   2    2.60    0.32   1
   0   5  -2    2.77    0.48   1
   0   5  -2    2.71    0.35   1
  -2  -6   2    6.54    0.61   1
  -2  -6   2    7.01    0.60   1
  -2  -6   2    6.98    0.60   1
   2   6  -2    6.97    0.59   1
   2   6  -2    8.35    0.74   1
  -4  -7   2    2.40    0.46   1
   4   7  -2    2.99    0.46   1
  -6  -7  -3    3.05    0.74  -2
   6  -2   3    3.05    0.74   1
   6   7   3    3.55    0.54  -2
  -6   2  -3    3.55    0.54   1
   4  -3   3    3.14    0.38   1
   4  -3   3    3.16    0.65   1
  -4   3  -3    3.10    0.38   1
  -2  -6  -3    5.24    0.43  -2
   2  -4   3    5.24    0.43   1
  -2  -6  -3    5.70    0.64  -2
   2  -4   3    5.70    0.64   1
   2   6   3    5.81    0.48  -2
  -2   4  -3    5.81    0.48   1
   0  -5   3    0.23    0.15   1
   0  -5   3    0.68    0.28   1
   0  -5   3    0.57    0.24   1
   0   5  -3    0.40    0.18   1
   0   5  -3    0.38    0.28   1
  -2  -6   3   -0.12    0.23   1
  -2  -6   3    0.32    0.21   1
   2   6  -3    0.22    0.21   1
   2   6  -3    0.59    0.33   1
  -4  -7   3    2.08    0.42   1
   4   7  -3    1.62    0.40   1
  -6  -7  -4    1.26    0.58  -2
   6  -2   4    1.26    0.58   1
   6   7   4    0.55    0.33  -2
  -6   2  -4    0.55    0.33   1
   6   7   4    2.15    0.66  -2
  -6   2  -4    2.15    0.66   1
   4  -3   4    6.81    0.55   1
   4  -3   4    7.16    0.79   1
  -4   3  -4    6.66    0.61   1
  -2  -6  -4    0.99    0.20  -2
   2  -4   4    0.99    0.20   1
  -2  -6  -4    1.52    0.41  -2
   2  -4   4    1.52    0.41   1
   2   6   4    0.57    0.21  -2
  -2   4  -4    0.57    0.21   1
   2   6   4    0.65    0.43  -2
  -2   4  -4    0.65    0.43   1
   0  -5   4    5.81    0.52   1
   0  -5   4    5.49    0.48   1
   0   5  -4    5.58    0.62   1
   0   5  -4    6.06    0.46   1
   2  -5  -4   30.88    2.12  -2
  -2  -6   4   30.88    2.12   1
   2  -5  -4   29.15    2.04  -2
  -2  -6   4   29.15    2.04   1
  -2   5   4   30.55    2.49  -2
   2   6  -4   30.55    2.49   1
  -4  -7   4    1.06    0.36   1
  -4  -7   4    1.60    0.38   1
   4   7  -4    1.09    0.37   1
   6  -2   5    2.95    0.78   1
  -6   2  -5    1.59    0.45   1
  -6   2  -5    3.40    0.79   1
   4  -3   5   -0.03    0.15   1
   4  -3   5    0.16    0.41   1
  -4   3  -5    0.56    0.52   1
  -4   3  -5   -0.06    0.20   1
   2  -4   5    0.08    0.13   1
   2  -4   5   -0.17    0.26   1
  -2   4  -5   -0.10    0.33   1
  -2   4  -5    0.12    0.16   1
   0  -5   5    1.19    0.31   1
   0   5  -5    1.37    0.40   1
   0   5  -5    1.09    0.23   1
   2  -5  -5   33.95    2.41  -2
  -2  -6   5   33.95    2.41   1
   2  -5  -5   35.48    2.31  -2
  -2  -6   5   35.48    2.31   1
  -2   5   5   33.79    2.83  -2
   2   6  -5   33.79    2.83   1
  -4  -7   5    1.74    0.41   1
  -4  -7   5    2.28    0.44   1
   4   7  -5    1.87    0.45   1
   6  -2   6    1.30    0.35   1
   4  -3   6    7.11    0.82   1
   4  -3   6    6.36    0.57   1
  -4   3  -6    7.96    0.86   1
   2  -4   6    3.03    0.47   1
   2  -4   6    3.31    0.35   1
  -2   4  -6    4.68    0.66   1
   0  -5   6    4.33    0.48   1
   0   5  -6    5.91    0.62   1
  -2  -6   6    6.17    0.53   1
  -2  -6   6    5.64    0.59   1
   2   6  -6    5.88    0.72   1
  -4  -7   6    0.41    0.34   1
   4   7  -6    0.52    0.36   1
  -4  -7  -7    0.15    0.43  -2
   4  -3   7    0.15    0.43   1
  -4  -7  -7    0.18    0.17  -2
   4  -3   7    0.18    0.17   1
   4   7   7    0.22    0.42  -2
  -4   3  -7    0.22    0.42   1
   2  -4   7   12.39    0.90   1
   2  -4   7   14.14    1.04   1
  -2   4  -7   11.87    1.21   1
   0  -6  -7    0.14    0.22  -2
   0  -5   7    0.14    0.22   1
   0   6   7    0.72    0.37  -2
   0   5  -7    0.72    0.37   1
  -2  -6   7    3.81    0.57   1
   2   6  -7    3.69    0.70   1
  -4  -7   7   -0.13    0.29   1
   4   7  -7    0.28    0.32   1
  -4  -7  -8    5.58    0.71  -2
   4  -3   8    5.58    0.71   1
  -4  -7  -8    4.30    0.46  -2
   4  -3   8    4.30    0.46   1
   4   7   8    5.14    0.71  -2
  -4   3  -8    5.14    0.71   1
   2  -4   8   17.65    1.34   1
   2  -4   8   16.71    1.18   1
  -2   4  -8   17.67    1.58   1
   0  -6  -8    2.26    0.43  -2
   0  -5   8    2.26    0.43   1
   0   6   8    3.15    0.61  -2
   0   5  -8    3.15    0.61   1
  -2  -6   8    2.22    0.48   1
   2   6  -8    2.44    0.63   1
  -4   5   8    0.38    0.33  -2
   4   7  -8    0.38    0.33   1
   4  -3   9    3.33    0.46   1
  -4   3  -9    4.48    0.81   1
   2  -4   9    1.18    0.38   1
   2  -4   9    0.85    0.25   1
  -2   4  -9    1.00    0.51   1
   0  -6  -9    0.06    0.24  -2
   0  -5   9    0.06    0.24   1
   0   6   9    0.20    0.39  -2
   0   5  -9    0.20    0.39   1
  -2  -6   9    1.17    0.40   1
   2   6  -9    0.93    0.58   1
  -4   5   9    0.87    0.41  -2
   4   7  -9    0.87    0.41   1
   4  -3  10    2.07    0.39   1
  -4   3 -10    3.25    0.75   1
   2  -4  10    0.54    0.34   1
   2  -4  10    0.50    0.21   1
  -2   4 -10    0.88    0.47   1
   0  -5  10    9.81    0.87   1
   0   5 -10   10.48    1.05   1
  -2  -6  10    0.11    0.33   1
   2   6 -10    0.46    0.54   1
   4  -3  11    1.45    0.34   1
  -4   3 -11    2.79    0.73   1
  -2  -7 -11    0.14    0.29  -2
   2  -4  11    0.14    0.29   1
  -2  -7 -11    0.10    0.17  -2
   2  -4  11    0.10    0.17   1
   2   7  11    0.31    0.49  -2
  -2   4 -11    0.31    0.49   1
   0  -5  11    0.81    0.34   1
   0   5 -11    0.53    0.49   1
   2   6 -11    0.92    0.60   1
   4  -3  12    1.32    0.33   1
  -2  -7 -12    1.07    0.29  -2
   2  -4  12    1.07    0.29   1
   2   7  12    1.03    0.56  -2
  -2   4 -12    1.03    0.56   1
   0   5 -12    0.00    0.50   1
  -2   6  12    1.10    0.68  -2
   2   6 -12    1.10    0.68   1
   2  -4  13    1.28    0.32   1
   0   5 -13   -0.05    0.54   1
   2  -4  14    1.50    0.37   1
   1  -5 -16    0.15    0.34   1
  -1   5  16   -0.18    0.31   1
  -1  -6 -16   -0.05    0.31   1
   1   6  16   -0.19    0.26   1
  -1  -4  15    1.15    0.39  -2
   1  -5 -15    1.15    0.39   1
  -1  -4  15    1.26    0.73  -2
   1  -5 -15    1.26    0.73   1
   1   4 -15    0.93    0.38  -2
  -1   5  15    0.93    0.38   1
  -1  -6 -15    0.43    0.32   1
   1   6  15    0.86    0.36   1
   3  -4 -14    0.58    0.39   1
  -3   4  14    0.09    0.33   1
  -1  -4  14    0.11    0.30  -2
   1  -5 -14    0.11    0.30   1
  -1  -4  14    0.08    0.61  -2
   1  -5 -14    0.08    0.61   1
   1   4 -14    0.37    0.31  -2
  -1   5  14    0.37    0.31   1
  -1  -6 -14    1.54    0.40   1
   1   6  14    1.67    0.42   1
   3  -3  14    1.01    0.41  -2
  -3  -7 -14    1.01    0.41   1
  -3   3 -14    1.70    0.42  -2
   3   7  14    1.70    0.42   1
   3  -4 -13    0.70    0.38   1
  -3   4  13   -0.23    0.28   1
  -1  -4  13    0.42    0.55  -2
   1  -5 -13    0.42    0.55   1
  -1  -4  13   -0.15    0.24  -2
   1  -5 -13   -0.15    0.24   1
   1   4 -13    0.03    0.26  -2
  -1   5  13    0.03    0.26   1
  -1  -6 -13   -0.17    0.27   1
   1   6  13   -0.02    0.29   1
   1   6  13   -0.11    0.26   1
   3  -3  13    2.27    0.47  -2
  -3  -7 -13    2.27    0.47   1
   3  -4 -12    0.31    0.34   1
   3  -4 -12    0.10    0.62   1
  -3   4  12   -0.14    0.29   1
  -3   4  12   -0.65    0.50   1
   1  -5 -12    0.07    0.49   1
   1  -5 -12    0.40    0.28   1
  -1   5  12    0.05    0.23   1
  -1  -6 -12    0.18    0.28   1
   1   6  12    0.11    0.26   1
  -3  -7 -12    3.33    0.51   1
   3   7  12    1.53    0.37   1
  -3  -5  11    1.87    0.42  -2
   3  -4 -11    1.87    0.42   1
  -3  -5  11    2.84    0.80  -2
   3  -4 -11    2.84    0.80   1
   3   5 -11    1.26    0.42  -2
  -3   4  11    1.26    0.42   1
   3   5 -11    2.34    0.69  -2
  -3   4  11    2.34    0.69   1
   1  -5 -11    0.04    0.24   1
   1  -5 -11   -0.31    0.45   1
  -1   5  11   -0.92    0.30   1
  -1   5  11    0.52    0.28   1
   1  -4  11    9.49    0.79  -2
  -1  -6 -11    9.49    0.79   1
  -1   4 -11    9.66    0.81  -2
   1   6  11    9.66    0.81   1
  -3  -7 -11    0.23    0.31   1
  -3  -7 -11    0.19    0.28   1
   3   7  11   -0.16    0.24   1
   5  -3 -10    0.15    0.33   1
  -3  -5  10    0.68    0.57  -2
   3  -4 -10    0.68    0.57   1
  -3  -5  10    1.29    0.36  -2
   3  -4 -10    1.29    0.36   1
   3   5 -10    0.33    0.31  -2
  -3   4  10    0.33    0.31   1
   3   5 -10   -0.51    0.50  -2
  -3   4  10   -0.51    0.50   1
   1  -5 -10   -0.21    0.41   1
   1  -5 -10   -0.15    0.21   1
  -1   5  10    0.00    0.22   1
  -1   5  10   -0.30    0.36   1
   1  -4  10    7.80    0.76  -2
  -1  -6 -10    7.80    0.76   1
   1  -4  10    5.57    0.58  -2
  -1  -6 -10    5.57    0.58   1
  -1   4 -10    5.66    0.59  -2
   1   6  10    5.66    0.59   1
  -3  -7 -10   -0.23    0.27   1
  -3  -7 -10    0.51    0.33   1
   3   7  10   -0.15    0.22   1
   5  -3  -9    0.33    0.34   1
  -5   3   9    0.21    0.32   1
   3  -4  -9    0.38    0.49   1
   3  -4  -9    0.79    0.30   1
  -3   4   9    0.12    0.27   1
  -3   4   9   -0.45    0.46   1
   1  -5  -9    2.23    0.62   1
   1  -5  -9    2.21    0.39   1
  -1   5   9    1.72    0.52   1
  -1   5   9    2.53    0.42   1
  -1   5   9    2.28    0.53   1
   1  -4   9    9.68    0.77  -2
  -1  -6  -9    9.68    0.77   1
   1  -4   9   11.65    0.96  -2
  -1  -6  -9   11.65    0.96   1
  -1   4  -9    7.29    0.75  -2
   1   6   9    7.29    0.75   1
  -3  -7  -9    3.29    0.54   1
  -3  -7  -9    2.83    0.49   1
   3   7   9    2.69    0.44   1
   5  -3   9    1.94    0.53  -2
  -5  -8  -9    1.94    0.53   1
   5  -3   9    1.36    0.44  -2
  -5  -8  -9    1.36    0.44   1
  -5   3  -9    0.64    0.35  -2
   5   8   9    0.64    0.35   1
   5  -3  -8    0.00    0.32   1
  -5   3   8   -0.10    0.28   1
   3  -4  -8    3.78    0.76   1
   3  -4  -8    3.55    0.48   1
  -3   4   8    4.01    0.72   1
  -3   4   8    2.51    0.49   1
   1  -5  -8    1.45    0.52   1
   1  -5  -8    1.88    0.36   1
  -1   5   8    2.34    0.50   1
  -1   5   8    2.03    0.38   1
  -1   5   8    1.92    0.48   1
  -1  -6  -8    1.25    0.32   1
  -1  -6  -8    1.07    0.38   1
   1   6   8    0.91    0.33   1
   1   6   8    0.92    0.25   1
  -3  -7  -8    3.24    0.52   1
  -3  -7  -8    2.93    0.49   1
   3   7   8    2.89    0.45   1
  -5  -8  -8    5.40    0.72   1
  -5  -8  -8    4.16    0.67   1
   5   8   8    3.85    0.57   1
  -5  -6   7    0.19    0.31  -2
   5  -3  -7    0.19    0.31   1
  -5  -6   7    0.36    0.50  -2
   5  -3  -7    0.36    0.50   1
   5   6  -7    0.14    0.32  -2
  -5   3   7    0.14    0.32   1
   3  -4  -7    0.87    0.45   1
   3  -4  -7    0.23    0.24   1
  -3   4   7    0.39    0.31   1
  -3   4   7    0.30    0.46   1
  -1  -5   7   -0.20    0.21  -2
   1  -5  -7   -0.20    0.21   1
  -1  -5   7    0.30    0.38  -2
   1  -5  -7    0.30    0.38   1
   1   5  -7    0.14    0.33  -2
  -1   5   7    0.14    0.33   1
   1   5  -7    0.08    0.32  -2
  -1   5   7    0.08    0.32   1
   1   5  -7   -0.13    0.19  -2
  -1   5   7   -0.13    0.19   1
  -1  -6  -7    3.85    0.46   1
  -1  -6  -7    3.34    0.45   1
   1   6   7    3.50    0.40   1
   1   6   7    3.09    0.35   1
  -3  -7  -7    0.87    0.36   1
  -3  -7  -7    1.11    0.34   1
   3   7   7    0.87    0.33   1
  -5  -8  -7   -0.18    0.38   1
  -5  -8  -7    0.34    0.33   1
   5   8   7   -0.16    0.27   1
  -5  -6   6   -0.02    0.43  -2
   5  -3  -6   -0.02    0.43   1
  -5  -6   6    0.05    0.30  -2
   5  -3  -6    0.05    0.30   1
   5   6  -6    0.44    0.34  -2
  -5   3   6    0.44    0.34   1
   3  -4  -6   -0.18    0.21   1
   3  -4  -6    0.16    0.38   1
  -3   4   6    0.25    0.29   1
  -3   4   6    0.29    0.40   1
  -1  -5   6   14.16    1.28  -2
   1  -5  -6   14.16    1.28   1
  -1  -5   6   13.12    0.99  -2
   1  -5  -6   13.12    0.99   1
   1   5  -6   12.04    1.03  -2
  -1   5   6   12.04    1.03   1
   1   5  -6   16.12    1.12  -2
  -1   5   6   16.12    1.12   1
  -1  -6  -6    3.56    0.40   1
  -1  -6  -6    3.66    0.46   1
   1   6   6    3.39    0.40   1
   1   6   6    4.08    0.37   1
   3  -4   6   14.59    1.13  -2
  -3  -7  -6   14.59    1.13   1
   3  -4   6   14.39    1.10  -2
  -3  -7  -6   14.39    1.10   1
  -3   4  -6   15.01    1.05  -2
   3   7   6   15.01    1.05   1
  -5  -8  -6    0.63    0.36   1
  -5  -8  -6    0.37    0.40   1
   5   8   6    0.40    0.32   1
   5  -3  -5    0.29    0.30   1
   5  -3  -5   -0.09    0.42   1
  -5   3   5    0.49    0.30   1
   3  -4  -5    1.67    0.34   1
   3  -4  -5    1.89    0.52   1
  -3   4   5    2.29    0.41   1
  -1  -5   5    2.57    0.55  -2
   1  -5  -5    2.57    0.55   1
  -1  -5   5    2.59    0.38  -2
   1  -5  -5    2.59    0.38   1
   1   5  -5    3.36    0.43  -2
  -1   5   5    3.36    0.43   1
   1   5  -5    2.89    0.45  -2
  -1   5   5    2.89    0.45   1
  -1  -6  -5    3.44    0.44   1
  -1  -6  -5    2.91    0.41   1
   1   6   5    3.54    0.34   1
   3  -4   5   10.94    0.91  -2
  -3  -7  -5   10.94    0.91   1
   3  -4   5   12.08    0.91  -2
  -3  -7  -5   12.08    0.91   1
  -3   4  -5   10.50    0.83  -2
   3   7   5   10.50    0.83   1
  -5  -8  -5    1.19    0.45   1
  -5  -8  -5    1.33    0.43   1
   5   8   5    0.48    0.31   1
   5  -3  -4    0.22    0.44   1
   5  -3  -4    0.30    0.29   1
  -5   3   4    0.34    0.28   1
   3  -4  -4    0.79    0.40   1
   3  -4  -4    0.28    0.25   1
  -3   4   4    1.06    0.31   1
   1  -5  -4    7.26    0.84   1
   1  -5  -4    8.65    0.66   1
  -1   5   4    9.30    0.70   1
  -1  -6  -4   11.79    0.88   1
  -1  -6  -4   11.39    1.04   1
   1   6   4   12.29    0.81   1
  -3  -7  -4   17.77    1.24   1
  -3  -7  -4   16.16    1.26   1
   3   7   4   16.64    1.16   1
  -5  -8  -4   -0.04    0.36   1
  -5  -8  -4   -0.20    0.30   1
   5   8   4   -0.19    0.24   1
   5  -3  -3    1.52    0.54   1
   5  -3  -3    1.55    0.36   1
  -5   3   3    2.18    0.44   1
  -5   3   3    2.67    0.54   1
  -3  -6   3    0.65    0.26  -2
   3  -4  -3    0.65    0.26   1
  -3  -6   3    1.13    0.40  -2
   3  -4  -3    1.13    0.40   1
   3   6  -3    0.81    0.30  -2
  -3   4   3    0.81    0.30   1
   1  -5  -3    0.10    0.20   1
   1  -5  -3   -0.06    0.27   1
  -1   5   3    0.13    0.20   1
  -1   5   3   -0.09    0.12   1
   1  -5   3   22.71    1.88  -2
  -1  -6  -3   22.71    1.88   1
   1  -5   3   21.94    1.53  -2
  -1  -6  -3   21.94    1.53   1
  -1   5  -3   23.85    1.45  -2
   1   6   3   23.85    1.45   1
  -3  -7  -3    1.51    0.38   1
  -3  -7  -3    1.64    0.38   1
   3   7   3    1.28    0.36   1
  -5  -8  -3    0.30    0.30   1
   5   8   3    0.06    0.26   1
   5  -3  -2    5.55    0.73   1
  -5   3   2    5.98    0.62   1
  -3  -6   2    4.78    0.62  -2
   3  -4  -2    4.78    0.62   1
  -3  -6   2    6.12    0.50  -2
   3  -4  -2    6.12    0.50   1
   3   6  -2    5.04    0.52  -2
  -3   4   2    5.04    0.52   1
   1  -5  -2    4.80    0.43   1
   1  -5  -2    4.08    0.55   1
  -1   5   2    4.97    0.45   1
   1  -5   2    3.75    0.46  -2
  -1  -6  -2    3.75    0.46   1
   1  -5   2    4.04    0.42  -2
  -1  -6  -2    4.04    0.42   1
   1  -5   2    4.13    0.40  -2
  -1  -6  -2    4.13    0.40   1
  -1   5  -2    4.32    0.38  -2
   1   6   2    4.32    0.38   1
  -3  -7  -2    2.70    0.44   1
  -3  -7  -2    2.48    0.43   1
   3   7   2    2.11    0.41   1
   5  -4   2   -0.16    0.27  -2
  -5  -8  -2   -0.16    0.27   1
  -5   4  -2    0.14    0.27  -2
   5   8   2    0.14    0.27   1
   5  -3  -1    1.44    0.52   1
  -5   3   1    1.54    0.39   1
   3  -4  -1    3.47    0.51   1
  -3   4   1    4.09    0.43   1
   1  -5  -1    2.31    0.47   1
   1  -5  -1    2.69    0.33   1
  -1   5   1    3.05    0.39   1
   1  -5   1   23.41    1.88  -2
  -1  -6  -1   23.41    1.88   1
   1  -5   1   23.12    1.53  -2
  -1  -6  -1   23.12    1.53   1
   1  -5   1   24.01    1.59  -2
  -1  -6  -1   24.01    1.59   1
  -1   5  -1   21.50    1.88  -2
   1   6   1   21.50    1.88   1
  -1   5  -1   22.33    1.46  -2
   1   6   1   22.33    1.46   1
  -3  -7  -1    4.02    0.53   1
  -3  -7  -1    3.48    0.42   1
   3   7   1    3.88    0.50   1
   5  -4   1    2.50    0.52  -2
  -5  -8  -1    2.50    0.52   1
  -5   4  -1    3.47    0.53  -2
   5   8   1    3.47    0.53   1
   5  -3   0    0.49    0.45   1
  -5   3   0    0.12    0.22   1
   3  -4   0    2.57    0.55   1
   3  -4   0    2.29    0.32   1
  -3   4   0    2.78    0.43   1
   1  -5   0    2.37    0.31   1
  -1   5   0    2.81    0.33   1
  -1  -6   0    6.34    0.54   1
  -1  -6   0    6.40    0.65   1
  -1  -6   0    6.54    0.54   1
  -1  -6   0    6.66    0.56   1
   1   6   0    6.65    0.53   1
   1   6   0    6.11    0.65   1
  -3  -7   0    1.91    0.40   1
  -3  -7   0    2.74    0.43   1
   3   7   0    2.17    0.39   1
  -5  -8   0    0.43    0.33   1
   5   8   0    0.13    0.29   1
  -5  -7  -1    6.69    0.83  -2
   5  -3   1    6.69    0.83   1
   5   7   1    7.60    0.70  -2
  -5   3  -1    7.60    0.70   1
   3  -4   1    2.02    0.24   1
   3  -4   1    2.38    0.54   1
  -3   4  -1    2.86    0.41   1
  -1  -6  -1   21.40    1.77  -2
   1  -5   1   21.40    1.77   1
  -1  -6  -1   18.64    1.33  -2
   1  -5   1   18.64    1.33   1
   1   6   1   21.48    1.41  -2
  -1   5  -1   21.48    1.41   1
  -1  -6   1   48.03    3.14   1
  -1  -6   1   49.10    3.04   1
  -1  -6   1   49.60    3.24   1
  -1  -6   1   43.12    3.79   1
   1   6  -1   47.99    3.80   1
   1   6  -1   49.26    2.93   1
  -3  -7   1    5.28    0.57   1
  -3  -7   1    5.37    0.58   1
  -3  -7   1    7.21    0.56   1
   3   7  -1    6.81    0.58   1
  -5  -8   1    1.39    0.43   1
   5   8  -1    1.73    0.41   1
  -5  -7  -2    0.14    0.40  -2
   5  -3   2    0.14    0.40   1
   5   7   2   -0.05    0.28  -2
  -5   3  -2   -0.05    0.28   1
   3  -4   2    0.22    0.13   1
   3  -4   2   -0.15    0.28   1
  -3   4  -2   -0.03    0.20   1
  -1  -6  -2    3.90    0.51  -2
   1  -5   2    3.90    0.51   1
  -1  -6  -2    4.59    0.39  -2
   1  -5   2    4.59    0.39   1
   1   6   2    3.77    0.39  -2
  -1   5  -2    3.77    0.39   1
   1   6   2    3.91    0.55  -2
  -1   5  -2    3.91    0.55   1
  -1  -6   2   36.91    2.36   1
  -1  -6   2   34.26    2.43   1
  -1  -6   2   38.70    2.52   1
   1   6  -2   36.55    2.95   1
   3  -5  -2    4.09    0.44  -2
  -3  -7   2    4.09    0.44   1
   3  -5  -2    3.47    0.41  -2
  -3  -7   2    3.47    0.41   1
  -3   5   2    4.27    0.52  -2
   3   7  -2    4.27    0.52   1
  -5  -8   2    0.36    0.33   1
   5   8  -2    0.86    0.37   1
   5  -3   3    3.15    0.68   1
  -5   3  -3    2.21    0.46   1
   3  -4   3    0.59    0.18   1
   3  -4   3    1.00    0.45   1
  -3   4  -3    0.38    0.24   1
  -1  -6  -3   19.34    1.49  -2
   1  -5   3   19.34    1.49   1
  -1  -6  -3   18.08    1.11  -2
   1  -5   3   18.08    1.11   1
   1   6   3   15.18    1.15  -2
  -1   5  -3   15.18    1.15   1
   1   6   3   14.47    1.46  -2
  -1   5  -3   14.47    1.46   1
  -1  -6   3    0.15    0.17   1
  -1  -6   3   -0.25    0.21   1
  -1  -6   3    0.11    0.24   1
   1   6  -3    0.00    0.27   1
   3  -5  -3    2.58    0.42  -2
  -3  -7   3    2.58    0.42   1
   3  -5  -3    1.89    0.38  -2
  -3  -7   3    1.89    0.38   1
  -3   5   3    1.35    0.36  -2
   3   7  -3    1.35    0.36   1
  -5  -8   3   -0.06    0.29   1
   5   8  -3    0.33    0.33   1
   5  -3   4    0.62    0.48   1
  -5   3  -4    0.08    0.28   1
  -5   3  -4    0.42    0.52   1
   3  -4   4   11.69    1.17   1
  -3   4  -4   11.18    0.91   1
  -3   4  -4   13.93    1.24   1
   1  -5   4    2.67    0.32   1
   1  -5   4    3.52    0.46   1
  -1   5  -4    3.43    0.58   1
  -1   5  -4    3.03    0.32   1
  -1  -6   4    0.83    0.31   1
   1   6  -4    0.60    0.36   1
  -3  -7   4   -0.15    0.21   1
  -3  -7   4    0.03    0.28   1
   3   7  -4    0.25    0.27   1
  -5  -8   4    1.10    0.41   1
   5   8  -4    1.09    0.41   1
   5  -3   5    3.57    0.46   1
   5  -3   5    3.62    0.79   1
  -5   3  -5    4.16    0.86   1
  -5   3  -5    3.64    0.54   1
  -3  -7  -5   11.94    1.18  -2
   3  -4   5   11.94    1.18   1
  -3  -7  -5   12.21    0.85  -2
   3  -4   5   12.21    0.85   1
   3   7   5   11.73    1.20  -2
  -3   4  -5   11.73    1.20   1
   3   7   5   11.55    0.89  -2
  -3   4  -5   11.55    0.89   1
   1  -5   5    6.29    0.74   1
   1  -5   5    6.97    0.63   1
  -1   5  -5    7.65    0.56   1
  -1   5  -5    7.30    0.76   1
   1  -6  -5    1.75    0.37  -2
  -1  -6   5    1.75    0.37   1
  -1   6   5    2.03    0.48  -2
   1   6  -5    2.03    0.48   1
  -3  -7   5    0.30    0.25   1
  -3  -7   5    0.20    0.28   1
   3   7  -5    0.36    0.26   1
   5   8  -5    0.61    0.41   1
   5  -3   6    0.56    0.24   1
   5  -3   6    0.49    0.57   1
  -5   3  -6    1.12    0.60   1
  -3  -7  -6   10.73    0.77  -2
   3  -4   6   10.73    0.77   1
  -3  -7  -6   12.30    1.08  -2
   3  -4   6   12.30    1.08   1
   3   7   6    8.48    1.04  -2
  -3   4  -6    8.48    1.04   1
   1  -5   6    3.26    0.49   1
  -1   5  -6    3.31    0.59   1
   1  -6  -6   12.26    1.03  -2
  -1  -6   6   12.26    1.03   1
  -1   6   6   13.91    1.23  -2
   1   6  -6   13.91    1.23   1
  -3  -7   6    3.36    0.55   1
   3   7  -6    2.84    0.49   1
   5  -3   7    0.92    0.57   1
   5  -3   7    0.34    0.22   1
  -5   3  -7    0.88    0.55   1
   3  -4   7    5.28    0.47   1
   3  -4   7    4.85    0.68   1
  -3   4  -7    5.18    0.69   1
   1  -5   7   15.12    1.10   1
   1  -5   7   12.17    0.95   1
  -1   5  -7   13.73    1.27   1
   1  -6  -7    1.70    0.38  -2
  -1  -6   7    1.70    0.38   1
  -1   6   7    1.77    0.51  -2
   1   6  -7    1.77    0.51   1
  -3  -7   7   15.70    1.21   1
   3   7  -7   13.92    1.11   1
   5  -3   8    0.89    0.29   1
   5  -3   8    1.40    0.64   1
  -5   3  -8    1.86    0.63   1
   3  -4   8    2.67    0.38   1
  -3   4  -8    3.34    0.69   1
   1  -5   8   10.14    0.77   1
   1  -5   8   10.03    0.87   1
  -1   5  -8   10.48    1.04   1
  -1  -6   8    7.43    0.69   1
   1   6  -8    7.27    0.83   1
  -3  -7   8    4.39    0.55   1
   3   7  -8    3.62    0.57   1
   3   7  -8    4.94    0.85   1
  -5  -8  -9    1.58    0.35  -2
   5  -3   9    1.58    0.35   1
   3  -4   9    0.87    0.26   1
  -3   4  -9    1.42    0.54   1
  -1  -7  -9    0.23    0.29  -2
   1  -5   9    0.23    0.29   1
  -1  -7  -9   -0.07    0.14  -2
   1  -5   9   -0.07    0.14   1
   1   7   9    0.08    0.39  -2
  -1   5  -9    0.08    0.39   1
  -1  -6   9    2.24    0.46   1
   1   6  -9    2.40    0.62   1
   3   7  -9    1.72    0.70   1
   3   7  -9    2.02    0.47   1
   3  -4  10   -0.03    0.17   1
  -3   4 -10   -0.15    0.41   1
  -1  -7 -10    5.09    0.66  -2
   1  -5  10    5.09    0.66   1
  -1  -7 -10    3.62    0.43  -2
   1  -5  10    3.62    0.43   1
   1   7  10    5.52    0.83  -2
  -1   5 -10    5.52    0.83   1
  -1  -6  10    1.90    0.45   1
   1   6 -10    1.70    0.63   1
  -3   6  10   -0.48    0.56  -2
   3   7 -10   -0.48    0.56   1
   3  -4  11    2.77    0.44   1
  -3   4 -11    5.25    0.87   1
  -1  -7 -11    0.18    0.29  -2
   1  -5  11    0.18    0.29   1
   1   7  11    0.14    0.42  -2
  -1   5 -11    0.14    0.42   1
   1   6 -11    0.11    0.52   1
   3  -4  12    1.18    0.33   1
  -1   5 -12   -0.06    0.46   1
   1   6 -12    3.25    0.79   1
   0  -4  15    1.23    0.39  -2
   0  -6 -15    1.23    0.39   1
   0   4 -15    0.37    0.33  -2
   0   6  15    0.37    0.33   1
   2  -5 -14   -0.14    0.30   1
  -2   5  14   -0.21    0.29   1
   0  -6 -14    0.30    0.32   1
   0  -6 -14    1.12    0.64   1
   0   6  14    1.11    0.39   1
  -2  -7 -14    0.20    0.32   1
   2   7  14    0.00    0.29   1
  -2  -5  13    0.28    0.31  -2
   2  -5 -13    0.28    0.31   1
  -2  -5  13    0.19    0.58  -2
   2  -5 -13    0.19    0.58   1
   2   5 -13   -0.25    0.25  -2
  -2   5  13   -0.25    0.25   1
   0  -6 -13    0.05    0.26   1
   0  -6 -13    0.20    0.52   1
   0   6  13   -0.14    0.26   1
  -2  -7 -13   -0.20    0.29   1
   2   7  13    0.67    0.33   1
   4  -4 -12    0.16    0.36   1
  -2  -5  12    0.54    0.34  -2
   2  -5 -12    0.54    0.34   1
  -2  -5  12    1.35    0.65  -2
   2  -5 -12    1.35    0.65   1
   2   5 -12   -0.11    0.45  -2
  -2   5  12   -0.11    0.45   1
   2   5 -12    0.45    0.31  -2
  -2   5  12    0.45    0.31   1
   0  -6 -12    0.01    0.24   1
   0  -6 -12    0.05    0.47   1
   0   6  12   -0.14    0.23   1
   2  -4  12    1.44    0.40  -2
  -2  -7 -12    1.44    0.40   1
  -2   4 -12    2.05    0.45  -2
   2   7  12    2.05    0.45   1
   4  -4 -11    0.94    0.39   1
  -4   4  11    0.77    0.39   1
   2  -5 -11    0.81    0.60   1
   2  -5 -11    1.03    0.36   1
  -2   5  11    0.77    0.34   1
  -2   5  11    0.16    0.52   1
   0  -6 -11    0.16    0.25   1
   0  -6 -11   -0.39    0.41   1
   0   6  11    0.13    0.25   1
   2  -4  11    0.59    0.33  -2
  -2  -7 -11    0.59    0.33   1
  -2   4 -11    0.58    0.32  -2
   2   7  11    0.58    0.32   1
  -4  -8 -11    0.96    0.44   1
  -4  -8 -11    1.16    0.44   1
   4   8  11   -0.09    0.28   1
   4  -4 -10    0.49    0.34   1
  -4   4  10    0.42    0.35   1
   2  -5 -10    0.20    0.28   1
   2  -5 -10   -0.26    0.46   1
  -2   5  10   -0.14    0.24   1
  -2   5  10   -1.00    0.45   1
  -2  -7 -10    0.09    0.27   1
   2   7  10   -0.04    0.22   1
  -4  -8 -10    0.64    0.40   1
  -4  -8 -10    0.23    0.37   1
   4   8  10    0.00    0.29   1
  -4  -6   9    3.17    0.77  -2
   4  -4  -9    3.17    0.77   1
  -4  -6   9    2.49    0.47  -2
   4  -4  -9    2.49    0.47   1
   4   6  -9    2.18    0.50  -2
  -4   4   9    2.18    0.50   1
   2  -5  -9    0.39    0.54   1
   2  -5  -9    0.91    0.33   1
  -2   5   9    0.19    0.49   1
  -2   5   9    0.81    0.32   1
   0  -5   9    0.30    0.41  -2
   0  -6  -9    0.30    0.41   1
   0  -5   9    0.38    0.26  -2
   0  -6  -9    0.38    0.26   1
   0   5  -9    0.12    0.24  -2
   0   6   9    0.12    0.24   1
  -2  -7  -9    8.47    0.73   1
   2   7   9    8.08    0.65   1
  -4  -8  -9    0.50    0.34   1
  -4  -8  -9    0.03    0.34   1
   4   8   9   -0.09    0.25   1
  -4  -6   8    0.05    0.29  -2
   4  -4  -8    0.05    0.29   1
  -4  -6   8    0.09    0.48  -2
   4  -4  -8    0.09    0.48   1
   4   6  -8   -0.25    0.26  -2
  -4   4   8   -0.25    0.26   1
   4   6  -8   -0.83    0.52  -2
  -4   4   8   -0.83    0.52   1
   2  -5  -8    3.32    0.73   1
   2  -5  -8    2.73    0.44   1
  -2   5   8    4.04    0.64   1
  -2   5   8    2.78    0.47   1
   0  -5   8    3.63    0.47  -2
   0  -6  -8    3.63    0.47   1
   0  -5   8    3.65    0.67  -2
   0  -6  -8    3.65    0.67   1
   0   5  -8    3.76    0.51  -2
   0   6   8    3.76    0.51   1
  -2  -7  -8    2.82    0.46   1
   2   7   8    2.40    0.40   1
   4  -4   8    1.59    0.45  -2
  -4  -8  -8    1.59    0.45   1
   4  -4   8    3.61    0.56  -2
  -4  -8  -8    3.61    0.56   1
  -4   4  -8    2.08    0.41  -2
   4   8   8    2.08    0.41   1
   4  -4  -7   -0.19    0.39   1
   4  -4  -7    0.52    0.31   1
  -4   4   7    0.01    0.50   1
  -4   4   7    0.31    0.31   1
   2  -5  -7    0.22    0.28   1
   2  -5  -7   -0.21    0.37   1
  -2   5   7    0.26    0.27   1
  -2   5   7    0.62    0.39   1
   0  -5   7    3.63    0.62  -2
   0  -6  -7    3.63    0.62   1
   0  -5   7    3.49    0.46  -2
   0  -6  -7    3.49    0.46   1
   0   5  -7    3.26    0.48  -2
   0   6   7    3.26    0.48   1
   0   5  -7    3.15    0.39  -2
   0   6   7    3.15    0.39   1
  -2  -7  -7    7.92    0.70   1
  -2  -7  -7    7.18    0.69   1
   2   7   7    8.76    0.65   1
   4  -4   7    2.18    0.49  -2
  -4  -8  -7    2.18    0.49   1
   4  -4   7    2.06    0.45  -2
  -4  -8  -7    2.06    0.45   1
  -4   4  -7    1.66    0.38  -2
   4   8   7    1.66    0.38   1
   4  -4  -6    0.27    0.27   1
   4  -4  -6    0.52    0.44   1
  -4   4   6    1.38    0.54   1
  -4   4   6    0.60    0.32   1
   2  -5  -6    3.09    0.47   1
   2  -5  -6    5.02    0.61   1
  -2   5   6    3.39    0.51   1
   0  -6  -6   10.96    1.11   1
   0  -6  -6   12.53    0.90   1
   0   6   6   11.75    0.92   1
   0   6   6   12.20    0.94   1
  -2  -7  -6    0.28    0.28   1
  -2  -7  -6   -0.08    0.22   1
   2   7   6   -0.44    0.25   1
  -4  -8  -6    1.59    0.38   1
  -4  -8  -6    0.57    0.31   1
   4   8   6    0.18    0.28   1
   4  -4  -5    1.59    0.54   1
   4  -4  -5    1.08    0.33   1
  -4   4   5    1.94    0.52   1
  -4   4   5    1.03    0.37   1
  -2  -6   5   19.99    1.42  -2
   2  -5  -5   19.99    1.42   1
   2   6  -5   22.02    1.52  -2
  -2   5   5   22.02    1.52   1
   0  -6  -5    1.26    0.40   1
   0  -6  -5    1.07    0.29   1
   0   6   5    1.09    0.31   1
  -2  -7  -5    5.98    0.59   1
  -2  -7  -5    5.96    0.58   1
  -4  -8  -5    0.69    0.35   1
  -4  -8  -5    0.63    0.38   1
   4   8   5    0.55    0.32   1
   4  -4  -4    1.82    0.36   1
   4  -4  -4    1.56    0.53   1
  -4   4   4    2.43    0.45   1
  -2  -6   4   21.10    1.31  -2
   2  -5  -4   21.10    1.31   1
   2   6  -4   16.92    1.37  -2
  -2   5   4   16.92    1.37   1
   0  -6  -4    4.68    0.59   1
   0  -6  -4    5.39    0.48   1
   0   6   4    5.69    0.42   1
   0   6   4    4.78    0.49   1
   2  -5   4   13.78    1.09  -2
  -2  -7  -4   13.78    1.09   1
   2  -5   4   15.14    1.13  -2
  -2  -7  -4   15.14    1.13   1
  -2   5  -4   15.43    1.03  -2
   2   7   4   15.43    1.03   1
  -4  -8  -4    0.40    0.35   1
  -4  -8  -4   -0.02    0.25   1
   4   8   4    0.11    0.27   1
  -6   3   3    0.31    0.33   1
   4  -4  -3    1.42    0.49   1
   4  -4  -3    1.73    0.33   1
  -4   4   3    1.95    0.42   1
   2  -5  -3    1.73    0.47   1
   2  -5  -3    2.38    0.35   1
  -2   5   3    1.83    0.37   1
   0  -6  -3   15.03    1.04   1
   0  -6  -3   13.23    1.29   1
   0   6   3   15.04    0.95   1
   0   6   3   15.18    1.08   1
   2  -5   3   10.60    0.82  -2
  -2  -7  -3   10.60    0.82   1
   2  -5   3    9.96    0.79  -2
  -2  -7  -3    9.96    0.79   1
  -2   5  -3    9.17    0.74  -2
   2   7   3    9.17    0.74   1
  -4  -8  -3    1.12    0.38   1
  -4  -8  -3    1.23    0.43   1
   4   8   3    1.08    0.34   1
  -6   3   2    0.69    0.43   1
   4  -4  -2    1.33    0.46   1
   4  -4  -2    1.15    0.29   1
  -4   4   2    1.50    0.39   1
   2  -5  -2   13.64    0.96   1
   2  -5  -2   12.87    1.25   1
  -2   5   2   13.88    1.03   1
   0  -6  -2   31.43    2.76   1
   0  -6  -2   34.43    2.19   1
   0   6   2   33.52    2.28   1
   0   6   2   35.96    2.08   1
  -2  -7  -2    0.24    0.27   1
  -2  -7  -2    0.23    0.21   1
   2   7   2    0.40    0.27   1
  -4  -8  -2    0.83    0.35   1
  -4  -8  -2    0.37    0.34   1
   4   8   2    0.94    0.35   1
  -6   3   1   -0.16    0.33   1
  -4  -7   1    1.45    0.51  -2
   4  -4  -1    1.45    0.51   1
   4   7  -1    1.22    0.37  -2
  -4   4   1    1.22    0.37   1
   2  -5  -1    2.07    0.32   1
   2  -5  -1    1.83    0.51   1
  -2   5   1    2.38    0.38   1
   0  -6   1   25.81    1.61  -2
   0  -6  -1   25.81    1.61   1
   0  -6   1   22.20    2.01  -2
   0  -6  -1   22.20    2.01   1
   0   6  -1   24.50    1.52  -2
   0   6   1   24.50    1.52   1
   0   6  -1   24.12    1.66  -2
   0   6   1   24.12    1.66   1
  -2  -7  -1    0.51    0.23   1
  -2  -7  -1    0.37    0.24   1
  -2  -7  -1    0.20    0.26   1
   2   7   1    0.01    0.25   1
  -4  -8  -1    0.29    0.29   1
  -4  -8  -1    0.29    0.32   1
   4   8   1    0.63    0.32   1
  -6   3   0   -0.24    0.29   1
  -4  -7   0    0.91    0.47  -2
   4  -4   0    0.91    0.47   1
   4   7   0    0.46    0.29  -2
  -4   4   0    0.46    0.29   1
   2  -5   0    1.34    0.46   1
   2  -5   0    2.11    0.30   1
  -2   5   0    1.89    0.34   1
   0  -6   0    0.22    0.24  -2
   0  -6   0    0.22    0.24   1
   0  -6   0   -0.31    0.25  -2
   0  -6   0   -0.31    0.25   1
   0   6   0    0.35    0.25  -2
   0   6   0    0.35    0.25   1
  -2  -7   0    1.19    0.34   1
  -2  -7   0    1.29    0.30   1
  -2  -7   0    1.38    0.32   1
   2   7   0    1.34    0.33   1
   2   7   0    1.64    0.37   1
   4  -5   0    1.63    0.41  -2
  -4  -8   0    1.63    0.41   1
  -4   5   0    1.87    0.41  -2
   4   8   0    1.87    0.41   1
  -6   3  -1   -0.12    0.29   1
   4  -4   1    0.48    0.40   1
  -4   4  -1    0.58    0.31   1
   2  -5   1   18.79    1.17   1
   2  -5   1   15.72    1.54   1
  -2   5  -1   17.54    1.24   1
   0  -6  -1   18.01    1.39  -2
   0  -6   1   18.01    1.39   1
   0  -6  -1   16.63    1.10  -2
   0  -6   1   16.63    1.10   1
   0   6   1   13.26    1.37  -2
   0   6  -1   13.26    1.37   1
   0   6   1   14.89    1.11  -2
   0   6  -1   14.89    1.11   1
  -2  -7   1    0.82    0.28   1
  -2  -7   1    1.42    0.31   1
  -2  -7   1    1.28    0.34   1
   2   7  -1    1.44    0.36   1
   2   7  -1    0.71    0.29   1
   4  -5  -1    3.29    0.54  -2
  -4  -8   1    3.29    0.54   1
  -4   5   1    3.73    0.52  -2
   4   8  -1    3.73    0.52   1
   6   8   2   -0.22    0.28  -2
  -6   3  -2   -0.22    0.28   1
   4  -4   2    4.65    0.79   1
  -4   4  -2    4.58    0.49   1
   2  -5   2    2.59    0.30   1
   2  -5   2    2.00    0.53   1
  -2   5  -2    2.44    0.37   1
   0  -6   2    8.06    0.61   1
   0   6  -2    8.23    0.61   1
   0   6  -2    6.19    0.75   1
  -2  -7   2    0.11    0.20   1
  -2  -7   2   -0.37    0.23   1
  -2  -7   2    0.11    0.23   1
   2   7  -2   -0.16    0.21   1
   2   7  -2    0.42    0.30   1
  -4  -8   2    0.41    0.29   1
   4   8  -2    0.56    0.30   1
   4  -4   3    5.22    0.70   1
  -4   4  -3    4.88    0.51   1
  -2  -7  -3   12.00    0.83  -2
   2  -5   3   12.00    0.83   1
  -2  -7  -3   10.80    1.14  -2
   2  -5   3   10.80    1.14   1
   2   7   3   12.68    0.90  -2
  -2   5  -3   12.68    0.90   1
   2   7   3   12.50    1.17  -2
  -2   5  -3   12.50    1.17   1
   0  -6   3    0.26    0.24   1
   0  -6   3    0.10    0.28   1
   0  -6   3   -0.06    0.12   1
   0   6  -3    0.07    0.19   1
   0   6  -3    0.06    0.30   1
  -2  -7   3    4.75    0.50   1
  -2  -7   3    4.36    0.48   1
   2   7  -3    5.52    0.62   1
   2   7  -3    5.07    0.50   1
  -4  -8   3    1.05    0.37   1
   4   8  -3    1.06    0.37   1
   4  -4   4    5.81    0.79   1
   4  -4   4    7.12    0.58   1
  -4   4  -4    7.02    0.63   1
  -4   4  -4    8.24    0.87   1
  -2  -7  -4   16.04    1.57  -2
   2  -5   4   16.04    1.57   1
  -2  -7  -4   17.97    1.16  -2
   2  -5   4   17.97    1.16   1
   2   7   4   18.03    1.59  -2
  -2   5  -4   18.03    1.59   1
   2   7   4   17.51    1.22  -2
  -2   5  -4   17.51    1.22   1
   0  -6   4   15.43    1.20   1
   0  -6   4   16.05    1.11   1
   0   6  -4   15.45    1.41   1
   0   6  -4   16.41    1.12   1
   2  -6  -4   42.04    2.83  -2
  -2  -7   4   42.04    2.83   1
   2  -6  -4   40.14    2.73  -2
  -2  -7   4   40.14    2.73   1
  -2   6   4   42.04    3.32  -2
   2   7  -4   42.04    3.32   1
  -2   6   4   38.55    2.57  -2
   2   7  -4   38.55    2.57   1
  -4  -8   4    0.19    0.28   1
   4   8  -4    0.06    0.29   1
   4  -4   5    3.42    0.76   1
   4  -4   5    3.52    0.44   1
  -4   4  -5    3.98    0.80   1
   2  -5   5   13.04    1.31   1
   2  -5   5   15.08    1.00   1
  -2   5  -5   14.71    1.33   1
   0  -6   5    6.75    0.63   1
   0   6  -5    6.87    0.74   1
   0   6  -5    7.22    0.56   1
   2  -6  -5    5.14    0.53  -2
  -2  -7   5    5.14    0.53   1
  -2   6   5    4.89    0.64  -2
   2   7  -5    4.89    0.64   1
   4   8  -5    0.73    0.34   1
   4  -4   6    5.30    0.51   1
   4  -4   6    5.72    0.94   1
  -4   4  -6    6.14    0.79   1
   2  -5   6    3.51    0.38   1
   2  -5   6    3.90    0.73   1
  -2   5  -6    4.51    0.71   1
   0  -6   6    6.39    0.62   1
   0   6  -6    6.94    0.75   1
  -2  -7   6    0.76    0.34   1
   2   7  -6    0.48    0.45   1
   4   8  -6    2.95    0.54   1
  -4  -8  -7    2.58    0.69  -2
   4  -4   7    2.58    0.69   1
  -4  -8  -7    2.14    0.37  -2
   4  -4   7    2.14    0.37   1
   4   8   7    4.23    0.74  -2
  -4   4  -7    4.23    0.74   1
   2  -5   7    6.76    0.58   1
  -2   5  -7    6.79    0.80   1
   0  -7  -7    1.88    0.41  -2
   0  -6   7    1.88    0.41   1
   0   7   7    2.20    0.52  -2
   0   6  -7    2.20    0.52   1
  -2  -7   7    0.17    0.28   1
   2   7  -7    0.80    0.49   1
   4   8  -7    1.55    0.46   1
  -4  -8  -8    4.34    0.54  -2
   4  -4   8    4.34    0.54   1
  -4  -8  -8    5.75    0.94  -2
   4  -4   8    5.75    0.94   1
   4   8   8    5.11    0.88  -2
  -4   4  -8    5.11    0.88   1
   2  -5   8    0.50    0.31   1
   2  -5   8    0.46    0.22   1
  -2   5  -8    0.44    0.45   1
   0  -7  -8    1.63    0.39  -2
   0  -6   8    1.63    0.39   1
   0   7   8    2.47    0.58  -2
   0   6  -8    2.47    0.58   1
  -2  -7   8    0.48    0.34   1
   2   7  -8    0.77    0.52   1
   4  -4   9    2.83    0.43   1
   2  -5   9    2.41    0.51   1
   2  -5   9    2.13    0.37   1
  -2   5  -9    2.86    0.67   1
   0  -7  -9    5.36    0.69  -2
   0  -6   9    5.36    0.69   1
   0   7   9    5.48    0.85  -2
   0   6  -9    5.48    0.85   1
  -2  -7   9    0.48    0.35   1
   2   7  -9    0.96    0.59   1
   4  -4  10    1.34    0.32   1
   2  -5  10    2.46    0.41   1
  -2   5 -10    3.49    0.72   1
   0  -6  10    9.33    0.86   1
   0   6 -10    9.53    1.03   1
   2   7 -10    0.07    0.53   1
  -2  -8 -11    4.05    0.52  -2
   2  -5  11    4.05    0.52   1
   2   8  11    4.71    0.86  -2
  -2   5 -11    4.71    0.86   1
   0   6 -11    2.24    0.66   1
   2   7 -11   -0.37    0.57   1
  -2  -8 -12    0.10    0.19  -2
   2  -5  12    0.10    0.19   1
   2  -5  13    1.89    0.39   1
  -1  -5  15    0.20    0.36  -2
   1  -6 -15    0.20    0.36   1
  -1  -7 -15    0.43    0.36   1
  -1  -5  14    1.26    0.72  -2
   1  -6 -14    1.26    0.72   1
  -1  -5  14    0.69    0.37  -2
   1  -6 -14    0.69    0.37   1
   1   5 -14    0.83    0.37  -2
  -1   6  14    0.83    0.37   1
  -1  -7 -14   -0.15    0.32   1
   1   7  14   -0.07    0.29   1
   3  -5 -13   -0.04    0.29   1
  -3   5  13   -0.29    0.33   1
  -1  -5  13   -0.08    0.55  -2
   1  -6 -13   -0.08    0.55   1
  -1  -5  13    0.41    0.30  -2
   1  -6 -13    0.41    0.30   1
   1   5 -13    0.22    0.29  -2
  -1   6  13    0.22    0.29   1
  -1  -7 -13    0.46    0.34   1
   1   7  13    0.34    0.30   1
   3  -5 -12    0.08    0.31   1
  -3   5  12   -0.30    0.31   1
   1  -6 -12    0.45    0.58   1
   1  -6 -12    0.49    0.32   1
  -1   6  12    0.35    0.31   1
  -1  -7 -12    3.01    0.49   1
   1   7  12    2.34    0.47   1
  -3  -8 -12    0.29    0.35   1
  -3  -6  11    0.88    0.36  -2
   3  -5 -11    0.88    0.36   1
   3   6 -11    0.33    0.34  -2
  -3   5  11    0.33    0.34   1
   3   6 -11   -0.35    0.59  -2
  -3   5  11   -0.35    0.59   1
   1  -6 -11    0.10    0.27   1
   1  -6 -11   -0.31    0.46   1
  -1   6  11    0.29    0.29   1
   1  -5  11    2.28    0.45  -2
  -1  -7 -11    2.28    0.45   1
  -1   5 -11    2.57    0.47  -2
   1   7  11    2.57    0.47   1
  -3  -8 -11    0.08    0.32   1
  -3  -6  10    0.97    0.36  -2
   3  -5 -10    0.97    0.36   1
  -3  -6  10    0.82    0.59  -2
   3  -5 -10    0.82    0.59   1
   3   6 -10    0.81    0.37  -2
  -3   5  10    0.81    0.37   1
   3   6 -10    0.14    0.58  -2
  -3   5  10    0.14    0.58   1
   1  -6 -10    0.37    0.30   1
   1  -6 -10    0.01    0.49   1
  -1   6  10    0.60    0.31   1
   1  -5  10    3.24    0.47  -2
  -1  -7 -10    3.24    0.47   1
  -1   5 -10    2.38    0.45  -2
   1   7  10    2.38    0.45   1
  -3  -8 -10    1.36    0.43   1
  -3  -8 -10    1.00    0.38   1
   3  -5  -9    0.02    0.30   1
   3  -5  -9   -0.12    0.47   1
  -3   5   9   -1.01    0.51   1
  -3   5   9    0.10    0.30   1
   1  -6  -9    2.99    0.44   1
   1  -6  -9    2.98    0.68   1
  -1   6   9    1.55    0.54   1
  -1   6   9    2.09    0.43   1
   1  -5   9   -0.14    0.25  -2
  -1  -7  -9   -0.14    0.25   1
  -1   5  -9   -0.28    0.21  -2
   1   7   9   -0.28    0.21   1
  -3  -8  -9    1.03    0.40   1
  -3  -8  -9    1.42    0.42   1
   3   8   9    0.71    0.32   1
   5  -4  -8    0.00    0.31   1
  -5   4   8   -0.13    0.40   1
   3  -5  -8    1.26    0.61   1
   3  -5  -8    2.03    0.42   1
  -3   5   8    1.36    0.63   1
  -3   5   8    1.34    0.40   1
   1  -6  -8    0.25    0.40   1
   1  -6  -8   -0.02    0.25   1
  -1   6   8    0.51    0.39   1
  -1   6   8   -0.03    0.23   1
   1   7   8   -0.11    0.22   1
  -3  -8  -8    1.31    0.40   1
  -3  -8  -8    0.82    0.37   1
   3   8   8    0.51    0.31   1
  -5  -7   7    0.39    0.33  -2
   5  -4  -7    0.39    0.33   1
   5   7  -7   -0.28    0.38  -2
  -5   4   7   -0.28    0.38   1
   3  -5  -7    0.56    0.32   1
   3  -5  -7    0.80    0.49   1
  -3   5   7   -0.26    0.43   1
  -3   5   7   -0.04    0.28   1
  -1  -6   7    0.87    0.43  -2
   1  -6  -7    0.87    0.43   1
  -1  -6   7    0.32    0.27  -2
   1  -6  -7    0.32    0.27   1
   1   6  -7    0.21    0.34  -2
  -1   6   7    0.21    0.34   1
   1   6  -7    0.62    0.29  -2
  -1   6   7    0.62    0.29   1
   1   6  -7    1.81    0.37  -2
  -1   6   7    1.81    0.37   1
  -1  -7  -7    0.01    0.27   1
  -1  -7  -7    0.34    0.31   1
   1   7   7    0.11    0.25   1
  -3  -8  -7    1.02    0.38   1
  -3  -8  -7    0.80    0.33   1
   3   8   7    0.78    0.33   1
  -5  -7   6    0.62    0.33  -2
   5  -4  -6    0.62    0.33   1
   5   7  -6   -0.22    0.31  -2
  -5   4   6   -0.22    0.31   1
   3  -5  -6    0.01    0.39   1
   3  -5  -6    0.06    0.28   1
  -3   5   6    0.25    0.29   1
  -3   5   6    0.20    0.40   1
  -1  -6   6   18.60    1.71  -2
   1  -6  -6   18.60    1.71   1
  -1  -6   6   18.55    1.32  -2
   1  -6  -6   18.55    1.32   1
   1   6  -6   20.66    1.48  -2
  -1   6   6   20.66    1.48   1
   1   6  -6   18.70    1.40  -2
  -1   6   6   18.70    1.40   1
  -1  -7  -6    0.24    0.28   1
  -1  -7  -6   -0.14    0.27   1
   1   7   6    0.17    0.25   1
   3  -5   6    7.34    0.74  -2
  -3  -8  -6    7.34    0.74   1
   3  -5   6    8.27    0.77  -2
  -3  -8  -6    8.27    0.77   1
  -3   5  -6    9.43    0.72  -2
   3   8   6    9.43    0.72   1
   5  -4  -5    0.29    0.29   1
  -5   4   5    0.26    0.35   1
   3  -5  -5    5.67    0.84   1
   3  -5  -5    4.66    0.49   1
  -3   5   5    4.19    0.50   1
  -1  -6   5    4.57    0.50  -2
   1  -6  -5    4.57    0.50   1
  -1  -6   5    4.92    0.76  -2
   1  -6  -5    4.92    0.76   1
   1   6  -5    4.16    0.49  -2
  -1   6   5    4.16    0.49   1
   1   6  -5    5.43    0.53  -2
  -1   6   5    5.43    0.53   1
  -1  -7  -5    1.39    0.34   1
  -1  -7  -5    0.74    0.35   1
   1   7   5    1.53    0.35   1
   1   7   5    0.81    0.28   1
   3  -5   5    2.11    0.44  -2
  -3  -8  -5    2.11    0.44   1
   3  -5   5    2.11    0.45  -2
  -3  -8  -5    2.11    0.45   1
  -3   5  -5    1.83    0.39  -2
   3   8   5    1.83    0.39   1
  -5  -9  -5    0.64    0.48   1
  -5   4   4    0.88    0.40   1
   3  -5  -4    0.72    0.43   1
   3  -5  -4    0.45    0.28   1
  -3   5   4    0.50    0.31   1
   1  -6  -4    7.29    0.61   1
   1  -6  -4    6.24    0.75   1
  -1   6   4    7.05    0.63   1
  -1  -7  -4    2.83    0.48   1
  -1  -7  -4    2.74    0.44   1
   1   7   4    2.97    0.39   1
   1   7   4    3.40    0.48   1
  -3  -8  -4    0.47    0.28   1
  -3  -8  -4    0.66    0.33   1
   3   8   4    0.53    0.29   1
  -5  -9  -4    0.37    0.35   1
  -5  -9  -4    0.62    0.45   1
   5   9   4   -0.11    0.28   1
   5  -4  -3    0.03    0.42   1
  -5   4   3    0.16    0.29   1
  -3  -7   3    2.08    0.34  -2
   3  -5  -3    2.08    0.34   1
  -3  -7   3    2.17    0.53  -2
   3  -5  -3    2.17    0.53   1
   3   7  -3    0.93    0.35  -2
  -3   5   3    0.93    0.35   1
   1  -6  -3    0.07    0.23   1
   1  -6  -3   -0.10    0.34   1
  -1   6   3    0.00    0.23   1
   1  -6   3    6.90    0.71  -2
  -1  -7  -3    6.90    0.71   1
   1  -6   3    6.56    0.62  -2
  -1  -7  -3    6.56    0.62   1
  -1   6  -3    7.72    0.64  -2
   1   7   3    7.72    0.64   1
  -3  -8  -3    0.92    0.32   1
  -3  -8  -3    0.70    0.33   1
   3   8   3    0.91    0.34   1
  -5  -9  -3    2.84    0.56   1
   5   9   3    1.85    0.45   1
   5  -4  -2   -0.10    0.39   1
  -5   4   2    0.42    0.30   1
  -3  -7   2    4.67    0.64  -2
   3  -5  -2    4.67    0.64   1
  -3  -7   2    5.11    0.47  -2
   3  -5  -2    5.11    0.47   1
   3   7  -2    4.87    0.52  -2
  -3   5   2    4.87    0.52   1
   1  -6  -2    1.48    0.32   1
   1  -6  -2    1.76    0.50   1
  -1   6   2    1.85    0.37   1
   1  -6   2    1.73    0.36  -2
  -1  -7  -2    1.73    0.36   1
   1  -6   2    1.83    0.41  -2
  -1  -7  -2    1.83    0.41   1
  -1   6  -2    1.55    0.33  -2
   1   7   2    1.55    0.33   1
  -1   6  -2    1.56    0.36  -2
   1   7   2    1.56    0.36   1
  -3  -8  -2   -0.42    0.26   1
  -3  -8  -2   -0.07    0.22   1
   3   8   2   -0.04    0.25   1
   5  -5   2    4.00    0.66  -2
  -5  -9  -2    4.00    0.66   1
  -5   5  -2    2.88    0.52  -2
   5   9   2    2.88    0.52   1
   5  -4  -1   -0.05    0.44   1
  -5   4   1    0.50    0.28   1
   3  -5  -1    4.35    0.61   1
  -3   5   1    3.74    0.45   1
   1  -6  -1    0.34    0.25   1
   1  -6  -1    0.18    0.31   1
  -1   6   1    0.11    0.23   1
   1  -6   1    8.32    0.62  -2
  -1  -7  -1    8.32    0.62   1
  -1   6  -1    6.47    0.54  -2
   1   7   1    6.47    0.54   1
  -1   6  -1    5.74    0.70  -2
   1   7   1    5.74    0.70   1
  -1   6  -1    6.21    0.57  -2
   1   7   1    6.21    0.57   1
  -3  -8  -1    0.33    0.27   1
  -3  -8  -1    0.59    0.35   1
   3   8   1    0.35    0.29   1
   5  -5   1    0.72    0.40  -2
  -5  -9  -1    0.72    0.40   1
  -5   5  -1    0.38    0.38  -2
   5   9   1    0.38    0.38   1
   5  -4   0    2.80    0.72   1
  -5   4   0    3.71    0.56   1
   3  -5   0    4.91    0.66   1
  -3   5   0    5.27    0.52   1
   1  -6   0    2.56    0.53   1
   1  -6   0    2.14    0.36   1
  -1   6   0    3.53    0.45   1
  -1  -7   0    3.99    0.46   1
  -1  -7   0    3.94    0.41   1
  -1  -7   0    3.82    0.51   1
   1   7   0    3.21    0.48   1
   1   7   0    4.11    0.42   1
   1   7   0    3.78    0.41   1
  -3  -8   0    0.24    0.30   1
  -3  -8   0    0.40    0.27   1
   3   8   0    0.28    0.28   1
  -5  -9   0    1.48    0.46   1
   5   9   0    1.72    0.45   1
  -5  -8  -1    2.98    0.73  -2
   5  -4   1    2.98    0.73   1
   5   8   1    4.93    0.63  -2
  -5   4  -1    4.93    0.63   1
   3  -5   1    6.51    0.81   1
  -3   5  -1    8.25    0.66   1
  -1  -7  -1   11.16    1.09  -2
   1  -6   1   11.16    1.09   1
   1   7   1   11.57    0.87  -2
  -1   6  -1   11.57    0.87   1
  -1  -7   1   43.29    2.74   1
  -1  -7   1   40.33    3.40   1
  -1  -7   1   42.97    2.90   1
   1   7  -1   41.80    3.40   1
   1   7  -1   42.89    2.63   1
   1   7  -1   42.31    2.81   1
  -3  -8   1    0.19    0.31   1
  -3  -8   1    0.47    0.26   1
   3   8  -1    0.68    0.30   1
  -5  -8  -2   -0.07    0.43  -2
   5  -4   2   -0.07    0.43   1
   5   8   2    0.32    0.25  -2
  -5   4  -2    0.32    0.25   1
   3  -5   2   10.43    1.12   1
  -3   5  -2   11.83    0.88   1
  -1  -7  -2    1.63    0.50  -2
   1  -6   2    1.63    0.50   1
  -1  -7  -2    1.72    0.30  -2
   1  -6   2    1.72    0.30   1
   1   7   2    1.79    0.58  -2
  -1   6  -2    1.79    0.58   1
   1   7   2    2.17    0.35  -2
  -1   6  -2    2.17    0.35   1
  -1  -7   2    2.35    0.41   1
  -1  -7   2    2.72    0.42   1
   1   7  -2    1.88    0.46   1
   1   7  -2    2.00    0.38   1
   3  -6  -2    1.34    0.35  -2
  -3  -8   2    1.34    0.35   1
  -3   6   2    1.43    0.37  -2
   3   8  -2    1.43    0.37   1
   5  -4   3    2.02    0.67   1
  -5   4  -3    1.65    0.46   1
   3  -5   3    6.02    0.49   1
   3  -5   3    6.16    0.74   1
  -3   5  -3    5.58    0.55   1
  -1  -7  -3   11.65    1.15  -2
   1  -6   3   11.65    1.15   1
   1   7   3   11.76    1.15  -2
  -1   6  -3   11.76    1.15   1
   1   7   3   12.62    0.90  -2
  -1   6  -3   12.62    0.90   1
  -1  -7   3    4.16    0.45   1
  -1  -7   3    4.48    0.49   1
   1   7  -3    4.20    0.42   1
   1   7  -3    3.97    0.54   1
   3  -6  -3    6.56    0.64  -2
  -3  -8   3    6.56    0.64   1
  -3   6   3    7.38    0.66  -2
   3   8  -3    7.38    0.66   1
   5  -4   4    5.83    0.82   1
  -5   4  -4    7.15    0.92   1
   3  -5   4    0.54    0.41   1
   3  -5   4    0.78    0.23   1
  -3   5  -4    0.59    0.29   1
  -3   5  -4    1.65    0.58   1
   1  -6   4    0.12    0.34   1
  -1   6  -4    0.29    0.35   1
  -1   6  -4    0.11    0.20   1
  -1  -7   4    5.06    0.53   1
   1   7  -4    5.66    0.63   1
   1   7  -4    4.99    0.47   1
  -3  -8   4    3.76    0.48   1
  -3  -8   4    4.57    0.58   1
   3   8  -4    4.76    0.60   1
  -3  -8  -5    3.13    0.73  -2
   3  -5   5    3.13    0.73   1
  -3  -8  -5    2.75    0.37  -2
   3  -5   5    2.75    0.37   1
   3   8   5    3.89    0.74  -2
  -3   5  -5    3.89    0.74   1
   1  -6   5    1.05    0.50   1
   1  -6   5    1.20    0.34   1
  -1   6  -5    1.20    0.43   1
   1  -7  -5    4.36    0.60  -2
  -1  -7   5    4.36    0.60   1
  -1   7   5    5.02    0.61  -2
   1   7  -5    5.02    0.61   1
  -3  -8   5    4.35    0.61   1
   3   8  -5    4.13    0.59   1
  -3  -8  -6    8.86    0.98  -2
   3  -5   6    8.86    0.98   1
  -3  -8  -6    9.25    0.72  -2
   3  -5   6    9.25    0.72   1
   3   8   6    9.53    1.01  -2
  -3   5  -6    9.53    1.01   1
   1  -6   6    4.38    0.50   1
  -1   6  -6    4.81    0.62   1
   1  -7  -6    2.70    0.49  -2
  -1  -7   6    2.70    0.49   1
  -1   7   6    2.98    0.61  -2
   1   7  -6    2.98    0.61   1
  -3  -8   6    0.70    0.35   1
   3   8  -6    0.62    0.35   1
   3  -5   7    0.92    0.27   1
   3  -5   7    1.75    0.61   1
  -3   5  -7    2.00    0.58   1
   1  -6   7   12.55    1.03   1
  -1   6  -7   12.05    1.19   1
   1  -7  -7    0.65    0.36  -2
  -1  -7   7    0.65    0.36   1
  -1   7   7    1.07    0.50  -2
   1   7  -7    1.07    0.50   1
  -3  -8   7    0.25    0.33   1
   3   8  -7    0.03    0.29   1
   3  -5   8    3.90    0.44   1
  -3   5  -8    5.74    0.88   1
   1  -6   8    0.42    0.32   1
  -1   6  -8    0.14    0.39   1
  -1  -7   8    0.42    0.32   1
   1   7  -8    0.15    0.40   1
   3   8  -8    0.26    0.33   1
   3  -5   9    0.29    0.21   1
  -3   5  -9    1.33    0.57   1
  -1  -8  -9    2.40    0.51  -2
   1  -6   9    2.40    0.51   1
   1   8   9    3.16    0.66  -2
  -1   6  -9    3.16    0.66   1
  -1  -7   9    0.47    0.34   1
   1   7  -9    0.51    0.49   1
   3   8  -9    0.30    0.33   1
   3  -5  10    1.51    0.34   1
   1   8  10    0.25    0.44  -2
  -1   6 -10    0.25    0.44   1
   1   7 -10    1.16    0.60   1
   3  -5  11    2.86    0.46   1
   0  -7 -14    0.90    0.41   1
   0   7  14    0.59    0.36   1
  -2  -6  13    0.18    0.31  -2
   2  -6 -13    0.18    0.31   1
   2   6 -13   -0.04    0.32  -2
  -2   6  13   -0.04    0.32   1
   0  -7 -13    0.48    0.36   1
   0   7  13    0.61    0.34   1
  -2  -8 -13    0.43    0.38   1
   2   8  13    0.40    0.34   1
  -2  -6  12    0.85    0.35  -2
   2  -6 -12    0.85    0.35   1
  -2  -6  12    0.39    0.62  -2
   2  -6 -12    0.39    0.62   1
   2   6 -12    0.64    0.36  -2
  -2   6  12    0.64    0.36   1
   0  -7 -12    0.26    0.31   1
   0   7  12   -0.01    0.26   1
   2  -5  12    0.37    0.33  -2
  -2  -8 -12    0.37    0.33   1
  -2   5 -12    0.19    0.33  -2
   2   8  12    0.19    0.33   1
   2  -6 -11    0.30    0.29   1
   2  -6 -11   -0.31    0.54   1
  -2   6  11   -0.02    0.27   1
   0  -7 -11    0.63    0.36   1
   0  -7 -11    1.27    0.58   1
   0   7  11    1.07    0.37   1
   2  -5  11    4.72    0.61  -2
  -2  -8 -11    4.72    0.61   1
  -2   5 -11    2.80    0.53  -2
   2   8  11    2.80    0.53   1
   4  -5 -10    0.78    0.37   1
  -4   5  10   -0.35    0.31   1
   2  -6 -10    0.09    0.52   1
   2  -6 -10    0.40    0.31   1
  -2   6  10    0.15    0.29   1
  -2   6  10   -0.73    0.48   1
  -2  -8 -10    2.56    0.47   1
   2   8  10    1.87    0.44   1
  -4  -7   9    0.95    0.38  -2
   4  -5  -9    0.95    0.38   1
   4   7  -9    0.20    0.36  -2
  -4   5   9    0.20    0.36   1
   2  -6  -9    3.49    0.73   1
   2  -6  -9    1.78    0.42   1
  -2   6   9    2.54    0.51   1
  -2   6   9    1.66    0.63   1
   0  -6   9    1.46    0.37  -2
   0  -7  -9    1.46    0.37   1
   0  -6   9    3.11    0.63  -2
   0  -7  -9    3.11    0.63   1
   0   6  -9    1.80    0.40  -2
   0   7   9    1.80    0.40   1
  -2  -8  -9    0.01    0.30   1
   2   8   9    0.05    0.25   1
  -4  -9  -9    0.56    0.40   1
  -4  -7   8    0.21    0.33  -2
   4  -5  -8    0.21    0.33   1
   4   7  -8    0.28    0.36  -2
  -4   5   8    0.28    0.36   1
   2  -6  -8    1.67    0.37   1
   2  -6  -8    0.84    0.52   1
  -2   6   8    1.55    0.56   1
  -2   6   8    1.25    0.40   1
   0  -6   8    2.07    0.57  -2
   0  -7  -8    2.07    0.57   1
   0  -6   8    2.24    0.42  -2
   0  -7  -8    2.24    0.42   1
   0   6  -8    2.46    0.47  -2
   0   7   8    2.46    0.47   1
  -2  -8  -8    1.14    0.38   1
   2   8   8    0.66    0.32   1
   4  -5   8    1.06    0.45  -2
  -4  -9  -8    1.06    0.45   1
   4  -5   8    2.36    0.51  -2
  -4  -9  -8    2.36    0.51   1
  -4   5  -8    1.21    0.40  -2
   4   9   8    1.21    0.40   1
   4  -5  -7    0.20    0.32   1
  -4   5   7   -0.12    0.28   1
   2  -6  -7    0.57    0.31   1
   2  -6  -7    0.06    0.48   1
  -2   6   7    1.40    0.41   1
  -2   6   7    0.76    0.34   1
   0  -6   7    1.66    0.37  -2
   0  -7  -7    1.66    0.37   1
   0  -6   7    1.99    0.52  -2
   0  -7  -7    1.99    0.52   1
   0   6  -7    0.92    0.33  -2
   0   7   7    0.92    0.33   1
  -2  -8  -7    0.06    0.29   1
   4  -5   7    3.24    0.59  -2
  -4  -9  -7    3.24    0.59   1
   4  -5   7    2.79    0.57  -2
  -4  -9  -7    2.79    0.57   1
  -4   5  -7    2.05    0.46  -2
   4   9   7    2.05    0.46   1
   4  -5  -6    0.25    0.32   1
   4  -5  -6    0.22    0.44   1
  -4   5   6   -0.37    0.26   1
   2  -6  -6    1.00    0.52   1
   2  -6  -6    0.54    0.30   1
  -2   6   6    0.53    0.31   1
   0  -7  -6    4.87    0.49   1
   0  -7  -6    4.87    0.71   1
   0   7   6    3.56    0.46   1
  -2  -8  -6    2.11    0.46   1
   2   8   6    2.64    0.42   1
  -4  -9  -6    2.68    0.55   1
  -4  -9  -6    4.12    0.62   1
   4   9   6    2.54    0.48   1
   4  -5  -5    1.26    0.38   1
   4  -5  -5    0.92    0.50   1
  -4   5   5    1.04    0.37   1
  -2  -7   5    2.90    0.45  -2
   2  -6  -5    2.90    0.45   1
  -2  -7   5    3.84    0.72  -2
   2  -6  -5    3.84    0.72   1
   2   7  -5    2.99    0.49  -2
  -2   6   5    2.99    0.49   1
   0  -7  -5    4.00    0.57   1
   0  -7  -5    4.25    0.46   1
   0   7   5    3.96    0.46   1
  -2  -8  -5    0.16    0.31   1
   2   8   5    0.01    0.25   1
  -4  -9  -5    3.00    0.56   1
  -4  -9  -5    2.79    0.58   1
   4   9   5    2.20    0.45   1
   4  -5  -4    0.47    0.43   1
   4  -5  -4    0.56    0.32   1
  -4   5   4    0.01    0.28   1
  -2  -7   4   29.61    2.08  -2
   2  -6  -4   29.61    2.08   1
  -2  -7   4   33.96    2.71  -2
   2  -6  -4   33.96    2.71   1
   0  -7  -4   -0.31    0.33   1
   0  -7  -4   -0.06    0.27   1
   0   7   4    0.17    0.26   1
   2  -6   4    5.56    0.57  -2
  -2  -8  -4    5.56    0.57   1
   2  -6   4    5.05    0.57  -2
  -2  -8  -4    5.05    0.57   1
  -2   6  -4    5.81    0.51  -2
   2   8   4    5.81    0.51   1
  -4  -9  -4    4.40    0.66   1
  -4  -9  -4    5.62    0.71   1
   4   9   4    3.86    0.57   1
   4  -5  -3    0.48    0.42   1
  -4   5   3    0.95    0.38   1
   2  -6  -3    4.36    0.47   1
   2  -6  -3    4.33    0.59   1
  -2   6   3    2.35    0.47   1
   0  -7  -3    1.85    0.39   1
   0  -7  -3    1.99    0.49   1
   0   7   3    1.83    0.39   1
   2  -6   3    1.52    0.41  -2
  -2  -8  -3    1.52    0.41   1
   2  -6   3    1.45    0.37  -2
  -2  -8  -3    1.45    0.37   1
  -2   6  -3    1.51    0.36  -2
   2   8   3    1.51    0.36   1
  -4  -9  -3    2.08    0.51   1
  -4  -9  -3    2.56    0.51   1
   4   9   3    2.16    0.44   1
   4  -5  -2    3.33    0.71   1
  -4   5   2    4.08    0.60   1
   2  -6  -2    1.36    0.35   1
   2  -6  -2    1.93    0.58   1
  -2   6   2    1.84    0.38   1
   0  -7  -2   13.45    1.30   1
   0  -7  -2   15.39    1.07   1
   0   7   2   14.88    0.97   1
   0   7   2   14.29    1.09   1
  -2  -8  -2    3.53    0.52   1
  -2  -8  -2    2.85    0.48   1
   2   8   2    2.54    0.43   1
  -4  -9  -2    0.96    0.44   1
  -4  -9  -2    1.24    0.40   1
   4   9   2    1.20    0.39   1
  -4  -8   1    4.49    0.79  -2
   4  -5  -1    4.49    0.79   1
   4   8  -1    2.96    0.53  -2
  -4   5   1    2.96    0.53   1
   2  -6  -1    0.28    0.24   1
   2  -6  -1    0.56    0.41   1
  -2   6   1    0.39    0.25   1
   0  -7   1   -0.43    0.23  -2
   0  -7  -1   -0.43    0.23   1
   0  -7   1   -0.11    0.31  -2
   0  -7  -1   -0.11    0.31   1
   0   7  -1    0.15    0.22  -2
   0   7   1    0.15    0.22   1
   0   7  -1    0.23    0.26  -2
   0   7   1    0.23    0.26   1
  -2  -8  -1    9.23    0.82   1
  -2  -8  -1    9.88    0.84   1
   2   8   1   10.70    0.78   1
  -4  -9  -1    1.49    0.48   1
  -4  -9  -1    2.03    0.47   1
   4   9   1    2.39    0.46   1
  -4  -8   0    1.74    0.57  -2
   4  -5   0    1.74    0.57   1
   4   8   0    1.08    0.38  -2
  -4   5   0    1.08    0.38   1
   2  -6   0    0.21    0.23   1
   2  -6   0   -0.11    0.32   1
  -2   6   0    0.25    0.21   1
   0  -7   0   16.93    1.14  -2
   0  -7   0   16.93    1.14   1
   0  -7   0   15.78    1.41  -2
   0  -7   0   15.78    1.41   1
   0   7   0   15.19    1.41  -2
   0   7   0   15.19    1.41   1
   0   7   0   14.76    1.15  -2
   0   7   0   14.76    1.15   1
   0   7   0   16.24    1.06  -2
   0   7   0   16.24    1.06   1
  -2  -8   0    6.03    0.69   1
  -2  -8   0    5.41    0.54   1
   2   8   0    5.45    0.52   1
   4  -6   0    3.52    0.59  -2
  -4  -9   0    3.52    0.59   1
  -4   6   0    3.62    0.55  -2
   4   9   0    3.62    0.55   1
   4  -5   1   -0.19    0.39   1
  -4   5  -1   -0.24    0.26   1
   2  -6   1   -0.09    0.34   1
  -2   6  -1    0.10    0.21   1
   0  -7  -1   -0.04    0.37  -2
   0  -7   1   -0.04    0.37   1
   0  -7  -1    0.09    0.27  -2
   0  -7   1    0.09    0.27   1
   0   7   1   -0.15    0.38  -2
   0   7  -1   -0.15    0.38   1
   0   7   1   -0.07    0.23  -2
   0   7  -1   -0.07    0.23   1
  -2  -8   1   14.86    1.14   1
  -2  -8   1   15.41    1.15   1
   2   8  -1   15.05    1.09   1
   4  -6  -1    0.47    0.34  -2
  -4  -9   1    0.47    0.34   1
  -4   6   1    0.65    0.35  -2
   4   9  -1    0.65    0.35   1
   4  -5   2    0.17    0.44   1
  -4   5  -2   -0.16    0.27   1
   2  -6   2   -0.07    0.35   1
  -2   6  -2    0.02    0.21   1
   0  -7   2    4.31    0.47   1
   0   7  -2    4.85    0.45   1
   0   7  -2    3.48    0.63   1
  -2  -8   2   11.09    0.91   1
  -2  -8   2    9.95    0.87   1
  -2  -8   2   10.99    0.89   1
   2   8  -2   11.85    0.87   1
  -4  -9   2    1.92    0.46   1
   4   9  -2    2.08    0.46   1
   4  -5   3    5.58    0.91   1
  -4   5  -3    5.07    0.64   1
  -2  -8  -3    0.72    0.45  -2
   2  -6   3    0.72    0.45   1
   2   8   3    0.61    0.50  -2
  -2   6  -3    0.61    0.50   1
   2   8   3    0.90    0.28  -2
  -2   6  -3    0.90    0.28   1
   0  -7   3    1.85    0.50   1
   0  -7   3    1.40    0.37   1
   0   7  -3    1.72    0.44   1
   0   7  -3    1.10    0.32   1
  -2  -8   3    2.15    0.44   1
  -2  -8   3    2.39    0.43   1
   2   8  -3    2.36    0.43   1
  -4  -9   3    0.38    0.34   1
   4   9  -3    0.72    0.36   1
   4  -5   4    2.10    0.64   1
  -4   5  -4    2.17    0.71   1
  -2  -8  -4    7.96    0.89  -2
   2  -6   4    7.96    0.89   1
   2   8   4    7.23    0.86  -2
  -2   6  -4    7.23    0.86   1
   0  -7   4    4.05    0.56   1
   0   7  -4    3.53    0.63   1
   2  -7  -4    0.37    0.32  -2
  -2  -8   4    0.37    0.32   1
  -2   7   4    0.52    0.31  -2
   2   8  -4    0.52    0.31   1
   4   9  -4    0.41    0.33   1
   4  -5   5   -0.28    0.49   1
  -4   5  -5    0.70    0.55   1
   2  -6   5   -0.09    0.40   1
  -2   6  -5    0.21    0.37   1
   0  -7   5    0.25    0.29   1
   0   7  -5    0.66    0.41   1
   2  -7  -5    4.12    0.51  -2
  -2  -8   5    4.12    0.51   1
  -2   7   5    4.70    0.65  -2
   2   8  -5    4.70    0.65   1
  -2   7   5    4.70    0.52  -2
   2   8  -5    4.70    0.52   1
   2  -6   6    0.25    0.46   1
  -2   6  -6   -0.32    0.32   1
   0  -7   6    4.27    0.53   1
   0   7  -6    5.55    0.67   1
  -2  -8   6   -0.03    0.32   1
   2   8  -6    0.33    0.44   1
   2   8  -6    0.35    0.28   1
  -4  -9  -7    1.87    0.36  -2
   4  -5   7    1.87    0.36   1
  -2   6  -7    0.02    0.40   1
   0  -8  -7    4.50    0.64  -2
   0  -7   7    4.50    0.64   1
   0   8   7    4.25    0.63  -2
   0   7  -7    4.25    0.63   1
  -2  -8   7    2.44    0.53   1
   2   8  -7    2.09    0.64   1
  -4  -9  -8    2.25    0.40  -2
   4  -5   8    2.25    0.40   1
  -2   6  -8    0.94    0.47   1
   0  -8  -8    3.72    0.59  -2
   0  -7   8    3.72    0.59   1
   0   8   8    3.20    0.69  -2
   0   7  -8    3.20    0.69   1
   2   8  -8    0.45    0.54   1
  -2   6  -9    0.25    0.45   1
   0   8   9    1.71    0.60  -2
   0   7  -9    1.71    0.60   1
   2   8  -9    0.19    0.57   1
   0   7 -10    0.26    0.52   1
  -1  -6  13    0.19    0.63  -2
   1  -7 -13    0.19    0.63   1
  -1  -6  13    0.67    0.33  -2
   1  -7 -13    0.67    0.33   1
   1   6 -13   -0.05    0.31  -2
  -1   7  13   -0.05    0.31   1
  -1  -8 -13    0.34    0.38   1
   1   8  13    0.60    0.36   1
   1  -7 -12    0.50    0.31   1
   1  -7 -12    0.55    0.61   1
  -1   7  12   -0.20    0.28   1
  -1  -8 -12    0.19    0.34   1
   1   8  12    0.29    0.30   1
  -3  -7  11    0.57    0.32  -2
   3  -6 -11    0.57    0.32   1
   3   7 -11   -0.25    0.31  -2
  -3   6  11   -0.25    0.31   1
   1  -7 -11    0.61    0.57   1
   1  -7 -11    0.29    0.30   1
  -1   7  11    0.75    0.37   1
   1  -6  11    0.36    0.33  -2
  -1  -8 -11    0.36    0.33   1
  -1   6 -11    0.32    0.32  -2
   1   8  11    0.32    0.32   1
  -3  -7  10    0.60    0.33  -2
   3  -6 -10    0.60    0.33   1
   3   7 -10   -0.28    0.31  -2
  -3   6  10   -0.28    0.31   1
   1  -7 -10    1.05    0.56   1
   1  -7 -10    0.64    0.30   1
  -1   7  10    0.50    0.32   1
   1  -6  10    0.70    0.37  -2
  -1  -8 -10    0.70    0.37   1
  -1   6 -10    0.20    0.30  -2
   1   8  10    0.20    0.30   1
  -3  -9 -10    0.83    0.43   1
   3  -6  -9    0.27    0.29   1
  -3   6   9    0.13    0.35   1
  -3   6   9   -1.10    0.55   1
   1  -7  -9    2.25    0.43   1
   1  -7  -9    2.96    0.67   1
  -1   7   9    1.18    0.40   1
   1  -6   9    3.63    0.53  -2
  -1  -8  -9    3.63    0.53   1
  -1   6  -9    2.59    0.49  -2
   1   8   9    2.59    0.49   1
  -3  -9  -9    0.91    0.43   1
   3  -6  -8    1.27    0.37   1
   3  -6  -8    1.69    0.66   1
  -3   6   8    1.09    0.61   1
  -3   6   8    1.09    0.42   1
   1  -7  -8    3.87    0.76   1
   1  -7  -8    3.30    0.50   1
  -1   7   8    2.69    0.50   1
  -1  -8  -8    0.28    0.31   1
   1   8   8    0.10    0.27   1
  -3  -9  -8    3.32    0.58   1
  -3  -9  -8    3.12    0.58   1
   3  -6  -7    0.75    0.34   1
   3  -6  -7    0.67    0.55   1
  -3   6   7    1.66    0.50   1
  -3   6   7    0.37    0.35   1
  -1  -7   7    0.36    0.31  -2
   1  -7  -7    0.36    0.31   1
  -1  -7   7    0.15    0.41  -2
   1  -7  -7    0.15    0.41   1
   1   7  -7    0.31    0.26  -2
  -1   7   7    0.31    0.26   1
  -1  -8  -7    0.16    0.31   1
   1   8   7    0.40    0.30   1
  -3  -9  -7    1.61    0.47   1
  -3  -9  -7    1.90    0.48   1
   3   9   7    1.13    0.39   1
   3  -6  -6    0.54    0.47   1
   3  -6  -6    0.62    0.33   1
  -3   6   6    0.73    0.34   1
  -1  -7   6    3.11    0.65  -2
   1  -7  -6    3.11    0.65   1
  -1  -7   6    3.06    0.44  -2
   1  -7  -6    3.06    0.44   1
   1   7  -6    2.16    0.44  -2
  -1   7   6    2.16    0.44   1
  -1  -8  -6    1.87    0.42   1
   1   8   6    1.41    0.41   1
   3  -6   6    3.52    0.59  -2
  -3  -9  -6    3.52    0.59   1
   3  -6   6    3.59    0.61  -2
  -3  -9  -6    3.59    0.61   1
  -3   6  -6    3.14    0.52  -2
   3   9   6    3.14    0.52   1
   3  -6  -5   -0.07    0.42   1
   3  -6  -5    0.57    0.32   1
  -3   6   5   -0.17    0.25   1
  -1  -7   5    5.02    0.50  -2
   1  -7  -5    5.02    0.50   1
  -1  -7   5    4.37    0.62  -2
   1  -7  -5    4.37    0.62   1
   1   7  -5    3.16    0.53  -2
  -1   7   5    3.16    0.53   1
  -1  -8  -5    2.78    0.49   1
   1   8   5    3.52    0.54   1
   3  -6   5    2.06    0.48  -2
  -3  -9  -5    2.06    0.48   1
   3  -6   5    1.35    0.42  -2
  -3  -9  -5    1.35    0.42   1
  -3   6  -5    0.69    0.33  -2
   3   9   5    0.69    0.33   1
  -5   5   4    0.09    0.41   1
   3  -6  -4    1.57    0.39   1
   3  -6  -4    1.32    0.54   1
  -3   6   4    1.34    0.40   1
   1  -7  -4    1.93    0.37   1
   1  -7  -4    1.54    0.54   1
  -1   7   4    1.06    0.34   1
  -1  -8  -4    8.58    0.75   1
   1   8   4    8.39    0.75   1
  -3  -9  -4    3.05    0.55   1
  -3  -9  -4    2.55    0.52   1
   3   9   4    2.86    0.47   1
  -5   5   3   -0.68    0.29   1
  -3  -8   3    5.21    0.52  -2
   3  -6  -3    5.21    0.52   1
  -3  -8   3    6.46    0.76  -2
   3  -6  -3    6.46    0.76   1
   3   8  -3    3.99    0.62  -2
  -3   6   3    3.99    0.62   1
   1  -7  -3    5.63    0.55   1
   1  -7  -3    5.68    0.71   1
  -1   7   3    5.87    0.58   1
   1  -7   3   11.79    1.00  -2
  -1  -8  -3   11.79    1.00   1
  -1   7  -3   13.08    1.04  -2
   1   8   3   13.08    1.04   1
  -1   7  -3   14.33    0.93  -2
   1   8   3   14.33    0.93   1
  -3  -9  -3    2.88    0.55   1
  -3  -9  -3    3.58    0.58   1
   3   9   3    3.03    0.49   1
  -5   5   2   -0.25    0.29   1
  -3  -8   2    1.14    0.51  -2
   3  -6  -2    1.14    0.51   1
   3   8  -2    0.23    0.29  -2
  -3   6   2    0.23    0.29   1
   1  -7  -2    1.72    0.38   1
   1  -7  -2    1.08    0.47   1
  -1   7   2    1.27    0.34   1
   1  -7   2   16.34    1.53  -2
  -1  -8  -2   16.34    1.53   1
   1  -7   2   17.80    1.28  -2
  -1  -8  -2   17.80    1.28   1
  -1   7  -2   18.69    1.19  -2
   1   8   2   18.69    1.19   1
  -1   7  -2   16.87    1.53  -2
   1   8   2   16.87    1.53   1
  -1   7  -2   17.81    1.30  -2
   1   8   2   17.81    1.30   1
  -3  -9  -2    0.66    0.32   1
  -3  -9  -2    0.87    0.42   1
   3   9   2    0.53    0.32   1
  -5   5   1   -0.04    0.27   1
   3  -6  -1    0.71    0.49   1
  -3   6   1    1.24    0.37   1
   1  -7  -1    2.37    0.56   1
   1  -7  -1    1.90    0.39   1
  -1   7   1    2.05    0.40   1
   1  -7   1   15.64    1.19  -2
  -1  -8  -1   15.64    1.19   1
   1  -7   1   15.16    1.44  -2
  -1  -8  -1   15.16    1.44   1
  -1   7  -1   16.73    1.43  -2
   1   8   1   16.73    1.43   1
  -1   7  -1   16.47    1.12  -2
   1   8   1   16.47    1.12   1
  -1   7  -1   16.73    1.22  -2
   1   8   1   16.73    1.22   1
  -3  -9  -1    3.38    0.57   1
  -3  -9  -1    3.02    0.53   1
   3   9   1    2.34    0.46   1
  -5   5   0    3.69    0.59   1
   3  -6   0    0.79    0.46   1
  -3   6   0    0.75    0.31   1
   1  -7   0    4.76    0.68   1
   1  -7   0    5.69    0.54   1
  -1   7   0    5.45    0.53   1
  -1  -8   0    2.19    0.44   1
   1   8   0    1.86    0.41   1
   1   8   0    2.10    0.46   1
   1   8   0    1.93    0.39   1
  -3  -9   0    0.29    0.37   1
  -3  -9   0    0.10    0.27   1
   3   9   0    0.00    0.28   1
   5   9   1    1.07    0.35  -2
  -5   5  -1    1.07    0.35   1
   3  -6   1    1.29    0.54   1
  -3   6  -1    0.27    0.27   1
  -1  -8  -1   11.29    1.07  -2
   1  -7   1   11.29    1.07   1
   1   8   1    9.56    0.81  -2
  -1   7  -1    9.56    0.81   1
   1   8   1    9.94    1.05  -2
  -1   7  -1    9.94    1.05   1
  -1  -8   1   -0.13    0.40   1
  -1  -8   1    0.11    0.29   1
  -1  -8   1   -0.09    0.29   1
   1   8  -1   -0.19    0.23   1
   1   8  -1    0.08    0.32   1
   1   8  -1   -0.08    0.27   1
  -3  -9   1    0.51    0.32   1
  -3  -9   1    0.22    0.36   1
   3   9  -1    0.59    0.33   1
   5   9   2    1.39    0.36  -2
  -5   5  -2    1.39    0.36   1
   3  -6   2   -0.08    0.41   1
  -3   6  -2   -0.07    0.23   1
  -1  -8  -2   16.60    1.50  -2
   1  -7   2   16.60    1.50   1
   1   8   2   16.19    1.17  -2
  -1   7  -2   16.19    1.17   1
   1   8   2   14.80    1.47  -2
  -1   7  -2   14.80    1.47   1
  -1  -8   2   10.42    0.88   1
  -1  -8   2   11.12    0.88   1
   1   8  -2   10.52    1.02   1
   1   8  -2   10.64    0.85   1
   1   8  -2   10.52    0.82   1
   3  -7  -2    0.96    0.38  -2
  -3  -9   2    0.96    0.38   1
  -3   7   2    1.67    0.41  -2
   3   9  -2    1.67    0.41   1
   3  -6   3    1.42    0.55   1
  -3   6  -3    1.96    0.62   1
  -3   6  -3    1.23    0.35   1
   1   8   3    9.59    0.75  -2
  -1   7  -3    9.59    0.75   1
   1   8   3    8.99    0.97  -2
  -1   7  -3    8.99    0.97   1
  -1  -8   3    1.87    0.42   1
  -1  -8   3    2.80    0.48   1
   1   8  -3    2.28    0.42   1
   1   8  -3    2.50    0.54   1
   3  -7  -3    5.89    0.60  -2
  -3  -9   3    5.89    0.60   1
  -3   7   3    5.08    0.58  -2
   3   9  -3    5.08    0.58   1
   3  -6   4    0.29    0.52   1
  -3   6  -4    0.71    0.53   1
   1  -7   4    8.01    0.83   1
  -1   7  -4    5.83    0.77   1
  -1  -8   4    0.73    0.35   1
   1   8  -4    1.15    0.44   1
   3   9  -4    1.09    0.41   1
  -3  -9  -5    3.09    0.76  -2
   3  -6   5    3.09    0.76   1
   3   9   5    3.91    0.77  -2
  -3   6  -5    3.91    0.77   1
   1  -7   5    4.32    0.83   1
  -1   7  -5    3.93    0.73   1
   1  -8  -5    0.18    0.30  -2
  -1  -8   5    0.18    0.30   1
  -1   8   5    0.07    0.37  -2
   1   8  -5    0.07    0.37   1
   3   9  -5    2.81    0.52   1
  -3  -9  -6    2.23    0.36  -2
   3  -6   6    2.23    0.36   1
  -3  -9  -6    2.98    0.70  -2
   3  -6   6    2.98    0.70   1
   3   9   6    1.25    0.56  -2
  -3   6  -6    1.25    0.56   1
   1  -7   6   -0.07    0.29   1
  -1   7  -6    0.15    0.40   1
   1  -8  -6    2.21    0.46  -2
  -1  -8   6    2.21    0.46   1
  -1   8   6    1.95    0.56  -2
   1   8  -6    1.95    0.56   1
   3   9  -6    2.84    0.56   1
   3  -6   7    0.10    0.20   1
  -1   7  -7    0.06    0.39   1
   1  -8  -7    2.80    0.56  -2
  -1  -8   7    2.80    0.56   1
  -1   8   7    2.72    0.66  -2
   1   8  -7    2.72    0.66   1
   3  -6   8    0.01    0.21   1
  -1   7  -8    3.33    0.71   1
   1   8  -8    2.14    0.63   1
   3  -6   9   -0.03    0.20   1
   1   8  -9    1.37    0.62   1
   0  -8 -12   -0.31    0.30   1
   0   8  12   -0.07    0.30   1
   2  -7 -11    1.31    0.39   1
  -2   7  11    1.18    0.44   1
   0  -8 -11    0.21    0.34   1
   0   8  11   -0.15    0.28   1
   2  -6  11    1.69    0.48  -2
  -2  -9 -11    1.69    0.48   1
  -2   6 -11    0.63    0.38  -2
   2   9  11    0.63    0.38   1
   2  -7 -10    0.07    0.53   1
   2  -7 -10    0.30    0.32   1
  -2   7  10    0.20    0.36   1
   0  -8 -10   -0.28    0.29   1
   0   8  10    0.10    0.31   1
  -2  -9 -10    1.37    0.45   1
   2   9  10    1.32    0.45   1
   2  -7  -9    0.94    0.36   1
   2  -7  -9    1.25    0.62   1
  -2   7   9    0.87    0.42   1
   0  -7   9    0.07    0.30  -2
   0  -8  -9    0.07    0.30   1
   0   7  -9    0.51    0.34  -2
   0   8   9    0.51    0.34   1
  -2  -9  -9    0.49    0.40   1
   2   9   9    0.19    0.34   1
   2  -7  -8   -0.20    0.27   1
   2  -7  -8    0.01    0.47   1
  -2   7   8   -0.03    0.29   1
   0  -7   8    4.02    0.72  -2
   0  -8  -8    4.02    0.72   1
   0  -7   8    2.15    0.46  -2
   0  -8  -8    2.15    0.46   1
   0   7  -8    3.11    0.53  -2
   0   8   8    3.11    0.53   1
  -2  -9  -8    0.27    0.36   1
   2   9   8    0.33    0.30   1
   4  -6  -7    1.22    0.39   1
  -4   6   7    0.20    0.36   1
   2  -7  -7   -0.21    0.42   1
   2  -7  -7   -0.05    0.27   1
  -2   7   7    0.13    0.30   1
  -2   7   7    1.67    0.38   1
   0  -7   7    3.64    0.53  -2
   0  -8  -7    3.64    0.53   1
   0  -7   7    4.31    0.62  -2
   0  -8  -7    4.31    0.62   1
   0   7  -7    3.60    0.57  -2
   0   8   7    3.60    0.57   1
  -2  -9  -7    2.58    0.52   1
   2   9   7    1.32    0.41   1
   4  -6  -6    0.61    0.33   1
  -4   6   6   -0.13    0.33   1
   2  -7  -6    2.68    0.48   1
   2  -7  -6    2.78    0.68   1
  -2   7   6    2.69    0.52   1
   0  -8  -6    5.35    0.72   1
   0  -8  -6    6.57    0.62   1
   0   8   6    5.62    0.61   1
  -2  -9  -6    1.14    0.43   1
   2   9   6    1.06    0.35   1
  -4   6   5   -0.07    0.33   1
  -2  -8   5    5.08    0.82  -2
   2  -7  -5    5.08    0.82   1
  -2  -8   5    4.20    0.55  -2
   2  -7  -5    4.20    0.55   1
   2   8  -5    3.21    0.56  -2
  -2   7   5    3.21    0.56   1
   0  -8  -5    5.77    0.59   1
   0  -8  -5    5.36    0.70   1
   0   8   5    5.36    0.58   1
  -2  -9  -5    0.78    0.37   1
   2   9   5    0.41    0.28   1
  -4   6   4    0.32    0.36   1
  -2  -8   4    0.92    0.55  -2
   2  -7  -4    0.92    0.55   1
  -2  -8   4    1.20    0.37  -2
   2  -7  -4    1.20    0.37   1
   2   8  -4    0.79    0.35  -2
  -2   7   4    0.79    0.35   1
   0  -8  -4    8.73    0.70   1
   0  -8  -4    6.14    0.79   1
   0   8   4    7.62    0.69   1
   2  -7   4    0.84    0.39  -2
  -2  -9  -4    0.84    0.39   1
  -2   7  -4    0.85    0.34  -2
   2   9   4    0.85    0.34   1
  -2   7  -4    1.18    0.36  -2
   2   9   4    1.18    0.36   1
  -4   6   3   -0.36    0.26   1
   2  -7  -3    1.72    0.38   1
   2  -7  -3    1.01    0.57   1
  -2   7   3    1.64    0.41   1
   0  -8  -3    0.15    0.30   1
   0  -8  -3    0.02    0.34   1
   0   8   3    0.35    0.32   1
   2  -7   3    0.33    0.36  -2
  -2  -9  -3    0.33    0.36   1
  -2   7  -3    0.22    0.28  -2
   2   9   3    0.22    0.28   1
  -4   6   2   -0.04    0.26   1
   2  -7  -2    2.17    0.39   1
   2  -7  -2    2.07    0.63   1
  -2   7   2    1.89    0.41   1
   0  -8  -2   -0.05    0.39   1
   0  -8  -2   -0.03    0.30   1
   0   8   2   -0.29    0.27   1
  -2  -9  -2    0.11    0.34   1
   2   9   2    0.10    0.27   1
   4   9  -1    0.12    0.32  -2
  -4   6   1    0.12    0.32   1
   2  -7  -1    6.42    0.83   1
  -2   7   1    7.62    0.67   1
   0  -8   1   13.80    1.04  -2
   0  -8  -1   13.80    1.04   1
   0  -8   1   13.19    1.29  -2
   0  -8  -1   13.19    1.29   1
   0   8  -1   13.65    1.29  -2
   0   8   1   13.65    1.29   1
   0   8  -1   14.02    1.07  -2
   0   8   1   14.02    1.07   1
  -2  -9  -1    0.41    0.36   1
   2   9   1    0.23    0.28   1
   4   9   0    1.96    0.47  -2
  -4   6   0    1.96    0.47   1
   2  -7   0    4.45    0.79   1
  -2   7   0    3.15    0.49   1
   0  -8   0    2.49    0.46  -2
   0  -8   0    2.49    0.46   1
   0  -8   0    2.63    0.65  -2
   0  -8   0    2.63    0.65   1
   0   8   0    2.64    0.65  -2
   0   8   0    2.64    0.65   1
   0   8   0    2.28    0.46  -2
   0   8   0    2.28    0.46   1
  -2  -9   0    2.79    0.53   1
   2   9   0    2.16    0.43   1
  -4   6  -1    2.58    0.52   1
   2  -7   1    9.56    1.05   1
  -2   7  -1    9.66    0.80   1
   0  -8  -1   11.64    1.08  -2
   0  -8   1   11.64    1.08   1
   0  -8  -1   10.31    0.85  -2
   0  -8   1   10.31    0.85   1
   0   8   1    9.35    0.83  -2
   0   8  -1    9.35    0.83   1
  -2  -9   1    0.99    0.43   1
   2   9  -1    1.24    0.37   1
  -4   6  -2   -0.09    0.31   1
   2  -7   2    1.77    0.57   1
  -2   7  -2    1.96    0.63   1
  -2   7  -2    0.62    0.28   1
   0  -8   2    4.42    0.76   1
   0  -8   2    4.85    0.58   1
   0   8  -2    3.83    0.57   1
   0   8  -2    4.59    0.48   1
  -2  -9   2    1.96    0.49   1
   2   9  -2    2.20    0.43   1
  -2  -9  -3    0.07    0.49  -2
   2  -7   3    0.07    0.49   1
   2   9   3   -0.17    0.45  -2
  -2   7  -3   -0.17    0.45   1
   0  -8   3   -0.15    0.45   1
   0   8  -3   -0.18    0.35   1
   2   9  -3    0.71    0.35   1
  -2  -9  -4    1.70    0.66  -2
   2  -7   4    1.70    0.66   1
   2   9   4    1.04    0.52  -2
  -2   7  -4    1.04    0.52   1
   0  -8   4    4.20    0.52   1
   0   8  -4    4.64    0.61   1
  -2   8   4    0.46    0.34  -2
   2   9  -4    0.46    0.34   1
   2  -7   5    5.74    0.77   1
  -2   7  -5    5.56    0.74   1
   0  -8   5    1.95    0.47   1
   0   8  -5    2.85    0.62   1
   2  -8  -5    0.38    0.36  -2
  -2  -9   5    0.38    0.36   1
  -2   8   5    0.85    0.35  -2
   2   9  -5    0.85    0.35   1
   2  -7   6    1.98    0.74   1
  -2   7  -6    1.93    0.59   1
   0  -8   6    3.47    0.61   1
   0   8  -6    4.08    0.73   1
   2   9  -6    2.82    0.53   1
   0   9   7    4.43    0.79  -2
   0   8  -7    4.43    0.79   1
   2   9  -7    0.05    0.28   1
   1  -8 -11    0.28    0.34   1
  -1   8  11   -0.02    0.36   1
   1  -7  11   -0.09    0.34  -2
  -1  -9 -11   -0.09    0.34   1
   1  -8 -10    1.12    0.39   1
   1  -8 -10    0.16    0.55   1
  -1   8  10   -0.03    0.31   1
   1  -7  10    2.11    0.50  -2
  -1  -9 -10    2.11    0.50   1
  -1   7 -10    1.36    0.44  -2
   1   9  10    1.36    0.44   1
   1  -8  -9    2.21    0.44   1
   1  -8  -9    3.13    0.75   1
  -1   8   9    2.22    0.50   1
   1  -7   9    1.34    0.41  -2
  -1  -9  -9    1.34    0.41   1
  -1   7  -9    0.61    0.33  -2
   1   9   9    0.61    0.33   1
   3  -7  -8    0.21    0.32   1
  -3   7   8    0.18    0.35   1
   1  -8  -8    1.85    0.42   1
   1  -8  -8    1.50    0.61   1
  -1   8   8    1.40    0.43   1
  -1  -9  -8    0.73    0.38   1
   1   9   8    0.28    0.33   1
   3  -7  -7    0.21    0.33   1
  -3   7   7    0.05    0.33   1
  -1  -8   7    1.49    0.40  -2
   1  -8  -7    1.49    0.40   1
  -1  -8   7    2.00    0.62  -2
   1  -8  -7    2.00    0.62   1
[truncated: 16,187 more chars]
