# Supplementary material for: Synthesis, crystal structure and Hirshfeld surface analysis of 4-{(1E)-1-[(car­bamo­thioyl­amino)­imino]­eth­yl}phenyl propano­ate
Source: Acta Crystallogr E Crystallogr Commun. 2024 Apr 18;80(Pt 5):489–94. doi: 10.1107/S2056989024003177 (PMC11074566; doi:10.1107/S2056989024003177)
Supplement: Supplementary file 2 [file e-80-00489-Isup2.hkl]

data_I                                                                          
_shelx_title ' PRO_SEMI_ in P-1'                                                
_shelx_refln_list_code          4                                               
_shelx_F_calc_maximum       89.74                                               
_exptl_crystal_F_000       280.00                                               
_reflns_d_resolution_high  0.8410                                               
                                                                                
loop_                                                                           
 _space_group_symop_operation_xyz                                               
 'x, y, z'                                                                      
 '-x, -y, -z'                                                                   
                                                                                
_cell_length_a     5.7700                                                       
_cell_length_b     8.3069                                                       
_cell_length_c    14.6243                                                       
_cell_angle_alpha  82.891                                                       
_cell_angle_beta   87.004                                                       
_cell_angle_gamma  74.172                                                       
                                                                                
_shelx_F_squared_multiplier     1.000                                           
                                                                                
loop_                                                                           
 _refln_index_h                                                                 
 _refln_index_k                                                                 
 _refln_index_l                                                                 
 _refln_F_squared_calc                                                          
 _refln_F_squared_meas                                                          
 _refln_F_squared_sigma                                                         
 _refln_observed_status                                                         
  -2  -1   0        427.54        456.34        27.14 o                         
  -2  -1   0        427.54        418.13        28.87 o                         
  -2  -1   0        427.54        416.92        33.02 o                         
  -2  -1   0        427.54        445.01        27.32 o                         
  -2  -1   0        427.54        400.15        28.09 o                         
   2   1   0        427.54        425.05        28.87 o                         
   2   1   0        427.54        416.23        25.24 o                         
   2   1   0        427.54        374.39        32.94 o                         
   2   1   0        427.54        444.50        27.14 o                         
  -4  -2   0        266.45        376.38        22.99 o                         
  -4  -2   0        266.45        333.16        23.51 o                         
  -4  -2   0        266.45        273.77        22.13 o                         
   4   2   0        266.45        309.90        20.57 o                         
   4   2   0        266.45        372.06        26.62 o                         
  -6  -3   0         21.81         27.58         5.10 o                         
  -6  -3   0         21.81         30.43         4.67 o                         
   6   3   0         21.81         26.19         4.06 o                         
   6   3   1         48.53         38.55         4.24 o                         
  -6  -3  -1         48.53         35.27         4.24 o                         
   4   2   1         20.41         24.20         3.03 o                         
   4   2   1         20.41         18.93         3.11 o                         
   4   2   1         20.41         19.80         2.85 o                         
  -4  -2  -1         20.41         24.38         3.46 o                         
  -4  -2  -1         20.41         26.19         3.89 o                         
  -4  -2  -1         20.41         26.45         3.98 o                         
  -4  -2  -1         20.41         25.50         2.85 o                         
   2   1   1        218.64        201.93        17.72 o                         
   2   1   1        218.64        228.99        13.74 o                         
   2   1   1        218.64        239.28        14.70 o                         
  -2  -1  -1        218.64        224.41        17.81 o                         
  -2  -1  -1        218.64        215.16        15.56 o                         
  -2  -1  -1        218.64        231.24        14.87 o                         
  -2  -1  -1        218.64        235.65        14.61 o                         
   0   0   1          1.89          2.59         0.26 o                         
   0   0   1          1.89          2.51         0.26 o                         
   0   0   1          1.89          2.59         0.26 o                         
   0   0   1          1.89          2.33         0.35 o                         
   0   0   1          1.89          1.90         0.43 o                         
   0   0  -1          1.89          2.59         0.26 o                         
   0   0  -1          1.89          3.63         0.35 o                         
   0   0  -1          1.89          4.58         0.52 o                         
   0   0  -1          1.89          2.68         0.26 o                         
   0   0  -1          1.89          2.85         0.26 o                         
  -2  -1   1        143.03        158.19        10.03 o                         
  -2  -1   1        143.03        146.09        10.63 o                         
  -2  -1   1        143.03        159.49         9.77 o                         
  -2  -1   1        143.03        139.00        10.29 o                         
   2   1  -1        143.03        136.75        11.93 o                         
   2   1  -1        143.03        138.74         9.16 o                         
   2   1  -1        143.03        155.08         9.77 o                         
   2   1  -1        143.03        147.56        10.63 o                         
  -4  -2   1         49.44         52.47         5.27 o                         
  -4  -2   1         49.44         53.94         4.32 o                         
  -4  -2   1         49.44         62.93         5.53 o                         
  -4  -2   1         49.44         60.68         5.01 o                         
   4   2  -1         49.44         51.26         4.41 o                         
   4   2  -1         49.44         59.82         5.62 o                         
   4   2  -1         49.44         56.62         4.67 o                         
  -6  -3   1          0.70         -3.20         3.46 o                         
  -6  -3   1          0.70          2.16         2.68 o                         
   6   3  -1          0.70         -1.73         2.16 o                         
   6   3   2         26.03          4.41         2.33 o                         
  -6  -3  -2         26.03          6.83         2.51 o                         
   4   2   2         31.12         40.54         3.28 o                         
   4   2   2         31.12         27.92         3.46 o                         
   4   2   2         31.12         31.90         3.46 o                         
  -4  -2  -2         31.12         32.68         3.80 o                         
  -4  -2  -2         31.12         30.08         3.63 o                         
  -4  -2  -2         31.12         41.32         3.63 o                         
   2   1   2       1187.06       1166.82        74.00 o                         
   2   1   2       1187.06       1249.90        80.05 o                         
  -2  -1  -2       1187.06       1280.15        80.05 o                         
  -2  -1  -2       1187.06       1218.34        79.79 o                         
  -2  -1  -2       1187.06       1357.09        97.25 o                         
   0   0   2        583.70        611.94        38.21 o                         
   0   0   2        583.70        601.13        35.27 o                         
   0   0   2        583.70        594.30        38.12 o                         
   0   0   2        583.70        594.65        46.42 o                         
   0   0   2        583.70        578.83        39.25 o                         
   0   0   2        583.70        604.07        38.12 o                         
   0   0  -2        583.70        577.36        46.42 o                         
   0   0  -2        583.70        602.26        38.12 o                         
   0   0  -2        583.70        612.20        36.48 o                         
   0   0  -2        583.70        625.16        38.21 o                         
   0   0  -2        583.70        608.57        38.12 o                         
   0   0  -2        583.70        561.89        39.25 o                         
  -2  -1   2        569.05        574.77        34.23 o                         
  -2  -1   2        569.05        530.08        36.48 o                         
  -2  -1   2        569.05        513.31        35.53 o                         
  -2  -1   2        569.05        570.01        34.40 o                         
   2   1  -2        569.05        523.85        31.81 o                         
   2   1  -2        569.05        521.86        35.53 o                         
   2   1  -2        569.05        529.12        36.57 o                         
   2   1  -2        569.05        480.98        41.84 o                         
   2   1  -2        569.05        564.48        34.32 o                         
  -4  -2   2          7.31         12.79         1.90 o                         
  -4  -2   2          7.31         12.88         2.85 o                         
  -4  -2   2          7.31         13.49         3.37 o                         
  -4  -2   2          7.31         10.55         3.46 o                         
   4   2  -2          7.31         13.14         2.25 o                         
   4   2  -2          7.31         10.72         2.59 o                         
  -6  -3   2         23.78         16.42         5.19 o                         
  -6  -3   2         23.78         23.60         4.32 o                         
   6   3  -2         23.78         23.95         4.06 o                         
   6   3   3          8.08          9.16         2.85 o                         
  -6  -3  -3          8.08          5.45         2.68 o                         
   4   2   3         25.52         24.72         2.77 o                         
   4   2   3         25.52         33.28         3.63 o                         
   4   2   3         25.52         25.33         3.03 o                         
  -4  -2  -3         25.52         29.56         3.63 o                         
   2   1   3        515.21        472.16        27.58 o                         
   2   1   3        515.21        389.17        29.65 o                         
   2   1   3        515.21        484.00        35.87 o                         
  -2  -1  -3        515.21        459.10        28.35 o                         
  -2  -1  -3        515.21        504.32        35.96 o                         
  -2  -1  -3        515.21        522.99        35.96 o                         
  -2  -1  -3        515.21        393.93        29.65 o                         
   0   0   3        187.06        195.10        12.02 o                         
   0   0   3        187.06        187.15        11.84 o                         
   0   0   3        187.06        187.76        14.78 o                         
   0   0   3        187.06        184.47        11.93 o                         
   0   0   3        187.06        180.93        11.06 o                         
   0   0   3        187.06        177.47        12.36 o                         
   0   0  -3        187.06        186.63        12.02 o                         
   0   0  -3        187.06        179.37        14.70 o                         
   0   0  -3        187.06        190.78        11.50 o                         
   0   0  -3        187.06        180.50        12.36 o                         
  -2  -1   3          4.44          7.26         2.07 o                         
  -2  -1   3          4.44          4.84         1.56 o                         
  -2  -1   3          4.44          6.48         1.99 o                         
  -2  -1   3          4.44          7.26         1.21 o                         
   2   1  -3          4.44          8.82         2.25 o                         
   2   1  -3          4.44          6.66         1.99 o                         
   2   1  -3          4.44          7.35         1.38 o                         
  -4  -2   3         22.79         24.03         4.32 o                         
  -4  -2   3         22.79         27.66         3.72 o                         
  -4  -2   3         22.79         22.99         4.41 o                         
   4   2  -3         22.79         21.61         3.20 o                         
   4   2  -3         22.79         27.32         4.06 o                         
   4   2  -3         22.79         26.37         4.24 o                         
   4   2  -3         22.79         20.83         2.59 o                         
  -6  -3   3         34.06         33.54         5.10 o                         
  -6  -3   3         34.06         38.64         6.31 o                         
   6   3  -3         34.06         32.24         4.50 o                         
   6   3   4          5.38          0.95         2.25 o                         
  -6  -3  -4          5.38         -0.43         1.99 o                         
   4   2   4          2.08          3.72         1.90 o                         
   4   2   4          2.08          2.51         1.99 o                         
   4   2   4          2.08          3.63         1.90 o                         
  -4  -2  -4          2.08          1.73         1.90 o                         
  -4  -2  -4          2.08          2.94         2.07 o                         
  -4  -2  -4          2.08          1.90         1.73 o                         
   2   1   4         30.22         36.65         2.94 o                         
   2   1   4         30.22         40.54         3.03 o                         
  -2  -1  -4         30.22         38.04         3.03 o                         
  -2  -1  -4         30.22         34.40         3.37 o                         
  -2  -1  -4         30.22         34.66         2.77 o                         
  -2  -1  -4         30.22         35.70         2.94 o                         
  -2  -1  -4         30.22         36.65         3.46 o                         
  -2  -1  -4         30.22         40.37         2.94 o                         
   0   0   4          5.72          5.88         1.04 o                         
   0   0   4          5.72          5.19         0.86 o                         
   0   0   4          5.72          3.37         1.38 o                         
   0   0   4          5.72          6.92         0.95 o                         
   0   0  -4          5.72          6.40         1.12 o                         
   0   0  -4          5.72          3.89         1.47 o                         
   0   0  -4          5.72          6.31         1.12 o                         
   0   0  -4          5.72          6.31         2.07 o                         
  -2  -1   4        124.40        128.80         9.08 o                         
  -2  -1   4        124.40        155.60        10.03 o                         
  -2  -1   4        124.40        130.44        10.11 o                         
  -2  -1   4        124.40        139.52         9.42 o                         
   2   1  -4        124.40        145.05        10.29 o                         
   2   1  -4        124.40        153.70        11.67 o                         
   2   1  -4        124.40        117.91         9.16 o                         
   2   1  -4        124.40        140.73         8.73 o                         
  -4  -2   4          0.65          1.47         3.20 o                         
  -4  -2   4          0.65         -0.09         1.64 o                         
  -4  -2   4          0.65          2.16         2.94 o                         
   4   2  -4          0.65          1.12         1.90 o                         
   4   2  -4          0.65          3.63         2.77 o                         
   4   2  -4          0.65         -0.61         1.56 o                         
  -6  -3   4         16.77         20.49         4.32 o                         
  -6  -3   4         16.77         23.77         5.53 o                         
   6   3  -4         16.77         18.67         3.80 o                         
   6   3   5          0.06         -1.73         1.99 o                         
  -6  -3  -5          0.06         -0.78         1.73 o                         
   4   2   5         54.16         45.90         4.32 o                         
   4   2   5         54.16         49.19         4.06 o                         
  -4  -2  -5         54.16         44.78         4.32 o                         
  -4  -2  -5         54.16         54.46         4.75 o                         
  -4  -2  -5         54.16         41.58         4.24 o                         
   2   1   5        612.75        623.26        41.23 o                         
   2   1   5        612.75        662.77        44.43 o                         
  -2  -1  -5        612.75        690.60        44.35 o                         
  -2  -1  -5        612.75        750.85        42.53 o                         
  -2  -1  -5        612.75        732.87        54.03 o                         
   0   0   5         34.20         37.60         2.77 o                         
   0   0   5         34.20         43.48         2.85 o                         
   0   0   5         34.20         29.22         2.59 o                         
   0   0   5         34.20         41.41         3.11 o                         
   0   0   5         34.20         32.50         2.68 o                         
   0   0  -5         34.20         41.49         3.28 o                         
   0   0  -5         34.20         41.93         2.85 o                         
   0   0  -5         34.20         37.69         2.94 o                         
   0   0  -5         34.20         43.65         4.15 o                         
  -2  -1   5        269.18        240.83        17.72 o                         
  -2  -1   5        269.18        273.51        17.38 o                         
  -2  -1   5        269.18        206.69        16.17 o                         
  -2  -1   5        269.18        239.10        16.51 o                         
   2   1  -5        269.18        270.57        17.81 o                         
   2   1  -5        269.18        285.53        20.40 o                         
   2   1  -5        269.18        240.66        16.25 o                         
  -4  -2   5          0.40          0.69         1.82 o                         
  -4  -2   5          0.40         -1.47         3.03 o                         
   4   2  -5          0.40         -1.21         1.82 o                         
   4   2  -5          0.40          0.26         1.64 o                         
   4   2  -5          0.40         -3.03         2.59 o                         
  -6  -3   5          1.49         -0.95         2.25 o                         
  -6  -3   5          1.49          0.43         3.98 o                         
   6   3  -5          1.49          2.94         2.51 o                         
   6   3   6          0.38          0.78         2.07 o                         
  -6  -3  -6          0.38         -0.09         1.99 o                         
   4   2   6          0.22          0.69         1.73 o                         
   4   2   6          0.22         -1.30         1.56 o                         
  -4  -2  -6          0.22          0.95         1.90 o                         
  -4  -2  -6          0.22         -1.30         1.30 o                         
   2   1   6        617.28        694.41        43.39 o                         
   2   1   6        617.28        719.04        46.77 o                         
   2   1   6        617.28        754.83        48.06 o                         
  -2  -1  -6        617.28        707.46        46.59 o                         
  -2  -1  -6        617.28        753.71        48.06 o                         
  -2  -1  -6        617.28        717.05        56.88 o                         
  -2  -1  -6        617.28        749.56        44.69 o                         
   0   0   6          5.18          8.82         1.21 o                         
   0   0   6          5.18          7.35         1.64 o                         
   0   0   6          5.18          7.95         1.21 o                         
   0   0   6          5.18          6.92         1.04 o                         
   0   0   6          5.18         11.58         1.38 o                         
   0   0  -6          5.18          7.78         2.33 o                         
   0   0  -6          5.18          7.00         1.30 o                         
   0   0  -6          5.18          5.79         1.56 o                         
  -2  -1   6        123.51        141.77        10.03 o                         
  -2  -1   6        123.51        130.88        10.81 o                         
  -2  -1   6        123.51        145.31         9.60 o                         
  -2  -1   6        123.51        138.22         9.60 o                         
  -2  -1   6        123.51        130.18        10.63 o                         
   2   1  -6        123.51        152.83         9.68 o                         
   2   1  -6        123.51        128.63        10.89 o                         
   2   1  -6        123.51        154.91         9.77 o                         
   2   1  -6        123.51        175.40        12.79 o                         
  -4  -2   6         38.72         36.39         3.89 o                         
  -4  -2   6         38.72         40.28         4.84 o                         
   4   2  -6         38.72         35.01         4.93 o                         
   4   2  -6         38.72         38.73         3.54 o                         
   4   2  -6         38.72         36.48         3.72 o                         
  -6  -3   6          4.71          0.35         2.51 o                         
   6   3  -6          4.71          1.82         2.59 o                         
   6   3   7          0.03          1.21         2.07 o                         
  -6  -3  -7          0.03          1.47         2.51 o                         
   4   2   7         23.74         24.03         3.37 o                         
   4   2   7         23.74         23.69         2.85 o                         
  -4  -2  -7         23.74         27.58         3.46 o                         
  -4  -2  -7         23.74         27.49         3.03 o                         
   2   1   7         53.75         48.06         3.72 o                         
   2   1   7         53.75         47.63         3.80 o                         
   2   1   7         53.75         47.20         3.72 o                         
  -2  -1  -7         53.75         47.03         3.72 o                         
  -2  -1  -7         53.75         49.88         4.93 o                         
  -2  -1  -7         53.75         51.35         3.63 o                         
   0   0   7        221.81        239.45        15.47 o                         
   0   0   7        221.81        237.20        16.17 o                         
   0   0   7        221.81        241.18        15.30 o                         
   0   0   7        221.81        229.68        14.44 o                         
   0   0   7        221.81        238.07        15.47 o                         
   0   0  -7        221.81        226.66        19.28 o                         
   0   0  -7        221.81        233.49        16.68 o                         
   0   0  -7        221.81        244.98        14.95 o                         
  -2  -1   7        365.69        399.20        27.23 o                         
  -2  -1   7        365.69        392.63        25.07 o                         
  -2  -1   7        365.69        397.12        25.33 o                         
  -2  -1   7        365.69        397.47        25.07 o                         
  -2  -1   7        365.69        382.60        26.45 o                         
   2   1  -7        365.69        396.52        25.24 o                         
   2   1  -7        365.69        389.17        24.46 o                         
   2   1  -7        365.69        361.51        31.21 o                         
   2   1  -7        365.69        363.76        27.23 o                         
  -4  -2   7          3.37          5.19         2.51 o                         
  -4  -2   7          3.37          3.11         3.80 o                         
   4   2  -7          3.37          4.15         3.80 o                         
   4   2  -7          3.37          2.94         1.99 o                         
   4   2  -7          3.37          5.71         2.42 o                         
  -6  -3   7          0.01         -0.35         2.51 o                         
   6   3  -7          0.01         -3.63         2.42 o                         
   6   3  -7          0.01         -1.56         2.33 o                         
   6   3   8          3.87          3.98         2.51 o                         
  -6  -3  -8          3.87          4.67         3.03 o                         
   4   2   8          2.21          0.52         1.64 o                         
   4   2   8          2.21          2.42         1.90 o                         
  -4  -2  -8          2.21          0.26         1.47 o                         
  -4  -2  -8          2.21          1.56         1.73 o                         
   2   1   8         28.66         25.93         2.51 o                         
   2   1   8         28.66         23.86         2.33 o                         
   2   1   8         28.66         20.92         2.42 o                         
  -2  -1  -8         28.66         22.82         2.25 o                         
  -2  -1  -8         28.66         26.19         2.33 o                         
  -2  -1  -8         28.66         30.34         4.32 o                         
   0   0   8        133.55        151.02        10.20 o                         
   0   0   8        133.55        146.61        10.03 o                         
   0   0   8        133.55        150.15         9.68 o                         
   0   0   8        133.55        149.46        10.81 o                         
   0   0   8        133.55        159.06        10.29 o                         
   0   0  -8        133.55        153.35        13.14 o                         
   0   0  -8        133.55        158.63        11.24 o                         
   0   0  -8        133.55        158.71        10.03 o                         
  -2  -1   8         23.47         25.41         3.11 o                         
  -2  -1   8         23.47         26.28         4.15 o                         
  -2  -1   8         23.47         18.41         2.07 o                         
  -2  -1   8         23.47         22.22         2.16 o                         
   2   1  -8         23.47         26.45         4.24 o                         
   2   1  -8         23.47         26.19         4.93 o                         
   2   1  -8         23.47         25.59         3.11 o                         
   2   1  -8         23.47         18.93         2.42 o                         
  -4  -2   8          9.58          6.22         2.59 o                         
  -4  -2   8          9.58         10.63         3.89 o                         
   4   2  -8          9.58          6.40         2.33 o                         
   4   2  -8          9.58         12.19         4.50 o                         
   4   2  -8          9.58          6.22         2.33 o                         
   4   2  -8          9.58          7.17         2.59 o                         
   6   3   9         16.66         17.46         3.63 o                         
  -6  -3  -9         16.66         24.98         4.50 o                         
   4   2   9          2.53          6.31         2.16 o                         
   4   2   9          2.53          2.68         1.73 o                         
  -4  -2  -9          2.53          4.24         1.99 o                         
   2   1   9         91.86         84.02         6.05 o                         
   2   1   9         91.86         90.33         6.31 o                         
   2   1   9         91.86         77.80         5.88 o                         
  -2  -1  -9         91.86         87.91         5.88 o                         
  -2  -1  -9         91.86         79.10         5.96 o                         
  -2  -1  -9         91.86         81.78         7.87 o                         
   0   0   9         71.76         71.14         5.01 o                         
   0   0   9         71.76         70.45         5.19 o                         
   0   0   9         71.76         73.82         5.01 o                         
   0   0   9         71.76         79.10         5.79 o                         
   0   0   9         71.76         69.50         5.19 o                         
   0   0  -9         71.76         71.32         5.19 o                         
   0   0  -9         71.76         69.50         7.17 o                         
   0   0  -9         71.76         69.41         5.88 o                         
  -2  -1   9          9.36         13.14         3.54 o                         
  -2  -1   9          9.36         11.67         1.90 o                         
  -2  -1   9          9.36         10.72         2.42 o                         
   2   1  -9          9.36         10.37         2.42 o                         
   2   1  -9          9.36         15.47         4.41 o                         
   2   1  -9          9.36         15.47         2.33 o                         
  -4  -2   9         25.39         24.98         3.98 o                         
  -4  -2   9         25.39         29.48         5.19 o                         
   4   2  -9         25.39         28.79         3.72 o                         
   4   2  -9         25.39         22.82         3.72 o                         
   4   2  -9         25.39         32.50         6.40 o                         
   4   2  -9         25.39         28.44         4.06 o                         
   4   2  10         17.51         17.38         3.03 o                         
   4   2  10         17.51         18.84         3.11 o                         
  -4  -2 -10         17.51         21.44         3.28 o                         
   2   1  10         28.17         31.12         3.11 o                         
   2   1  10         28.17         33.02         3.28 o                         
   2   1  10         28.17         32.59         3.11 o                         
  -2  -1 -10         28.17         47.72         5.10 o                         
   0   0  10          2.00          5.19         1.56 o                         
   0   0  10          2.00          4.58         2.07 o                         
   0   0  10          2.00          3.46         1.38 o                         
   0   0  10          2.00          3.20         1.21 o                         
   0   0  10          2.00          3.63         1.21 o                         
   0   0 -10          2.00          2.94         2.25 o                         
   0   0 -10          2.00          6.57         3.37 o                         
   0   0 -10          2.00          4.67         1.64 o                         
  -2  -1  10        199.00        194.33        14.18 o                         
  -2  -1  10        199.00        199.34        13.31 o                         
   2   1 -10        199.00        195.88        13.23 o                         
   2   1 -10        199.00        195.54        17.03 o                         
   2   1 -10        199.00        184.47        13.05 o                         
  -4  -2  10          4.00          4.67         2.68 o                         
  -4  -2  10          4.00          4.84         3.89 o                         
   4   2 -10          4.00          4.15         2.33 o                         
   4   2 -10          4.00         -0.09         4.41 o                         
   4   2 -10          4.00          1.90         2.51 o                         
   4   2 -10          4.00          3.89         2.42 o                         
   4   2  11          1.47         -0.52         1.30 o                         
   4   2  11          1.47         -0.43         1.90 o                         
   2   1  11         30.49         32.68         3.20 o                         
   2   1  11         30.49         28.70         3.03 o                         
   2   1  11         30.49         30.00         3.11 o                         
  -2  -1 -11         30.49         29.82         2.77 o                         
  -2  -1 -11         30.49         37.78         5.71 o                         
  -2  -1 -11         30.49         29.65         3.03 o                         
   0   0  11         35.78         30.08         2.94 o                         
   0   0  11         35.78         34.15         3.03 o                         
   0   0  11         35.78         29.82         3.37 o                         
   0   0 -11         35.78         37.00         5.01 o                         
   0   0 -11         35.78         31.73         3.80 o                         
   0   0 -11         35.78         32.68         3.11 o                         
  -2  -1  11          0.03         -1.73         2.42 o                         
  -2  -1  11          0.03         -1.64         1.73 o                         
   2   1 -11          0.03         -1.56         3.80 o                         
   2   1 -11          0.03          1.64         1.82 o                         
   2   1 -11          0.03          1.64         1.90 o                         
  -4  -2  11          6.17         15.21         3.37 o                         
  -4  -2  11          6.17          7.26         4.58 o                         
   4   2 -11          6.17          8.39         2.85 o                         
   4   2 -11          6.17          8.21         5.53 o                         
   4   2 -11          6.17          6.40         2.94 o                         
   4   2  12          0.12         -0.43         2.16 o                         
   4   2  12          0.12         -0.61         1.38 o                         
   2   1  12         56.33         74.17         5.27 o                         
   2   1  12         56.33         62.67         5.10 o                         
   2   1  12         56.33         56.10         5.27 o                         
  -2  -1 -12         56.33         64.14         7.09 o                         
   0   0  12        130.39        130.10         8.64 o                         
   0   0  12        130.39        121.19         9.42 o                         
   0   0  12        130.39        131.74         8.56 o                         
   0   0 -12        130.39        124.05         8.73 o                         
   0   0 -12        130.39        114.37        11.58 o                         
  -2  -1  12         26.98         40.63         5.19 o                         
   2   1 -12         26.98         29.74         3.28 o                         
   2   1 -12         26.98         40.54         7.17 o                         
   2   1 -12         26.98         30.60         4.06 o                         
   4   2 -12          5.61          6.05         2.85 o                         
   4   2 -12          5.61         -1.04         5.36 o                         
   4   2 -12          5.61          3.46         2.77 o                         
   4   2  13          1.13          0.43         1.64 o                         
   2   1  13         16.48         26.97         3.63 o                         
   2   1  13         16.48         21.96         3.11 o                         
   2   1  13         16.48         22.73         3.20 o                         
  -2  -1 -13         16.48         19.02         5.36 o                         
   0   0  13        119.40        118.08         8.13 o                         
   0   0  13        119.40        121.02         8.21 o                         
   0   0  13        119.40        110.99         8.99 o                         
   0   0 -13        119.40        103.99        11.06 o                         
   0   0 -13        119.40        126.38         8.39 o                         
  -2  -1  13          0.72         -0.17         2.42 o                         
   2   1 -13          0.72         -3.28         4.32 o                         
   2   1 -13          0.72          1.47         1.99 o                         
   4   2 -13          1.90         -0.61         5.53 o                         
   4   2 -13          1.90          4.06         2.94 o                         
   4   2  14         17.29         19.54         3.37 o                         
   2   1  14         40.52         37.86         3.80 o                         
   2   1  14         40.52         41.41         3.72 o                         
  -2  -1 -14         40.52         33.97         6.57 o                         
   0   0  14          5.21         11.58         2.94 o                         
   0   0  14          5.21          6.92         1.82 o                         
   0   0 -14          5.21          6.14         2.16 o                         
   0   0 -14          5.21          7.00         4.58 o                         
  -2  -1  14          0.06         -1.30         2.25 o                         
   2   1 -14          0.06          1.04         2.07 o                         
   2   1 -14          0.06         -1.73         4.50 o                         
   2   1  15         13.52         12.53         2.59 o                         
   2   1  15         13.52         18.67         2.85 o                         
  -2  -1 -15         13.52         11.67         5.45 o                         
   0   0  15         26.38          8.39         3.11 o                         
   0   0  15         26.38          6.57         1.99 o                         
   0   0 -15         26.38         13.31         5.71 o                         
  -2  -1  15          3.14          4.84         3.03 o                         
   2   1 -15          3.14         -4.75         5.01 o                         
   2   1 -15          3.14          1.90         2.33 o                         
   2   1  16          3.32          5.19         2.07 o                         
  -2  -1 -16          3.32         -0.52         4.41 o                         
   0   0  16         29.27         39.33         5.36 o                         
   0   0  16         29.27         36.48         4.24 o                         
   0   0 -16         29.27         23.43         7.35 o                         
   2   1 -16          0.29          3.11         2.51 o                         
   0   0  17          4.97          5.53         2.16 o                         
   0   0  17          4.97         11.76         3.63 o                         
   0   0 -17          4.97         -1.99         5.71 o                         
   1   0 -17          5.85          4.41         2.51 o                         
  -1  -1 -17          3.90         -6.14         5.27 o                         
   1   1  17          3.90          3.37         1.90 o                         
   1   0 -16         51.62         42.53         4.67 o                         
   1   0 -16         51.62         49.71         9.25 o                         
  -1   0  16         51.62         52.64         5.27 o                         
  -1  -1 -16          3.71          1.12         4.93 o                         
   1   1  16          3.71          5.53         2.25 o                         
   1   1  16          3.71          0.17         1.56 o                         
   3   2  16          0.06         -0.17         1.64 o                         
   3   1 -15          0.06         -2.77         2.07 o                         
   1   0 -15          8.90          6.57         2.51 o                         
   1   0 -15          8.90          3.37         5.53 o                         
  -1   0  15          8.90          9.60         3.37 o                         
  -1  -1 -15          0.34         -5.58         3.72 o                         
   1   1  15          0.34          3.11         2.07 o                         
   1   1  15          0.34          0.43         1.38 o                         
   1   1  15          0.34          0.69         2.16 o                         
   3   2  15          0.57         -0.09         1.38 o                         
   3   1 -14          3.25         -5.62         5.19 o                         
   3   1 -14          3.25          3.11         2.59 o                         
   1   0 -14          4.33          9.51         2.42 o                         
   1   0 -14          4.33          4.58         5.19 o                         
  -1   0  14          4.33          6.22         2.59 o                         
  -1   0  14          4.33          3.54         1.82 o                         
  -1  -1 -14         14.74         14.52         2.77 o                         
  -1  -1 -14         14.74          4.41         4.75 o                         
   1   1  14         14.74         19.28         2.94 o                         
   1   1  14         14.74         21.27         3.37 o                         
   1   1  14         14.74         21.01         2.94 o                         
   3   2  14         14.08         11.32         2.68 o                         
   3   2  14         14.08          9.16         2.33 o                         
   3   1 -13         15.38         11.58         6.22 o                         
   3   1 -13         15.38         10.46         3.20 o                         
  -3  -1  13         15.38         23.86         4.67 o                         
   1   0 -13          0.51         -3.03         3.80 o                         
   1   0 -13          0.51          0.43         1.90 o                         
  -1   0  13          0.51         -1.82         1.64 o                         
  -1   0  13          0.51          1.38         1.99 o                         
  -1  -1 -13         44.26         43.57         6.05 o                         
  -1  -1 -13         44.26         43.14         4.67 o                         
  -1  -1 -13         44.26         44.00         3.98 o                         
   1   1  13         44.26         46.94         3.98 o                         
   1   1  13         44.26         44.52         3.89 o                         
   1   1  13         44.26         43.83         4.24 o                         
   3   2  13          1.05         -0.52         1.82 o                         
   3   2  13          1.05          1.21         1.64 o                         
   3   1 -12          3.82          9.16         2.94 o                         
   3   1 -12          3.82         12.28         5.53 o                         
   3   1 -12          3.82          6.48         2.42 o                         
  -3  -1  12          3.82          7.00         3.98 o                         
   1   0 -12          4.34          5.19         4.50 o                         
   1   0 -12          4.34          3.89         2.07 o                         
  -1   0  12          4.34          4.93         2.33 o                         
  -1   0  12          4.34          1.30         1.73 o                         
  -1  -1 -12         53.48         58.70         7.00 o                         
  -1  -1 -12         53.48         56.10         5.36 o                         
  -1  -1 -12         53.48         56.97         4.75 o                         
   1   1  12         53.48         57.31         5.01 o                         
   1   1  12         53.48         60.68         4.67 o                         
   1   1  12         53.48         64.14         4.84 o                         
  -3  -2 -12          5.92          4.50         3.98 o                         
   3   2  12          5.92          6.31         2.25 o                         
   3   2  12          5.92          6.40         2.07 o                         
   5   3  12         20.21         22.48         3.89 o                         
   5   2 -11          0.75         -1.47         2.85 o                         
   5   2 -11          0.75         -1.90         4.84 o                         
  -5  -2  11          0.75         -1.99         2.42 o                         
   3   1 -11         51.52         50.22         4.58 o                         
   3   1 -11         51.52         56.53         7.00 o                         
   3   1 -11         51.52         49.62         5.01 o                         
  -3  -1  11         51.52         58.00         5.79 o                         
  -3  -1  11         51.52         48.41         4.67 o                         
   1   0 -11          1.89          2.33         1.90 o                         
   1   0 -11          1.89          0.43         3.54 o                         
  -1   0  11          1.89          0.61         1.64 o                         
  -1   0  11          1.89          3.03         2.25 o                         
  -1   0  11          1.89          2.77         1.73 o                         
  -1  -1 -11         78.07         62.33         5.10 o                         
  -1  -1 -11         78.07         75.81         7.43 o                         
  -1  -1 -11         78.07         55.15         5.62 o                         
   1   1  11         78.07         64.06         5.27 o                         
   1   1  11         78.07         73.22         5.53 o                         
   1   1  11         78.07         75.29         5.19 o                         
   1   1  11         78.07         75.64         5.10 o                         
  -3  -2 -11         55.80         45.82         4.06 o                         
  -3  -2 -11         55.80         47.28         5.53 o                         
   3   2  11         55.80         43.83         4.06 o                         
   3   2  11         55.80         45.82         4.15 o                         
  -5  -3 -11          6.22         13.74         3.28 o                         
   5   3  11          6.22         17.29         3.20 o                         
   5   2 -10          1.12          2.51         2.94 o                         
   5   2 -10          1.12         -3.72         4.24 o                         
  -5  -2  10          1.12          1.04         2.59 o                         
   3   1 -10         72.20         63.02         5.71 o                         
   3   1 -10         72.20         72.61         7.87 o                         
   3   1 -10         72.20         65.78         5.36 o                         
  -3  -1  10         72.20         67.08         6.40 o                         
  -3  -1  10         72.20         61.98         5.53 o                         
  -3  -1  10         72.20         66.13         5.01 o                         
   1   0 -10         16.63         16.08         3.54 o                         
   1   0 -10         16.63         10.89         4.41 o                         
   1   0 -10         16.63         20.14         2.77 o                         
  -1   0  10         16.63         17.38         3.20 o                         
  -1   0  10         16.63         20.75         2.68 o                         
  -1   0  10         16.63         20.31         2.59 o                         
  -1  -1 -10         39.40         43.22         3.89 o                         
  -1  -1 -10         39.40         36.22         3.37 o                         
  -1  -1 -10         39.40         41.84         5.19 o                         
   1   1  10         39.40         44.17         3.37 o                         
   1   1  10         39.40         35.79         3.28 o                         
   1   1  10         39.40         40.72         3.63 o                         
   1   1  10         39.40         41.67         3.54 o                         
  -3  -2 -10          0.66         -0.09         1.73 o                         
  -3  -2 -10          0.66         -1.30         1.38 o                         
  -3  -2 -10          0.66         -3.72         3.03 o                         
   3   2  10          0.66          0.78         1.90 o                         
   3   2  10          0.66         -0.95         1.47 o                         
  -5  -3 -10         28.90         29.22         4.32 o                         
   5   3  10         28.90         30.86         4.06 o                         
   5   2  -9         13.63         13.40         5.45 o                         
   5   2  -9         13.63         15.04         3.80 o                         
  -5  -2   9         13.63         14.35         5.10 o                         
  -5  -2   9         13.63         18.84         3.98 o                         
   3   1  -9         68.98         69.85         5.36 o                         
   3   1  -9         68.98         67.08         5.10 o                         
   3   1  -9         68.98         60.51         5.62 o                         
   3   1  -9         68.98         69.85         7.61 o                         
  -3  -1   9         68.98         61.55         5.53 o                         
  -3  -1   9         68.98         70.97         6.40 o                         
  -3  -1   9         68.98         64.14         5.10 o                         
   1   0  -9          6.89         14.70         2.42 o                         
   1   0  -9          6.89         19.62         4.32 o                         
   1   0  -9          6.89         15.65         3.28 o                         
  -1   0   9          6.89         16.17         2.16 o                         
  -1   0   9          6.89         13.57         2.94 o                         
  -1   0   9          6.89         13.83         2.25 o                         
  -1  -1  -9        420.02        438.10        23.51 o                         
  -1  -1  -9        420.02        364.19        30.08 o                         
   1   1   9        420.02        333.85        24.46 o                         
   1   1   9        420.02        387.36        25.24 o                         
   1   1   9        420.02        321.92        22.73 o                         
   1   1   9        420.02        404.13        24.20 o                         
  -3  -2  -9          4.53          3.80         1.82 o                         
  -3  -2  -9          4.53          3.80         1.64 o                         
  -3  -2  -9          4.53          6.57         3.28 o                         
   3   2   9          4.53          2.42         1.47 o                         
   3   2   9          4.53          5.36         1.99 o                         
  -5  -3  -9          8.98         15.82         3.20 o                         
   5   3   9          8.98         10.37         2.77 o                         
   5   2  -8          0.49         -1.30         2.51 o                         
   5   2  -8          0.49         -1.56         3.63 o                         
   5   2  -8          0.49          1.12         2.33 o                         
  -5  -2   8          0.49          0.43         2.25 o                         
  -5  -2   8          0.49         -2.33         4.06 o                         
   3   1  -8          8.59         12.88         4.32 o                         
   3   1  -8          8.59          8.13         2.59 o                         
   3   1  -8          8.59          8.82         2.16 o                         
   3   1  -8          8.59         11.67         2.33 o                         
  -3  -1   8          8.59         10.46         2.68 o                         
  -3  -1   8          8.59          4.75         3.72 o                         
  -3  -1   8          8.59          9.68         2.16 o                         
   1   0  -8         60.70         63.36         6.66 o                         
   1   0  -8         60.70         64.40         4.84 o                         
   1   0  -8         60.70         59.73         5.45 o                         
  -1   0   8         60.70         65.27         4.67 o                         
  -1   0   8         60.70         63.80         4.67 o                         
  -1   0   8         60.70         63.28         5.27 o                         
  -1   0   8         60.70         61.38         4.67 o                         
  -1  -1  -8         49.53         69.41         4.67 o                         
  -1  -1  -8         49.53         57.57         6.22 o                         
   1   1   8         49.53         60.42         4.50 o                         
   1   1   8         49.53         65.96         4.93 o                         
   1   1   8         49.53         66.13         4.84 o                         
  -3  -2  -8         36.51         32.07         3.28 o                         
  -3  -2  -8         36.51         38.47         4.32 o                         
  -3  -2  -8         36.51         36.57         3.28 o                         
   3   2   8         36.51         34.84         3.37 o                         
   3   2   8         36.51         37.69         3.37 o                         
  -5  -3  -8          6.70          9.08         2.68 o                         
   5   3   8          6.70          7.78         2.68 o                         
   5   3   8          6.70          9.94         2.59 o                         
   5   2  -7          3.91          6.57         2.68 o                         
   5   2  -7          3.91          7.26         2.68 o                         
   5   2  -7          3.91          5.62         3.98 o                         
   5   2  -7          3.91          7.17         2.51 o                         
  -5  -2   7          3.91          5.62         2.68 o                         
  -5  -2   7          3.91          3.89         4.15 o                         
   3   1  -7          1.37          0.95         1.47 o                         
   3   1  -7          1.37          1.47         1.56 o                         
   3   1  -7          1.37          3.80         2.94 o                         
   3   1  -7          1.37          2.85         1.90 o                         
  -3  -1   7          1.37          0.78         1.82 o                         
  -3  -1   7          1.37          1.21         2.85 o                         
  -3  -1   7          1.37          3.63         3.11 o                         
  -3  -1   7          1.37          0.86         1.56 o                         
   1   0  -7          6.60          5.01         2.07 o                         
   1   0  -7          6.60          3.72         1.56 o                         
   1   0  -7          6.60          6.74         2.85 o                         
   1   0  -7          6.60          4.24         1.38 o                         
  -1   0   7          6.60          6.31         1.47 o                         
  -1   0   7          6.60          6.48         1.38 o                         
  -1   0   7          6.60          6.14         1.47 o                         
  -1   0   7          6.60          4.84         2.07 o                         
  -1  -1  -7         25.99         22.48         2.25 o                         
  -1  -1  -7         25.99         26.71         2.33 o                         
  -1  -1  -7         25.99         35.36         3.63 o                         
   1   1   7         25.99         28.53         2.33 o                         
   1   1   7         25.99         26.02         2.42 o                         
   1   1   7         25.99         25.33         2.42 o                         
  -3  -2  -7         14.42         18.33         2.16 o                         
  -3  -2  -7         14.42         16.60         2.51 o                         
  -3  -2  -7         14.42         21.87         2.85 o                         
  -3  -2  -7         14.42         27.58         3.63 o                         
   3   2   7         14.42         28.27         3.11 o                         
   3   2   7         14.42         21.27         2.77 o                         
  -5  -3  -7          5.55          4.06         2.25 o                         
   5   3   7          5.55          3.98         2.16 o                         
   5   3   7          5.55          5.27         2.42 o                         
   5   2  -6         17.45         14.95         3.20 o                         
   5   2  -6         17.45         17.89         4.67 o                         
   5   2  -6         17.45         14.26         3.11 o                         
   5   2  -6         17.45         12.88         2.77 o                         
  -5  -2   6         17.45         23.08         5.01 o                         
  -5  -2   6         17.45         13.49         3.28 o                         
   3   1  -6         25.10         21.96         2.77 o                         
   3   1  -6         25.10         21.18         2.94 o                         
   3   1  -6         25.10         28.09         4.32 o                         
   3   1  -6         25.10         18.33         2.33 o                         
   3   1  -6         25.10         28.79         4.67 o                         
  -3  -1   6         25.10         25.76         4.32 o                         
  -3  -1   6         25.10         29.05         3.54 o                         
  -3  -1   6         25.10         18.41         2.33 o                         
  -3  -1   6         25.10         31.29         4.41 o                         
   1   0  -6          0.04          4.15         2.33 o                         
   1   0  -6          0.04          0.95         1.12 o                         
   1   0  -6          0.04          1.21         0.95 o                         
   1   0  -6          0.04         -0.61         1.30 o                         
  -1   0   6          0.04          2.16         1.73 o                         
  -1   0   6          0.04          1.47         0.95 o                         
  -1   0   6          0.04         -0.43         0.86 o                         
  -1   0   6          0.04          1.38         1.64 o                         
  -1  -1  -6        318.09        297.71        20.57 o                         
  -1  -1  -6        318.09        330.13        20.75 o                         
  -1  -1  -6        318.09        320.28        19.80 o                         
  -1  -1  -6        318.09        314.31        21.27 o                         
  -1  -1  -6        318.09        313.71        25.33 o                         
   1   1   6        318.09        328.23        20.75 o                         
   1   1   6        318.09        334.97        21.27 o                         
   1   1   6        318.09        312.93        19.28 o                         
  -3  -2  -6         30.05         36.05         3.20 o                         
  -3  -2  -6         30.05         35.01         3.54 o                         
  -3  -2  -6         30.05         33.45         3.03 o                         
  -3  -2  -6         30.05         29.65         2.85 o                         
   3   2   6         30.05         40.80         3.37 o                         
   3   2   6         30.05         34.23         3.03 o                         
  -5  -3  -6         10.06         15.21         3.28 o                         
   5   3   6         10.06         11.84         2.85 o                         
   5   3   6         10.06         12.62         2.77 o                         
   5   2  -5          8.22          9.51         4.15 o                         
   5   2  -5          8.22         12.28         2.51 o                         
   5   2  -5          8.22          8.56         2.85 o                         
  -5  -2   5          8.22         14.70         3.28 o                         
  -5  -2   5          8.22          6.31         4.15 o                         
   3   1  -5         67.67         57.74         5.62 o                         
   3   1  -5         67.67         59.47         4.58 o                         
   3   1  -5         67.67         61.89         4.67 o                         
   3   1  -5         67.67         59.21         6.31 o                         
  -3  -1   5         67.67         63.19         5.62 o                         
  -3  -1   5         67.67         64.83         4.67 o                         
  -3  -1   5         67.67         65.78         5.10 o                         
  -3  -1   5         67.67         63.19         5.71 o                         
   1   0  -5        287.88        184.13        15.91 o                         
   1   0  -5        287.88        181.88        13.83 o                         
   1   0  -5        287.88        201.16        12.79 o                         
   1   0  -5        287.88        199.51        12.45 o                         
  -1   0   5        287.88        198.30        13.83 o                         
  -1   0   5        287.88        196.06        13.49 o                         
  -1   0   5        287.88        195.10        12.79 o                         
  -1   0   5        287.88        199.51        12.71 o                         
  -1  -1  -5        113.00        118.95        10.11 o                         
  -1  -1  -5        113.00        117.48         8.21 o                         
  -1  -1  -5        113.00        124.65         8.39 o                         
  -1  -1  -5        113.00        126.64         7.87 o                         
  -1  -1  -5        113.00        127.25         8.21 o                         
   1   1   5        113.00        117.48         7.69 o                         
   1   1   5        113.00        126.12         8.21 o                         
   1   1   5        113.00        121.80         8.39 o                         
  -3  -2  -5        133.69        163.03        10.89 o                         
  -3  -2  -5        133.69        167.01        10.37 o                         
  -3  -2  -5        133.69        146.87        10.55 o                         
  -3  -2  -5        133.69        153.96        12.62 o                         
  -3  -2  -5        133.69        145.40        10.81 o                         
   3   2   5        133.69        172.54        10.37 o                         
  -5  -3  -5          7.05          6.74         2.51 o                         
   5   3   5          7.05          9.60         2.59 o                         
   5   3   5          7.05          6.66         2.59 o                         
   5   2  -4         13.33         14.78         3.03 o                         
   5   2  -4         13.33         14.35         2.77 o                         
   5   2  -4         13.33         15.56         4.15 o                         
  -5  -2   4         13.33          6.31         3.89 o                         
  -5  -2   4         13.33         17.89         3.63 o                         
   3   1  -4        198.72        214.47        12.97 o                         
   3   1  -4        198.72        196.83        15.13 o                         
   3   1  -4        198.72        211.96        13.83 o                         
  -3  -1   4        198.72        210.66        14.18 o                         
  -3  -1   4        198.72        191.56        14.70 o                         
  -3  -1   4        198.72        210.92        13.74 o                         
  -3  -1   4        198.72        208.24        15.13 o                         
   1   0  -4       2026.20       1991.76       117.05 o                         
   1   0  -4       2026.20       1836.33       125.78 o                         
   1   0  -4       2026.20       1758.02       148.68 o                         
   1   0  -4       2026.20       1964.18       122.23 o                         
   1   0  -4       2026.20       1868.23       129.15 o                         
  -1   0   4       2026.20       1940.50       129.23 o                         
  -1   0   4       2026.20       1987.35       121.71 o                         
  -1   0   4       2026.20       1901.34       125.86 o                         
  -1   0   4       2026.20       2029.54       122.23 o                         
  -1  -1  -4       1148.86       1208.92        73.82 o                         
  -1  -1  -4       1148.86       1130.52        89.73 o                         
  -1  -1  -4       1148.86       1149.28        73.56 o                         
  -1  -1  -4       1148.86       1198.72        75.81 o                         
  -1  -1  -4       1148.86       1155.76        70.62 o                         
   1   1   4       1148.86       1154.63        89.73 o                         
   1   1   4       1148.86       1154.55        73.82 o                         
   1   1   4       1148.86       1160.17        75.81 o                         
   1   1   4       1148.86       1106.05        68.20 o                         
  -3  -2  -4         21.90         22.73         2.33 o                         
  -3  -2  -4         21.90         23.43         2.16 o                         
  -3  -2  -4         21.90         22.39         2.33 o                         
  -3  -2  -4         21.90         19.97         2.25 o                         
   3   2   4         21.90         23.43         2.51 o                         
   3   2   4         21.90         20.66         2.33 o                         
  -5  -3  -4         87.97         90.59         7.26 o                         
   5   3   4         87.97         89.82         6.74 o                         
   5   3   4         87.97         81.34         6.74 o                         
   5   2  -3         16.49         22.39         3.46 o                         
   5   2  -3         16.49         19.02         3.11 o                         
   5   2  -3         16.49         17.63         4.32 o                         
  -5  -2   3         16.49         26.19         5.01 o                         
  -5  -2   3         16.49         23.95         4.15 o                         
   3   1  -3        150.18        164.50        13.66 o                         
   3   1  -3        150.18        161.22        10.98 o                         
   3   1  -3        150.18        172.37        12.19 o                         
   3   1  -3        150.18        162.00        10.29 o                         
  -3  -1   3        150.18        164.42        12.10 o                         
  -3  -1   3        150.18        154.30        11.24 o                         
  -3  -1   3        150.18        162.69        11.76 o                         
  -3  -1   3        150.18        159.84        10.89 o                         
   1   0  -3       8052.98       7504.65       631.13 o                         
   1   0  -3       8052.98       8100.16       533.45 o                         
   1   0  -3       8052.98       7982.86       547.80 o                         
   1   0  -3       8052.98       8314.80       496.19 o                         
   1   0  -3       8052.98       8267.17       519.53 o                         
  -1   0   3       8052.98       8165.34       547.62 o                         
  -1   0   3       8052.98       8381.63       517.11 o                         
  -1   0   3       8052.98       8644.42       519.44 o                         
  -1   0   3       8052.98       8080.71       533.19 o                         
  -3  -2  -3        568.97        147.99        10.11 o                         
  -3  -2  -3        151.91        130.79        10.37 o                         
  -3  -2  -3        151.91        149.38         9.68 o                         
   3   2   3        151.91        137.10         9.51 o                         
   3   2   3        151.91        156.12         9.85 o                         
  -5  -3  -3          0.08          0.61         1.82 o                         
  -5  -3  -3          0.08         -3.50         2.33 o                         
   5   3   3          0.08         -0.86         2.07 o                         
   5   3   3          0.08          3.11         2.16 o                         
   5   2  -2         64.73         55.32         4.93 o                         
   5   2  -2         64.73         51.17         5.96 o                         
   5   2  -2         64.73         65.18         4.93 o                         
  -5  -2   2         64.73         57.66         5.96 o                         
  -5  -2   2         64.73         53.25         5.36 o                         
   3   1  -2        412.23        447.26        34.75 o                         
   3   1  -2        412.23        424.10        26.37 o                         
   3   1  -2        412.23        476.22        30.60 o                         
   3   1  -2        412.23        415.10        28.44 o                         
  -3  -1   2        412.23        436.37        30.43 o                         
  -3  -1   2        412.23        445.97        29.65 o                         
  -3  -1   2        412.23        433.78        28.35 o                         
  -3  -1   2        412.23        435.07        28.61 o                         
   1   0  -2        939.64        927.37        55.24 o                         
   1   0  -2        939.64        927.29        63.28 o                         
   1   0  -2        939.64        977.94        57.23 o                         
   1   0  -2        939.64        984.69        59.82 o                         
   1   0  -2        939.64        841.45        72.79 o                         
   1   0  -2        939.64        897.38        61.63 o                         
  -1   0   2        939.64       1047.79        59.82 o                         
  -1   0   2        939.64        868.25        61.55 o                         
  -1   0   2        939.64       1028.69        59.65 o                         
  -1   0   2        939.64        926.25        72.79 o                         
  -1   0   2        939.64        886.14        63.28 o                         
  -1  -1  -2        158.49        157.76         9.68 o                         
  -1  -1  -2        158.49        144.02         9.42 o                         
  -1  -1  -2        158.49        140.47         9.51 o                         
  -1  -1  -2        158.49        138.57         9.08 o                         
   1   1   2        158.49        145.74         9.42 o                         
   1   1   2        158.49        143.58         8.90 o                         
  -3  -2  -2         21.91         27.84         3.20 o                         
  -3  -2  -2         21.91         24.72         2.16 o                         
  -3  -2  -2         21.91         20.75         2.59 o                         
  -3  -2  -2         21.91         23.34         2.51 o                         
   3   2   2         21.91         23.34         2.33 o                         
   3   2   2         21.91         25.16         3.03 o                         
  -5  -3  -2         28.05         22.82         3.89 o                         
   5   3   2         28.05         26.19         3.89 o                         
   5   3   2         28.05         34.32         4.06 o                         
   5   2  -1          0.47         -1.82         1.73 o                         
   5   2  -1          0.47         -1.99         2.07 o                         
   5   2  -1          0.47         -1.64         2.33 o                         
  -5  -2   1          0.47         -4.06         2.85 o                         
  -5  -2   1          0.47         -0.86         1.90 o                         
   3   1  -1        187.85        184.04        12.10 o                         
   3   1  -1        187.85        198.30        14.87 o                         
   3   1  -1        187.85        175.91        11.41 o                         
   3   1  -1        187.85        168.91        13.05 o                         
  -3  -1   1        187.85        192.08        12.10 o                         
  -3  -1   1        187.85        165.54        12.79 o                         
  -3  -1   1        187.85        185.51        12.36 o                         
  -3  -1   1        187.85        174.36        13.14 o                         
   1   0  -1          1.97          2.85         0.61 o                         
   1   0  -1          1.97          1.30         1.12 o                         
   1   0  -1          1.97          2.07         0.86 o                         
   1   0  -1          1.97          2.51         0.61 o                         
  -1   0   1          1.97          3.54         1.21 o                         
  -1   0   1          1.97          3.03         0.78 o                         
  -1   0   1          1.97          3.54         1.04 o                         
  -1   0   1          1.97          0.69         0.86 o                         
  -1   0   1          1.97          2.94         0.61 o                         
  -1  -1  -1        616.55        577.62        35.87 o                         
  -1  -1  -1        616.55        572.69        39.59 o                         
  -1  -1  -1        616.55        549.87        38.55 o                         
  -1  -1  -1        616.55        597.67        37.43 o                         
  -1  -1  -1        616.55        593.87        37.43 o                         
   1   1   1        616.55        617.38        37.52 o                         
   1   1   1        616.55        596.12        34.66 o                         
  -3  -2  -1          0.80         -1.12         1.12 o                         
  -3  -2  -1          0.80         -2.20         1.47 o                         
  -3  -2  -1          0.80          1.47         1.04 o                         
  -3  -2  -1          0.80         -1.47         1.04 o                         
  -3  -2  -1          0.80          1.56         1.21 o                         
   3   2   1          0.80          1.64         1.21 o                         
   3   2   1          0.80          0.43         1.38 o                         
  -5  -3  -1        432.25        404.13        26.37 o                         
  -5  -3  -1        432.25        374.13        26.71 o                         
  -5  -3  -1        432.25        395.83        27.58 o                         
   5   3   1        432.25        375.95        24.29 o                         
   5   3   1        432.25        399.72        25.85 o                         
   5   2   0         10.05         12.19         2.68 o                         
   5   2   0         10.05         11.84         2.51 o                         
   5   2   0         10.05         10.72         3.03 o                         
  -5  -2   0         10.05          8.82         3.63 o                         
  -5  -2   0         10.05          8.73         3.54 o                         
  -5  -2   0         10.05          8.04         2.85 o                         
   3   1   0         85.23         86.01         5.88 o                         
   3   1   0         85.23         77.11         7.26 o                         
   3   1   0         85.23         76.94         5.71 o                         
  -3  -1   0         85.23         90.16         5.88 o                         
  -3  -1   0         85.23         77.19         6.40 o                         
  -3  -1   0         85.23         82.99         6.57 o                         
  -3  -1   0         85.23         88.43         6.22 o                         
   1   0   0         33.41         35.27         3.37 o                         
   1   0   0         33.41         39.68         2.68 o                         
   1   0   0         33.41         37.95         2.51 o                         
  -1   0   0         33.41         39.33         2.85 o                         
  -1   0   0         33.41         41.93         2.68 o                         
  -1   0   0         33.41         36.22         3.37 o                         
  -1  -1   0          0.09         -0.26         0.26 o                         
  -1  -1   0          0.09          0.52         0.61 o                         
  -1  -1   0          0.09          1.04         0.52 o                         
  -1  -1   0          0.09         -0.35         0.26 o                         
   1   1   0          0.09          0.00         0.69 o                         
   1   1   0          0.09          0.52         0.69 o                         
   1   1   0          0.09          0.26         0.61 o                         
   1   1   0          0.09         -0.17         0.69 o                         
   1   1   0          0.09         -0.43         0.43 o                         
  -3  -2   0          2.97          4.58         1.21 o                         
  -3  -2   0          2.97          2.16         1.82 o                         
  -3  -2   0          2.97          2.42         1.90 o                         
  -3  -2   0          2.97          5.19         1.56 o                         
   3   2   0          2.97          1.12         1.56 o                         
   3   2   0          2.97          3.03         1.47 o                         
   3   2   0          2.97          3.80         1.56 o                         
   3   2   0          2.97          4.24         1.38 o                         
  -5  -3   0         57.56         49.79         5.36 o                         
  -5  -3   0         57.56         53.08         4.93 o                         
  -5  -3   0         57.56         47.63         5.36 o                         
   5   3   0         57.56         50.83         4.75 o                         
   5   3   0         57.56         50.05         4.32 o                         
   5   2   1         26.12         23.34         3.11 o                         
   5   2   1         26.12         37.26         4.32 o                         
  -5  -2  -1         26.12         32.42         4.41 o                         
  -5  -2  -1         26.12         31.29         5.10 o                         
  -5  -2  -1         26.12         42.96         5.36 o                         
   3   1   1        275.45        255.18        15.73 o                         
   3   1   1        275.45        237.98        20.31 o                         
   3   1   1        275.45        270.66        16.77 o                         
  -3  -1  -1        275.45        242.22        17.98 o                         
  -3  -1  -1        275.45        271.52        17.12 o                         
  -1  -1   1       2454.86       2532.30       161.22 o                         
  -1  -1   1       2454.86       2504.11       152.40 o                         
  -1  -1   1       2454.86       2243.92       156.90 o                         
   1   1  -1       2454.86       2267.95       185.68 o                         
   1   1  -1       2454.86       2289.47       156.90 o                         
   1   1  -1       2454.86       2521.40       153.09 o                         
   1   1  -1       2454.86       2443.69       161.13 o                         
   1   1  -1       2454.86       2395.19       140.90 o                         
  -3  -2   1         11.02         13.83         2.68 o                         
  -3  -2   1         11.02         16.25         2.51 o                         
  -3  -2   1         11.02         10.98         1.47 o                         
  -3  -2   1         11.02         13.49         2.77 o                         
   3   2  -1         11.02         13.74         2.25 o                         
   3   2  -1         11.02         14.35         1.99 o                         
   3   2  -1         11.02         16.94         2.77 o                         
   3   2  -1         11.02         14.95         2.51 o                         
  -5  -3   1         70.03         58.95         5.53 o                         
  -5  -3   1         70.03         61.12         5.96 o                         
  -5  -3   1         70.03         61.72         5.88 o                         
   5   3  -1         70.03         62.67         5.01 o                         
   5   3  -1         70.03         55.93         5.19 o                         
   5   2   2        282.43        269.19        17.20 o                         
  -5  -2  -2        282.43        288.55        19.10 o                         
  -5  -2  -2        282.43        267.37        19.54 o                         
  -5  -2  -2        282.43        249.82        18.41 o                         
   3   1   2         67.14         71.23         5.19 o                         
   3   1   2         67.14         77.11         5.27 o                         
   3   1   2         67.14         63.45         6.31 o                         
  -3  -1  -2         67.14         77.54         5.62 o                         
  -3  -1  -2         67.14         73.56         5.79 o                         
   1   0   2         90.36         84.97         6.57 o                         
   1   0   2         90.36        102.52         8.04 o                         
   1   0   2         90.36        116.70         6.22 o                         
  -1   0  -2         90.36        106.24         8.04 o                         
  -1   0  -2         90.36         82.99         8.04 o                         
  -1   0  -2         90.36        107.80         6.22 o                         
  -1   0  -2         90.36         92.84         6.83 o                         
  -1   0  -2         90.36        106.07         6.66 o                         
  -1   0  -2         90.36        100.97         6.57 o                         
  -1  -1   2       2299.29       2414.64       154.39 o                         
  -1  -1   2       2299.29       2291.89       150.33 o                         
  -1  -1   2       2299.29       2400.30       177.64 o                         
  -1  -1   2       2299.29       2366.24       145.49 o                         
   1   1  -2       2299.29       2322.93       146.35 o                         
   1   1  -2       2299.29       2129.64       177.64 o                         
   1   1  -2       2299.29       2164.91       150.24 o                         
   1   1  -2       2299.29       2287.31       154.30 o                         
  -3  -2   2         89.76         90.16         6.74 o                         
  -3  -2   2         89.76         98.20         7.26 o                         
  -3  -2   2         89.76         91.46         6.14 o                         
  -3  -2   2         89.76         88.43         7.00 o                         
   3   2  -2         89.76         88.95         7.95 o                         
   3   2  -2         89.76         91.11         6.40 o                         
   3   2  -2         89.76         89.82         7.17 o                         
   3   2  -2         89.76         91.98         6.31 o                         
  -5  -3   2         20.77         28.35         4.24 o                         
  -5  -3   2         20.77         22.73         4.58 o                         
   5   3  -2         20.77         24.12         3.72 o                         
   5   3  -2         20.77         24.12         3.28 o                         
   5   2   3          4.22          6.31         2.51 o                         
   5   2   3          4.22          3.63         2.25 o                         
  -5  -2  -3          4.22          3.11         2.85 o                         
  -5  -2  -3          4.22          3.11         2.07 o                         
  -5  -2  -3          4.22         -0.61         3.11 o                         
   3   1   3       1246.65       1226.12        99.93 o                         
   3   1   3       1246.65       1278.16        76.24 o                         
   3   1   3       1246.65       1333.40        82.38 o                         
  -3  -1  -3       1246.65       1313.78        82.21 o                         
   1   0   3        149.09        166.41        10.72 o                         
   1   0   3        149.09        163.12        10.37 o                         
   1   0   3        149.09        154.22         9.68 o                         
   1   0   3        149.09        160.09        12.71 o                         
  -1   0  -3        149.09        154.48        12.71 o                         
  -1   0  -3        149.09        164.68        10.29 o                         
  -1   0  -3        149.09        163.81        10.72 o                         
  -1   0  -3        149.09        144.02        12.62 o                         
  -1   0  -3        149.09        159.75        10.37 o                         
  -1   0  -3        149.09        159.06         9.85 o                         
  -1  -1   3        447.95        553.07        32.42 o                         
  -1  -1   3        447.95        503.19        33.54 o                         
  -1  -1   3        447.95        511.49        34.49 o                         
   1   1  -3        447.95        498.44        39.68 o                         
   1   1  -3        447.95        480.80        34.49 o                         
   1   1  -3        447.95        497.66        32.33 o                         
   1   1  -3        447.95        498.09        33.54 o                         
  -3  -2   3        241.97        289.33        19.36 o                         
  -3  -2   3        241.97        273.94        18.15 o                         
  -3  -2   3        241.97        271.78        18.76 o                         
   3   2  -3        241.97        253.28        21.78 o                         
   3   2  -3        241.97        274.37        17.81 o                         
   3   2  -3        241.97        265.38        16.77 o                         
   3   2  -3        241.97        270.48        19.36 o                         
  -5  -3   3          0.32          1.04         1.99 o                         
  -5  -3   3          0.32         -4.28         2.85 o                         
   5   3  -3          0.32          2.59         1.82 o                         
   5   3  -3          0.32          1.30         2.33 o                         
   5   2   4          3.69          3.28         2.07 o                         
   5   2   4          3.69          4.32         2.33 o                         
  -5  -2  -4          3.69          6.31         2.85 o                         
  -5  -2  -4          3.69          5.27         2.25 o                         
  -5  -2  -4          3.69          1.30         2.42 o                         
   3   1   4          0.85          0.43         1.21 o                         
   3   1   4          0.85          0.35         1.30 o                         
   3   1   4          0.85         -1.38         1.82 o                         
  -3  -1  -4          0.85          0.43         1.04 o                         
  -3  -1  -4          0.85          3.11         1.82 o                         
   1   0   4         11.91         14.09         1.38 o                         
   1   0   4         11.91         14.95         1.56 o                         
   1   0   4         11.91         14.78         1.38 o                         
  -1   0  -4         11.91          6.92         2.68 o                         
  -1   0  -4         11.91         13.83         1.47 o                         
  -1   0  -4         11.91         20.40         1.82 o                         
  -1  -1   4        150.22        163.90         9.94 o                         
  -1  -1   4        150.22        142.81        10.46 o                         
   1   1  -4        150.22        150.15        10.55 o                         
   1   1  -4        150.22        162.95         9.85 o                         
   1   1  -4        150.22        140.47        10.81 o                         
   1   1  -4        150.22        139.87        12.45 o                         
  -3  -2   4         63.47         61.55         5.62 o                         
  -3  -2   4         63.47         59.56         5.53 o                         
  -3  -2   4         63.47         65.27         5.10 o                         
   3   2  -4         63.47         67.95         4.75 o                         
   3   2  -4         63.47         59.91         4.67 o                         
   3   2  -4         63.47         62.76         5.71 o                         
  -5  -3   4         11.53         12.10         4.24 o                         
  -5  -3   4         11.53         12.28         3.11 o                         
   5   3  -4         11.53         10.89         4.06 o                         
   5   3  -4         11.53         16.08         2.85 o                         
   5   3  -4         11.53         14.09         3.11 o                         
   5   2   5         27.85         25.16         3.03 o                         
   5   2   5         27.85         32.16         4.15 o                         
  -5  -2  -5         27.85         35.61         4.41 o                         
   3   1   5        232.69        215.33        14.00 o                         
   3   1   5        232.69        202.80        13.23 o                         
  -3  -1  -5        232.69        209.71        16.94 o                         
  -3  -1  -5        232.69        212.39        14.18 o                         
   1   0   5        197.38        202.11        13.66 o                         
   1   0   5        197.38        194.93        12.36 o                         
   1   0   5        197.38        209.28        13.14 o                         
  -1   0  -5        197.38        199.69        13.05 o                         
  -1   0  -5        197.38        206.17        13.66 o                         
  -1   0  -5        197.38        204.35        12.53 o                         
  -1   0  -5        197.38        190.44        16.25 o                         
  -1   0  -5        197.38        207.98        13.23 o                         
  -3  -2   5       2472.26         64.66         5.71 o                         
  -3  -2   5         67.09         70.11         5.88 o                         
  -3  -2   5         67.09         67.34         5.19 o                         
   3   2  -5         67.09         65.70         4.84 o                         
   3   2  -5         67.09         58.95         4.84 o                         
   3   2  -5         67.09         60.60         6.48 o                         
   3   2  -5         67.09         63.19         5.96 o                         
  -5  -3   5          1.76         -0.61         3.37 o                         
  -5  -3   5          1.76          1.64         2.25 o                         
   5   3  -5          1.76          2.42         1.99 o                         
   5   3  -5          1.76          2.77         2.33 o                         
   5   3  -5          1.76          0.86         3.11 o                         
   5   2   6          6.58          7.61         2.51 o                         
   5   2   6          6.58          7.17         2.42 o                         
  -5  -2  -6          6.58         10.11         2.77 o                         
   3   1   6         34.75         31.55         3.03 o                         
   3   1   6         34.75         37.52         3.20 o                         
  -3  -1  -6         34.75         36.48         3.89 o                         
  -3  -1  -6         34.75         34.49         2.94 o                         
  -3  -1  -6         34.75         36.31         3.11 o                         
   1   0   6         69.00         66.30         4.50 o                         
   1   0   6         69.00         65.70         4.50 o                         
   1   0   6         69.00         64.40         4.41 o                         
   1   0   6         69.00         66.48         4.84 o                         
  -1   0  -6         69.00         59.47         5.88 o                         
  -1   0  -6         69.00         65.78         4.32 o                         
  -1   0  -6         69.00         63.02         4.84 o                         
  -1   0  -6         69.00         61.81         4.41 o                         
  -1  -1   6        110.89        115.14         8.39 o                         
  -1  -1   6        110.89        129.41         9.25 o                         
  -1  -1   6        110.89        122.06         8.64 o                         
   1   1  -6        110.89        143.67        11.15 o                         
   1   1  -6        110.89        131.22         8.64 o                         
   1   1  -6        110.89        129.32         8.47 o                         
   1   1  -6        110.89        137.01         9.60 o                         
  -3  -2   6         29.73         36.57         4.84 o                         
  -3  -2   6         29.73         31.81         3.72 o                         
  -3  -2   6         29.73         24.98         2.94 o                         
   3   2  -6         29.73         37.78         4.93 o                         
   3   2  -6         29.73         40.46         5.36 o                         
   3   2  -6         29.73         26.45         2.77 o                         
   3   2  -6         29.73         30.69         3.46 o                         
  -5  -3   6         13.44         10.20         4.24 o                         
  -5  -3   6         13.44          7.43         2.77 o                         
   5   3  -6         13.44          4.93         2.25 o                         
   5   3  -6         13.44         11.50         2.94 o                         
   5   3  -6         13.44          8.56         4.15 o                         
   5   2   7         62.22         55.67         5.10 o                         
   5   2   7         62.22         60.08         4.93 o                         
  -5  -2  -7         62.22         51.61         5.01 o                         
   3   1   7          8.89          7.00         1.90 o                         
   3   1   7          8.89          3.54         1.56 o                         
  -3  -1  -7          8.89          7.95         2.59 o                         
  -3  -1  -7          8.89          5.53         1.64 o                         
  -3  -1  -7          8.89          8.90         1.90 o                         
   1   0   7         17.90         16.60         1.90 o                         
   1   0   7         17.90         14.09         1.64 o                         
   1   0   7         17.90         21.09         2.51 o                         
   1   0   7         17.90         13.74         1.64 o                         
  -1   0  -7         17.90         13.49         1.38 o                         
  -1   0  -7         17.90         21.52         3.37 o                         
  -1   0  -7         17.90         15.39         1.64 o                         
  -1  -1   7        665.75        700.20        43.48 o                         
   1   1  -7        665.75        563.18        41.84 o                         
   1   1  -7        665.75        727.25        44.78 o                         
   1   1  -7        665.75        727.17        51.52 o                         
   1   1  -7        665.75        558.08        40.20 o                         
  -3  -2   7         10.75         11.06         2.42 o                         
  -3  -2   7         10.75         10.55         3.54 o                         
  -3  -2   7         10.75         15.13         3.54 o                         
   3   2  -7         10.75          9.25         3.89 o                         
   3   2  -7         10.75         11.50         2.16 o                         
   3   2  -7         10.75          9.51         2.33 o                         
  -5  -3   7          0.99          9.94         4.15 o                         
  -5  -3   7          0.99         -0.95         2.07 o                         
   5   3  -7          0.99          0.61         3.80 o                         
   5   3  -7          0.99          3.20         2.07 o                         
   5   3  -7          0.99          1.04         2.33 o                         
   5   2   8          3.72         -0.52         1.73 o                         
   5   2   8          3.72          4.75         2.33 o                         
  -5  -2  -8          3.72          8.73         2.59 o                         
   3   1   8         61.63         65.01         5.01 o                         
   3   1   8         61.63         66.04         5.01 o                         
  -3  -1  -8         61.63         62.33         4.67 o                         
  -3  -1  -8         61.63         67.34         5.01 o                         
  -3  -1  -8         61.63         61.20         6.31 o                         
   1   0   8        425.02        452.79        28.61 o                         
   1   0   8        425.02        455.13        28.61 o                         
   1   0   8        425.02        448.39        29.74 o                         
   1   0   8        425.02        426.26        26.80 o                         
  -1   0  -8        425.02        450.63        27.40 o                         
  -1   0  -8        425.02        426.69        35.27 o                         
  -1  -1   8         19.64         19.97         2.07 o                         
  -1  -1   8         19.64         26.37         3.46 o                         
   1   1  -8         19.64         27.49         4.41 o                         
   1   1  -8         19.64         21.01         2.16 o                         
   1   1  -8         19.64         21.35         2.33 o                         
   1   1  -8         19.64         19.88         3.46 o                         
  -3  -2   8          2.56          5.88         3.37 o                         
  -3  -2   8          2.56          3.37         1.99 o                         
   3   2  -8          2.56          3.20         1.99 o                         
   3   2  -8          2.56          0.52         2.07 o                         
   3   2  -8          2.56          5.27         3.80 o                         
   3   2  -8          2.56          3.37         1.82 o                         
  -5  -3   8          1.24          1.21         2.25 o                         
  -5  -3   8          1.24          3.80         4.06 o                         
   5   3  -8          1.24          5.79         4.24 o                         
   5   3  -8          1.24          7.00         2.77 o                         
   5   3  -8          1.24          5.79         2.68 o                         
   5   3  -8          1.24          4.50         2.42 o                         
   5   2   9         15.84         16.68         3.20 o                         
   5   2   9         15.84         19.62         3.46 o                         
  -5  -2  -9         15.84         21.96         3.72 o                         
   3   1   9         26.08         25.24         3.20 o                         
   3   1   9         26.08         20.49         2.59 o                         
  -3  -1  -9         26.08         25.76         3.03 o                         
  -3  -1  -9         26.08         28.35         4.67 o                         
   1   0   9        292.62        309.56        19.45 o                         
   1   0   9        292.62        300.22        20.57 o                         
   1   0   9        292.62        289.67        18.59 o                         
   1   0   9        292.62        299.87        19.71 o                         
   1   0   9        292.62        310.25        19.71 o                         
  -1   0  -9        292.62        307.48        18.93 o                         
  -1   0  -9        292.62        293.91        24.55 o                         
  -1  -1   9         17.01         17.38         2.07 o                         
  -1  -1   9         17.01         30.86         3.72 o                         
   1   1  -9         17.01         26.97         4.84 o                         
   1   1  -9         17.01         19.36         2.25 o                         
   1   1  -9         17.01         23.51         3.89 o                         
   1   1  -9         17.01         20.23         2.68 o                         
  -3  -2   9          3.52          5.10         3.28 o                         
  -3  -2   9          3.52         -0.17         1.90 o                         
   3   2  -9          3.52          4.84         4.06 o                         
   3   2  -9          3.52          0.86         2.07 o                         
   3   2  -9          3.52          3.20         1.90 o                         
  -5  -3   9          0.86         -0.61         2.33 o                         
   5   3  -9          0.86         -1.82         4.32 o                         
   5   3  -9          0.86          5.45         2.77 o                         
   5   3  -9          0.86         -1.56         1.99 o                         
   5   2  10         35.87         28.09         3.37 o                         
   5   2  10         35.87         27.66         3.89 o                         
  -5  -2 -10         35.87         29.82         3.54 o                         
   3   1  10        275.00        257.17        16.94 o                         
   3   1  10        275.00        277.49        17.81 o                         
  -3  -1 -10        275.00        268.67        17.81 o                         
  -3  -1 -10        275.00        262.79        21.96 o                         
   1   0  10        202.17        200.12        12.97 o                         
   1   0  10        202.17        198.56        12.97 o                         
   1   0  10        202.17        191.39        13.74 o                         
   1   0  10        202.17        200.38        12.45 o                         
  -1   0 -10        202.17        192.60        12.53 o                         
  -1   0 -10        202.17        186.03        16.51 o                         
  -1  -1  10          1.06          1.12         1.12 o                         
  -1  -1  10          1.06          1.90         1.99 o                         
   1   1 -10          1.06          0.09         1.47 o                         
   1   1 -10          1.06         -0.43         1.47 o                         
   1   1 -10          1.06          1.90         3.54 o                         
   1   1 -10          1.06         -0.78         2.33 o                         
  -3  -2  10         11.67         14.87         2.94 o                         
  -3  -2  10         11.67         16.77         4.15 o                         
   3   2 -10         11.67         13.23         2.68 o                         
   3   2 -10         11.67         14.09         5.19 o                         
   3   2 -10         11.67         14.09         3.03 o                         
  -5  -3  10          9.57          6.74         3.11 o                         
   5   3 -10          9.57          7.43         2.85 o                         
   5   3 -10          9.57          4.67         5.10 o                         
   5   3 -10          9.57         11.15         3.63 o                         
   5   2  11         13.46         12.45         2.94 o                         
   3   1  11          5.66          5.62         1.90 o                         
   3   1  11          5.66          4.06         2.16 o                         
  -3  -1 -11          5.66          9.60         4.15 o                         
   1   0  11         62.07         57.49         5.01 o                         
   1   0  11         62.07         65.52         4.67 o                         
  -1   0 -11         62.07         51.17         4.50 o                         
  -1   0 -11         62.07         64.49         6.74 o                         
  -1  -1  11          0.00          1.90         2.16 o                         
   1   1 -11          0.00         -2.51         3.37 o                         
   1   1 -11          0.00          1.56         1.73 o                         
  -3  -2  11         14.37         19.02         4.32 o                         
   3   2 -11         14.37         17.72         2.94 o                         
   3   2 -11         14.37         14.26         5.62 o                         
   3   2 -11         14.37         15.13         3.28 o                         
   5   2  12         29.22         31.81         4.32 o                         
   3   1  12        172.78        158.63        12.02 o                         
   3   1  12        172.78        189.66        12.36 o                         
  -3  -1 -12        172.78        188.19        15.82 o                         
   1   0  12          4.75          2.07         1.38 o                         
   1   0  12          4.75          1.47         1.99 o                         
   1   0  12          4.75          2.94         1.73 o                         
  -1   0 -12          4.75          8.30         1.99 o                         
  -1   0 -12          4.75          0.78         4.15 o                         
  -1  -1  12          1.08         -1.47         1.99 o                         
   1   1 -12          1.08          0.09         4.06 o                         
   1   1 -12          1.08         -0.52         1.73 o                         
  -3  -2  12          7.69         13.83         4.06 o                         
   3   2 -12          7.69         10.89         5.88 o                         
   3   2 -12          7.69         14.70         2.94 o                         
   3   2 -12          7.69         10.55         3.03 o                         
   3   1  13          3.18          5.79         2.16 o                         
   3   1  13          3.18          0.86         1.64 o                         
  -3  -1 -13          3.18          1.73         3.98 o                         
   1   0  13        110.65        101.66         7.95 o                         
   1   0  13        110.65        102.26         7.26 o                         
  -1   0 -13        110.65         94.92        10.03 o                         
  -1  -1  13         15.47         17.29         3.63 o                         
   1   1 -13         15.47         15.21         2.77 o                         
   1   1 -13         15.47         16.25         5.45 o                         
  -3  -2  13          0.72         -0.09         3.11 o                         
   3   2 -13          0.72          3.20         2.51 o                         
   3   2 -13          0.72         -0.61         4.84 o                         
   3   1  14          2.22          5.96         2.07 o                         
  -3  -1 -14          2.22          5.88         4.32 o                         
   1   0  14         15.28         20.83         3.63 o                         
   1   0  14         15.28         19.62         2.94 o                         
  -1   0 -14         15.28         20.66         5.96 o                         
  -1  -1  14          1.62          1.12         2.51 o                         
   1   1 -14          1.62          2.33         1.99 o                         
   1   1 -14          1.62         -1.64         4.41 o                         
   3   2 -14          0.01         -1.21         2.16 o                         
   3   2 -14          0.01         -7.39         4.93 o                         
   3   1  15          0.22         -0.09         1.56 o                         
  -3  -1 -15          0.22         -6.22         4.15 o                         
   1   0  15          0.00          0.26         1.30 o                         
   1   0  15          0.00          1.99         2.16 o                         
  -1   0 -15          0.00         -0.17         4.32 o                         
  -1  -1  15          2.72          3.54         2.85 o                         
   1   1 -15          2.72          3.89         2.16 o                         
   1   1 -15          2.72         -2.68         5.19 o                         
   1   0  16         14.31         11.24         2.68 o                         
   1   0  16         14.31         17.98         3.54 o                         
  -1   0 -16         14.31          6.92         5.62 o                         
  -1  -1  16          0.14          2.33         2.85 o                         
   1   1 -16          0.14         -7.52         5.01 o                         
   1   1 -16          0.14          0.69         2.16 o                         
   1   0  17          4.37          4.67         2.07 o                         
  -1   0 -17          4.37         -1.64         5.01 o                         
   0  -1 -17          1.99         -6.40         5.10 o                         
   0   1  17          1.99          0.52         1.47 o                         
   2   0 -16          1.00          0.78         2.33 o                         
   0  -1 -16         16.53         12.36         6.22 o                         
   0  -1 -16         16.53         19.36         3.63 o                         
   0   1  16         16.53         22.22         4.06 o                         
   0   1  16         16.53         18.93         2.94 o                         
   0   1  16         16.53         22.30         3.20 o                         
  -2  -2 -16          0.01         -3.03         4.58 o                         
   2   2  16          0.01         -1.82         1.21 o                         
   2   0 -15          0.99          0.35         2.16 o                         
   2   0 -15          0.99         -7.52         5.01 o                         
  -2   0  15          0.99          0.61         2.51 o                         
   0  -1 -15         65.80         52.73         7.09 o                         
   0   1  15         65.80         45.56         4.75 o                         
   0   1  15         65.80         54.55         4.41 o                         
   0   1  15         65.80         43.48         4.15 o                         
  -2  -2 -15          0.10         -5.45         4.24 o                         
   2   2  15          0.10          1.56         1.56 o                         
   2   2  15          0.10         -0.09         2.07 o                         
   2   0 -14          0.02         -3.72         4.75 o                         
   2   0 -14          0.02         -0.09         2.16 o                         
  -2   0  14          0.02          0.35         2.68 o                         
  -2   0  14          0.02         -0.52         1.82 o                         
   0  -1 -14         11.53          5.19         4.67 o                         
   0  -1 -14         11.53          9.68         2.51 o                         
   0   1  14         11.53         14.52         3.20 o                         
   0   1  14         11.53          8.82         1.99 o                         
   0   1  14         11.53         13.31         2.77 o                         
  -2  -2 -14         49.49         45.04         6.40 o                         
   2   2  14         49.49         49.27         4.32 o                         
   2   2  14         49.49         47.80         4.32 o                         
   4   3  14         17.25         23.43         3.72 o                         
   4   1 -13         14.73          4.84         5.88 o                         
   4   1 -13         14.73         17.72         3.98 o                         
   2   0 -13          0.07         -1.12         1.99 o                         
   2   0 -13          0.07         -5.71         4.15 o                         
  -2   0  13          0.07         -0.43         2.51 o                         
  -2   0  13          0.07         -2.46         1.64 o                         
   0  -1 -13         25.03         28.70         3.54 o                         
   0  -1 -13         25.03         32.16         6.05 o                         
   0   1  13         25.03         29.65         3.11 o                         
   0   1  13         25.03         25.59         2.77 o                         
   0   1  13         25.03         28.01         3.37 o                         
  -2  -2 -13         17.93         21.96         3.20 o                         
  -2  -2 -13         17.93         17.81         5.10 o                         
   2   2  13         17.93         22.30         3.11 o                         
   2   2  13         17.93         22.13         3.20 o                         
   4   3  13          0.01          0.35         1.64 o                         
   4   1 -12          3.04          1.21         2.68 o                         
   4   1 -12          3.04         -6.22         4.15 o                         
  -4  -1  12          3.04          1.99         2.51 o                         
   2   0 -12          0.29          2.85         2.16 o                         
   2   0 -12          0.29         -2.77         4.06 o                         
  -2   0  12          0.29         -2.16         2.51 o                         
  -2   0  12          0.29          2.42         1.99 o                         
  -2   0  12          0.29          3.11         1.99 o                         
   0  -1 -12         11.25         10.81         3.46 o                         
   0  -1 -12         11.25         16.17         2.68 o                         
   0  -1 -12         11.25         13.31         4.75 o                         
   0   1  12         11.25         15.04         2.25 o                         
   0   1  12         11.25         18.33         2.51 o                         
   0   1  12         11.25         15.39         3.03 o                         
   0   1  12         11.25         17.46         2.77 o                         
  -2  -2 -12         91.12         89.30         6.48 o                         
  -2  -2 -12         91.12         83.25         8.64 o                         
   2   2  12         91.12         89.82         6.57 o                         
   2   2  12         91.12         82.04         6.31 o                         
   4   3  12         10.86         12.71         2.85 o                         
   4   1 -11          5.35          7.26         2.94 o                         
   4   1 -11          5.35          1.64         4.67 o                         
  -4  -1  11          5.35          5.79         2.68 o                         
  -4  -1  11          5.35          9.94         4.41 o                         
   2   0 -11          2.91          1.82         2.25 o                         
   2   0 -11          2.91          1.38         4.06 o                         
  -2   0  11          2.91          2.68         2.07 o                         
  -2   0  11          2.91          8.21         2.16 o                         
  -2   0  11          2.91          6.40         3.46 o                         
   0  -1 -11         12.91         18.50         2.68 o                         
   0  -1 -11         12.91         17.55         4.93 o                         
   0  -1 -11         12.91         20.14         3.63 o                         
   0   1  11         12.91         20.49         2.59 o                         
   0   1  11         12.91         18.15         2.85 o                         
   0   1  11         12.91         24.03         3.28 o                         
   0   1  11         12.91         20.31         2.42 o                         
  -2  -2 -11         17.09         26.11         5.01 o                         
  -2  -2 -11         17.09         22.65         2.42 o                         
  -2  -2 -11         17.09         16.08         2.85 o                         
  -4  -3 -11         13.01         12.71         2.94 o                         
   4   3  11         13.01         12.45         2.68 o                         
   4   3  11         13.01         11.24         2.68 o                         
   4   1 -10          2.32         -1.64         4.06 o                         
   4   1 -10          2.32          4.32         2.33 o                         
   4   1 -10          2.32          2.33         2.59 o                         
  -4  -1  10          2.32          4.06         2.51 o                         
  -4  -1  10          2.32          2.16         1.99 o                         
  -4  -1  10          2.32          0.69         3.72 o                         
   2   0 -10          5.02          2.25         3.89 o                         
   2   0 -10          5.02          5.53         2.33 o                         
  -2   0  10          5.02          7.61         2.42 o                         
  -2   0  10          5.02          4.93         3.37 o                         
  -2   0  10          5.02          7.69         2.16 o                         
   0  -1 -10         48.08         44.09         3.80 o                         
   0  -1 -10         48.08         46.25         5.62 o                         
   0  -1 -10         48.08         43.48         4.32 o                         
   0   1  10         48.08         48.06         3.54 o                         
   0   1  10         48.08         43.05         3.89 o                         
   0   1  10         48.08         45.90         3.80 o                         
   0   1  10         48.08         43.22         3.54 o                         
  -2  -2 -10         95.10        108.40         7.35 o                         
  -2  -2 -10         95.10         93.45         9.25 o                         
  -2  -2 -10         95.10        106.59         7.17 o                         
   2   2  10         95.10        102.78         7.09 o                         
   2   2  10         95.10         99.58         7.35 o                         
   2   2  10         95.10         94.92         7.35 o                         
  -4  -3 -10          1.14          1.56         1.82 o                         
   4   3  10          1.14          1.30         1.82 o                         
   4   3  10          1.14          0.17         1.64 o                         
   4   1  -9         12.53          9.60         2.51 o                         
   4   1  -9         12.53          6.92         2.85 o                         
   4   1  -9         12.53          8.39         4.58 o                         
   4   1  -9         12.53          8.13         2.25 o                         
  -4  -1   9         12.53          7.78         4.32 o                         
  -4  -1   9         12.53          5.88         2.51 o                         
   2   0  -9         16.01         20.40         4.32 o                         
   2   0  -9         16.01         23.86         3.37 o                         
   2   0  -9         16.01         24.20         3.03 o                         
   2   0  -9         16.01         25.41         5.27 o                         
  -2   0   9         16.01         27.75         3.37 o                         
  -2   0   9         16.01         25.76         4.41 o                         
  -2   0   9         16.01         30.51         4.50 o                         
  -2   0   9         16.01         26.11         3.11 o                         
   0  -1  -9         50.85         71.32         6.66 o                         
   0  -1  -9         50.85         52.21         5.10 o                         
   0   1   9         50.85         69.07         4.41 o                         
   0   1   9         50.85         64.66         4.93 o                         
   0   1   9         50.85         53.77         4.50 o                         
  -2  -2  -9         20.91         21.87         2.42 o                         
  -2  -2  -9         20.91         29.56         4.32 o                         
  -2  -2  -9         20.91         23.25         2.59 o                         
   2   2   9         20.91         22.91         2.25 o                         
   2   2   9         20.91         19.97         2.51 o                         
   2   2   9         20.91         21.09         2.42 o                         
  -4  -3  -9         89.14        111.60         7.87 o                         
  -4  -3  -9         89.14        111.51         8.21 o                         
   4   3   9         89.14         92.06         7.78 o                         
   4   3   9         89.14        106.50         7.78 o                         
   4   1  -8         17.57         24.90         3.89 o                         
   4   1  -8         17.57         21.44         3.46 o                         
   4   1  -8         17.57         29.39         3.46 o                         
   4   1  -8         17.57         26.54         5.71 o                         
  -4  -1   8         17.57         23.77         3.89 o                         
  -4  -1   8         17.57         34.32         5.62 o                         
   2   0  -8        119.56        116.18         8.04 o                         
   2   0  -8        119.56        108.66         9.08 o                         
   2   0  -8        119.56        116.44         7.87 o                         
   2   0  -8        119.56        107.19        10.37 o                         
  -2   0   8        119.56        106.76         8.73 o                         
  -2   0   8        119.56        112.72         8.99 o                         
  -2   0   8        119.56        112.55         8.04 o                         
   0  -1  -8        162.67        162.17        14.09 o                         
   0  -1  -8        162.67        162.34        10.81 o                         
   0  -1  -8        162.67        171.25        12.10 o                         
   0   1   8        162.67        163.21        11.58 o                         
   0   1   8        162.67        174.27        11.24 o                         
   0   1   8        162.67        164.85        10.37 o                         
   0   1   8        162.67        165.97        11.06 o                         
  -2  -2  -8         50.60         54.29         5.45 o                         
  -2  -2  -8         50.60         56.53         4.15 o                         
  -2  -2  -8         50.60         51.17         4.06 o                         
  -2  -2  -8         50.60         48.67         4.24 o                         
   2   2   8         50.60         56.79         4.24 o                         
   2   2   8         50.60         56.62         4.06 o                         
   2   2   8         50.60         50.92         4.06 o                         
  -4  -3  -8         40.93         43.74         4.06 o                         
  -4  -3  -8         40.93         40.54         4.06 o                         
   4   3   8         40.93         50.83         4.24 o                         
   4   3   8         40.93         34.92         3.80 o                         
  -6  -4  -8         22.64         20.92         4.15 o                         
   6   4   8         22.64         20.49         3.98 o                         
   6   2  -7          1.05         -2.51         2.59 o                         
  -6  -2   7          1.05         -3.28         2.25 o                         
   4   1  -7         29.64         33.19         3.37 o                         
   4   1  -7         29.64         34.15         3.89 o                         
   4   1  -7         29.64         35.10         5.01 o                         
   4   1  -7         29.64         32.94         3.46 o                         
  -4  -1   7         29.64         31.47         3.72 o                         
  -4  -1   7         29.64         42.27         6.05 o                         
   2   0  -7        333.48        310.59        20.06 o                         
   2   0  -7        333.48        309.47        19.54 o                         
   2   0  -7        333.48        285.18        24.90 o                         
   2   0  -7        333.48        291.66        21.78 o                         
  -2   0   7        333.48        318.29        20.14 o                         
  -2   0   7        333.48        310.94        21.70 o                         
  -2   0   7        333.48        303.85        21.18 o                         
  -2  -2  -7         94.79         90.68         6.48 o                         
  -2  -2  -7         94.79         94.57         6.57 o                         
  -2  -2  -7         94.79         92.75         8.13 o                         
  -2  -2  -7         94.79         93.96         6.74 o                         
   2   2   7         94.79         92.41         6.57 o                         
   2   2   7         94.79         97.77         6.74 o                         
   2   2   7         94.79         95.78         6.40 o                         
  -4  -3  -7        155.37        173.23        12.28 o                         
  -4  -3  -7        155.37        178.07        11.76 o                         
   4   3   7        155.37        181.10        11.67 o                         
   4   3   7        155.37        162.00        12.02 o                         
  -6  -4  -7         27.62         33.80         4.93 o                         
   6   4   7         27.62         22.99         4.15 o                         
   6   2  -6         27.78         32.85         4.75 o                         
  -6  -2   6         27.78         26.88         4.84 o                         
   4   1  -6         74.79         69.76         5.45 o                         
   4   1  -6         74.79         65.27         7.17 o                         
   4   1  -6         74.79         72.79         5.88 o                         
   4   1  -6         74.79         71.49         5.36 o                         
  -4  -1   6         74.79         63.88         6.57 o                         
  -4  -1   6         74.79         65.27         5.88 o                         
   2   0  -6        884.94        896.17        55.06 o                         
   2   0  -6        884.94        862.28        60.94 o                         
   2   0  -6        884.94        834.96        70.02 o                         
   2   0  -6        884.94        892.88        57.23 o                         
  -2   0   6        884.94        919.42        60.94 o                         
  -2   0   6        884.94        934.72        57.23 o                         
  -2   0   6        884.94        908.70        59.30 o                         
   0  -1  -6          1.43          3.03         1.38 o                         
   0  -1  -6          1.43          1.21         1.30 o                         
   0  -1  -6          1.43          2.16         1.99 o                         
   0  -1  -6          1.43          3.63         1.12 o                         
   0   1   6          1.43          3.63         0.95 o                         
   0   1   6          1.43          3.11         1.30 o                         
   0   1   6          1.43          3.37         1.21 o                         
   0   1   6          1.43          1.47         0.69 o                         
  -2  -2  -6        252.58        292.18        19.45 o                         
  -2  -2  -6        252.58        290.88        23.43 o                         
  -2  -2  -6        252.58        302.55        19.62 o                         
  -2  -2  -6        252.58        289.33        18.59 o                         
   2   2   6        252.58        280.94        18.07 o                         
   2   2   6        252.58        316.30        19.45 o                         
   4   3   6          1.11          8.04         2.33 o                         
  -6  -4  -6         11.46         16.34         3.63 o                         
   6   4   6         11.46          7.87         3.11 o                         
   6   2  -5          4.71          5.71         2.94 o                         
   6   2  -5          4.71          4.84         2.77 o                         
  -6  -2   5          4.71          6.22         3.20 o                         
  -6  -2   5          4.71          0.43         4.41 o                         
   4   1  -5          1.00         -0.69         1.82 o                         
   4   1  -5          1.00          0.26         1.82 o                         
   4   1  -5          1.00         -0.17         1.64 o                         
   4   1  -5          1.00          2.33         2.77 o                         
  -4  -1   5          1.00         -0.61         1.90 o                         
  -4  -1   5          1.00         -0.52         3.28 o                         
   2   0  -5        287.17        248.53        17.12 o                         
   2   0  -5        287.17        276.36        16.34 o                         
   2   0  -5        287.17        308.69        22.04 o                         
   2   0  -5        287.17        262.44        17.63 o                         
   2   0  -5        287.17        266.94        19.10 o                         
  -2   0   5        287.17        245.33        17.72 o                         
  -2   0   5        287.17        268.41        19.10 o                         
  -2   0   5        287.17        279.82        18.67 o                         
   0  -1  -5        470.45        431.10        36.05 o                         
   0  -1  -5        470.45        481.15        30.43 o                         
   0  -1  -5        470.45        466.02        28.27 o                         
   0  -1  -5        470.45        450.63        31.21 o                         
   0   1   5        470.45        463.95        31.12 o                         
   0   1   5        470.45        462.39        30.34 o                         
   0   1   5        470.45        445.19        29.30 o                         
   0   1   5        470.45        464.29        27.14 o                         
  -2  -2  -5        628.31        750.16        61.72 o                         
  -2  -2  -5        628.31        883.63        50.92 o                         
  -2  -2  -5        628.31        903.08        48.93 o                         
   2   2   5        628.31        692.07        47.20 o                         
   2   2   5        628.31        745.67        50.92 o                         
  -4  -3  -5         35.75         31.55         3.37 o                         
  -4  -3  -5         35.75         29.65         3.28 o                         
  -4  -3  -5         35.75         32.33         3.46 o                         
  -4  -3  -5         35.75         28.35         3.37 o                         
   4   3   5         35.75         29.13         3.20 o                         
   4   3   5         35.75         33.80         3.54 o                         
  -6  -4  -5         54.55         47.03         5.01 o                         
   6   4   5         54.55         49.71         4.93 o                         
   6   2  -4          2.26          4.93         2.59 o                         
   6   2  -4          2.26          2.33         2.59 o                         
  -6  -2   4          2.26          2.51         2.59 o                         
  -6  -2   4          2.26         -5.71         3.80 o                         
   4   1  -4         66.36         60.77         6.66 o                         
   4   1  -4         66.36         65.96         5.10 o                         
   4   1  -4         66.36         69.24         5.19 o                         
  -4  -1   4         66.36         71.14         6.40 o                         
  -4  -1   4         66.36         64.23         5.62 o                         
  -4  -1   4         66.36         68.12         6.40 o                         
   2   0  -4        177.63        157.50        12.19 o                         
   2   0  -4        177.63        171.76        11.15 o                         
   2   0  -4        177.63        170.81        10.29 o                         
   2   0  -4        177.63        152.14        13.92 o                         
   2   0  -4        177.63        175.83        10.98 o                         
  -2   0   4        177.63        172.72        11.15 o                         
  -2   0   4        177.63        170.64        11.32 o                         
  -2   0   4        177.63        165.28        11.84 o                         
  -2   0   4        177.63        167.79        12.19 o                         
   0  -1  -4        269.70        263.57        21.70 o                         
   0  -1  -4        269.70        273.08        17.03 o                         
   0  -1  -4        269.70        276.19        18.24 o                         
   0  -1  -4        269.70        267.98        18.76 o                         
   0   1   4        269.70        274.55        16.25 o                         
   0   1   4        269.70        279.73        18.76 o                         
   0   1   4        269.70        269.62        17.63 o                         
   0   1   4        269.70        283.19        18.24 o                         
  -2  -2  -4        133.56        139.95         9.68 o                         
  -2  -2  -4        133.56        150.33        10.20 o                         
   2   2   4        133.56        152.31         9.51 o                         
   2   2   4        133.56        156.20        10.03 o                         
  -4  -3  -4        728.26        651.79        45.56 o                         
  -4  -3  -4        728.26        679.88        43.57 o                         
  -4  -3  -4        728.26        639.25        44.35 o                         
   4   3   4        728.26        700.02        43.31 o                         
   4   3   4        728.26        672.10        40.46 o                         
  -6  -4  -4         37.56         36.65         4.41 o                         
   6   4   4         37.56         39.94         4.84 o                         
   6   2  -3          0.70         -0.86         2.42 o                         
  -6  -2   3          0.70          0.35         2.33 o                         
  -6  -2   3          0.70         -5.01         3.80 o                         
   4   1  -3         26.84         27.92         2.94 o                         
   4   1  -3         26.84         27.58         3.80 o                         
   4   1  -3         26.84         22.73         2.68 o                         
   4   1  -3         26.84         31.03         4.24 o                         
  -4  -1   3         26.84         28.70         3.28 o                         
  -4  -1   3         26.84         32.16         4.93 o                         
  -4  -1   3         26.84         33.89         4.84 o                         
   2   0  -3        113.81        100.62         6.74 o                         
   2   0  -3        113.81        107.36         7.09 o                         
   2   0  -3        113.81         99.24         9.16 o                         
   2   0  -3        113.81        112.98         7.26 o                         
   2   0  -3        113.81        104.25         8.04 o                         
  -2   0   3        113.81        102.70         8.13 o                         
  -2   0   3        113.81        118.34         7.52 o                         
  -2   0   3        113.81        111.17         7.26 o                         
  -2   0   3        113.81         98.46         7.87 o                         
   0  -1  -3       1381.78       1294.59        88.86 o                         
   0  -1  -3       1381.78       1389.07        80.57 o                         
   0  -1  -3       1381.78       1241.42       102.35 o                         
   0  -1  -3       1381.78       1280.32        86.53 o                         
   0   1   3       1381.78       1345.59        77.63 o                         
   0   1   3       1381.78       1363.14       102.35 o                         
   0   1   3       1381.78       1352.94        88.86 o                         
   0   1   3       1381.78       1317.24        86.53 o                         
   0   1   3       1381.78       1307.64        83.76 o                         
  -2  -2  -3        645.87        650.84        40.89 o                         
  -2  -2  -3        645.87        619.89        43.22 o                         
  -2  -2  -3        645.87        644.79        39.42 o                         
  -2  -2  -3        645.87        638.91        41.15 o                         
   2   2   3        645.87        618.51        38.12 o                         
   2   2   3        645.87        667.00        41.06 o                         
  -4  -3  -3        168.66        158.97        11.58 o                         
  -4  -3  -3        168.66        166.92        11.93 o                         
  -4  -3  -3        168.66        167.18        11.67 o                         
   4   3   3        168.66        166.84        11.24 o                         
   4   3   3        168.66        152.31        10.81 o                         
  -6  -4  -3          6.85          8.04         2.94 o                         
   6   4   3          6.85          4.67         2.51 o                         
   6   2  -2          1.21         -2.33         2.07 o                         
  -6  -2   2          1.21         -0.86         3.72 o                         
  -6  -2   2          1.21         -3.24         2.16 o                         
   4   1  -2         45.61         39.85         3.63 o                         
   4   1  -2         45.61         42.70         4.75 o                         
   4   1  -2         45.61         42.70         3.63 o                         
  -4  -1   2         45.61         45.12         4.93 o                         
  -4  -1   2         45.61         41.58         4.67 o                         
  -4  -1   2         45.61         42.10         4.06 o                         
   2   0  -2         57.36         43.74         4.50 o                         
   2   0  -2         57.36         43.48         3.20 o                         
   2   0  -2         57.36         44.17         3.98 o                         
  -2   0   2         57.36         48.75         3.80 o                         
  -2   0   2         57.36         48.50         4.06 o                         
  -2   0   2         57.36         49.01         4.15 o                         
   0  -1  -2        657.16        704.35        40.46 o                         
   0  -1  -2        657.16        617.21        51.43 o                         
   0  -1  -2        657.16        650.41        44.69 o                         
   0   1   2        657.16        689.31        39.07 o                         
   0   1   2        657.16        642.54        43.48 o                         
   0   1   2        657.16        672.54        42.10 o                         
   0   1   2        657.16        658.53        51.43 o                         
   0   1   2        657.16        662.77        44.69 o                         
  -2  -2  -2          0.94          0.52         0.78 o                         
  -2  -2  -2          0.94          1.30         1.04 o                         
  -2  -2  -2          0.94          3.89         1.12 o                         
  -2  -2  -2          0.94          1.21         0.95 o                         
   2   2   2          0.94          2.25         1.04 o                         
   2   2   2          0.94          3.03         1.12 o                         
  -4  -3  -2        326.76        308.26        21.70 o                         
  -4  -3  -2        326.76        307.05        20.83 o                         
  -4  -3  -2        326.76        299.44        21.09 o                         
   4   3   2        326.76        307.14        19.36 o                         
   4   3   2        326.76        322.87        20.49 o                         
  -6  -4  -2         17.29         13.05         3.37 o                         
   6   4   2         17.29         14.00         3.28 o                         
   6   2  -1        112.79         95.35         7.43 o                         
  -6  -2   1        112.79         94.83         8.64 o                         
  -6  -2   1        112.79         95.87         8.13 o                         
   4   1  -1         65.38         70.88         5.10 o                         
   4   1  -1         65.38         62.76         6.31 o                         
   4   1  -1         65.38         63.10         4.93 o                         
  -4  -1   1         65.38         67.34         6.14 o                         
  -4  -1   1         65.38         61.29         5.96 o                         
  -4  -1   1         65.38         64.75         5.45 o                         
   2   0  -1         14.67         14.09         1.47 o                         
   2   0  -1         14.67         18.84         2.59 o                         
   2   0  -1         14.67         15.04         1.56 o                         
  -2   0   1         14.67         12.10         1.47 o                         
  -2   0   1         14.67         20.83         2.59 o                         
  -2   0   1         14.67         15.39         2.16 o                         
   0  -1  -1        749.30        675.22        57.83 o                         
   0  -1  -1        749.30        788.89        45.47 o                         
   0   1   1        749.30        733.39        57.83 o                         
   0   1   1        749.30        788.28        44.09 o                         
   0   1   1        749.30        760.54        47.37 o                         
   0   1   1        749.30        728.81        47.37 o                         
  -2  -2  -1        190.90        196.14        12.71 o                         
  -2  -2  -1        190.90        193.63        13.49 o                         
  -2  -2  -1        190.90        208.33        13.31 o                         
  -2  -2  -1        190.90        206.43        13.83 o                         
   2   2   1        190.90        207.64        13.05 o                         
   2   2   1        190.90        196.75        13.83 o                         
   2   2   1        190.90        190.35        12.36 o                         
  -4  -3  -1          9.46         14.52         2.77 o                         
   4   3   1          9.46         12.19         2.77 o                         
   4   3   1          9.46         15.91         2.68 o                         
  -6  -4  -1          2.73          2.68         2.42 o                         
   6   4   1          2.73          2.07         1.99 o                         
   6   4   1          2.73          3.28         2.42 o                         
   6   2   0          0.15         -1.99         2.25 o                         
   6   2   0          0.15         -1.21         2.16 o                         
  -6  -2   0          0.15         -2.42         3.28 o                         
  -6  -2   0          0.15         -0.78         1.99 o                         
   4   1   0        437.96        444.32        27.40 o                         
   4   1   0        437.96        394.27        33.28 o                         
   4   1   0        437.96        417.09        25.59 o                         
  -4  -1   0        437.96        421.33        29.39 o                         
  -4  -1   0        437.96        430.92        27.75 o                         
  -4  -1   0        437.96        404.82        28.53 o                         
   2   0   0         40.45         53.68         3.63 o                         
   2   0   0         40.45         45.47         4.58 o                         
   2   0   0         40.45         47.89         3.46 o                         
  -2   0   0         40.45         45.82         4.15 o                         
  -2   0   0         40.45         56.36         3.72 o                         
  -2   0   0         40.45         52.30         3.98 o                         
   0  -1   0       2197.60       2394.16       144.36 o                         
   0  -1   0       2197.60       2328.72       155.51 o                         
   0  -1   0       2197.60       2322.50       183.61 o                         
   0   1   0       2197.60       2493.91       150.85 o                         
   0   1   0       2197.60       2280.92       183.52 o                         
   0   1   0       2197.60       2416.29       155.43 o                         
  -2  -2   0         11.49         15.73         1.90 o                         
   2   2   0         11.49         12.36         1.82 o                         
   2   2   0         11.49         14.35         1.90 o                         
   2   2   0         11.49          9.16         1.21 o                         
   2   2   0         11.49         12.53         1.73 o                         
  -4  -3   0        106.09        111.34         8.47 o                         
  -4  -3   0        106.09        102.18         8.13 o                         
  -4  -3   0        106.09        111.34         8.30 o                         
   4   3   0        106.09        108.75         8.39 o                         
   4   3   0        106.09        106.41         7.61 o                         
   4   3   0        106.09        108.57         7.69 o                         
  -6  -4   0         48.02         47.28         5.88 o                         
   6   4   0         48.02         35.53         3.89 o                         
   6   4   0         48.02         38.81         4.41 o                         
   6   2   1          0.33         -1.12         2.25 o                         
   6   2   1          0.33         -0.69         2.25 o                         
  -6  -2  -1          0.33         -3.89         3.11 o                         
  -6  -2  -1          0.33          1.38         2.07 o                         
   4   1   1          7.09          5.62         1.99 o                         
   4   1   1          7.09          7.95         2.59 o                         
   4   1   1          7.09          8.39         2.25 o                         
  -4  -1  -1          7.09          8.99         2.42 o                         
  -4  -1  -1          7.09          7.52         2.77 o                         
  -4  -1  -1          7.09          8.90         2.85 o                         
   2   0   1        132.54        118.77         7.87 o                         
   2   0   1        132.54        110.39        10.29 o                         
   2   0   1        132.54        135.46         8.39 o                         
  -2   0  -1        132.54        131.48         8.56 o                         
  -2   0  -1        132.54        131.91         8.39 o                         
  -4  -3   1       2111.78         12.71         2.68 o                         
  -4  -3   1         15.79         22.65         3.63 o                         
  -4  -3   1         15.79         15.13         3.37 o                         
   4   3  -1         15.79         15.65         2.94 o                         
   4   3  -1         15.79         21.61         2.85 o                         
   4   3  -1         15.79         25.50         2.94 o                         
   4   3  -1         15.79         20.31         2.33 o                         
  -6  -4   1          6.25          1.99         2.59 o                         
   6   4  -1          6.25          5.96         2.85 o                         
   6   2   2         45.12         43.83         4.58 o                         
   6   2   2         45.12         49.10         4.50 o                         
  -6  -2  -2         45.12         43.57         5.62 o                         
  -6  -2  -2         45.12         46.68         4.93 o                         
   4   1   2        121.25        106.59         7.26 o                         
   4   1   2        121.25        102.44         7.09 o                         
   4   1   2        121.25         94.22         8.73 o                         
  -4  -1  -2        121.25        103.47         7.69 o                         
  -4  -1  -2        121.25         96.13         8.04 o                         
   2   0   2        176.53        166.41        10.46 o                         
   2   0   2        176.53        143.67        13.57 o                         
   2   0   2        176.53        183.43        11.15 o                         
  -2   0  -2        176.53        177.30        11.15 o                         
  -2   0  -2        176.53        176.43        11.32 o                         
   0  -1   2         75.69         73.56         5.96 o                         
   0  -1   2         75.69         73.65         4.50 o                         
   0  -1   2         75.69         74.26         5.01 o                         
   0  -1   2         75.69         70.54         4.67 o                         
   0   1  -2         75.69         69.07         5.88 o                         
   0   1  -2         75.69         72.01         5.01 o                         
   0   1  -2         75.69         72.96         4.67 o                         
   0   1  -2         75.69         66.73         5.96 o                         
  -2  -2   2        845.87        890.46        58.18 o                         
  -2  -2   2        845.87        899.45        54.89 o                         
  -2  -2   2        845.87        861.68        56.62 o                         
   2   2  -2        845.87        830.21        50.83 o                         
   2   2  -2        845.87        837.64        58.09 o                         
   2   2  -2        845.87        814.91        66.73 o                         
   2   2  -2        845.87        870.32        54.81 o                         
  -4  -3   2         15.58         13.83         3.63 o                         
  -4  -3   2         15.58         22.30         3.37 o                         
  -4  -3   2         15.58         25.76         3.98 o                         
   4   3  -2         15.58         21.09         3.63 o                         
   4   3  -2         15.58         20.40         2.77 o                         
   4   3  -2         15.58         20.40         3.46 o                         
   4   3  -2         15.58         15.73         3.11 o                         
  -6  -4   2         15.82         13.57         3.63 o                         
  -6  -4   2         15.82         14.95         4.50 o                         
   6   4  -2         15.82         12.36         3.28 o                         
   6   2   3         14.39         14.95         3.46 o                         
  -6  -2  -3         14.39         17.63         3.63 o                         
  -6  -2  -3         14.39         15.21         4.24 o                         
   4   1   3         11.37         12.45         2.33 o                         
   4   1   3         11.37         16.68         3.37 o                         
   4   1   3         11.37         10.37         2.51 o                         
  -4  -1  -3         11.37         11.84         2.59 o                         
  -4  -1  -3         11.37         17.46         3.20 o                         
   2   0   3        397.77        493.60        34.32 o                         
  -2   0  -3        397.77        419.95        29.05 o                         
  -2   0  -3        397.77        395.22        34.15 o                         
   0  -1   3        247.42        216.63        12.71 o                         
   0  -1   3        247.42        208.76        14.09 o                         
   0  -1   3        247.42        212.74        16.77 o                         
   0   1  -3        247.42        197.52        16.68 o                         
   0   1  -3        247.42        212.74        14.09 o                         
  -2  -2   3         13.25         16.94         2.77 o                         
  -2  -2   3         13.25         11.76         2.16 o                         
  -2  -2   3         13.25         18.84         2.77 o                         
   2   2  -3         13.25         26.80         1.82 o                         
   2   2  -3         13.25         22.99         3.28 o                         
   2   2  -3         13.25         21.87         2.85 o                         
   2   2  -3         13.25         17.38         1.99 o                         
  -4  -3   3          5.46          1.64         1.73 o                         
  -4  -3   3          5.46          5.96         2.77 o                         
  -4  -3   3          5.46          0.35         2.85 o                         
   4   3  -3          5.46          4.84         2.68 o                         
   4   3  -3          5.46          7.17         2.42 o                         
   4   3  -3          5.46          5.96         1.73 o                         
   4   3  -3          5.46          1.12         2.51 o                         
  -6  -4   3         36.77         41.84         6.22 o                         
  -6  -4   3         36.77         38.73         5.62 o                         
   6   4  -3         36.77         38.12         5.01 o                         
   6   2   4          8.49         13.49         3.20 o                         
  -6  -2  -4          8.49         11.06         3.28 o                         
   4   1   4          7.60          7.17         2.59 o                         
   4   1   4          7.60          5.19         1.99 o                         
   4   1   4          7.60          7.69         2.42 o                         
  -4  -1  -4          7.60          9.60         2.85 o                         
  -4  -1  -4          7.60          5.88         2.16 o                         
   2   0   4        140.28        151.28         8.99 o                         
   2   0   4        140.28        143.67         9.42 o                         
   2   0   4        140.28        121.97        11.50 o                         
  -2   0  -4        140.28        152.06         9.60 o                         
  -2   0  -4        140.28        150.76         9.94 o                         
  -2   0  -4        140.28        134.77        11.58 o                         
   0  -1   4        211.45        225.10        15.56 o                         
   0  -1   4        211.45        230.72        14.00 o                         
   0   1  -4        211.45        241.09        14.87 o                         
   0   1  -4        211.45        230.63        14.87 o                         
   0   1  -4        211.45        213.86        18.41 o                         
   0   1  -4        211.45        240.83        15.56 o                         
  -2  -2   4        209.19        207.64        13.66 o                         
  -2  -2   4        209.19        206.34        14.26 o                         
   2   2  -4        209.19        206.43        13.40 o                         
   2   2  -4        209.19        191.56        16.68 o                         
   2   2  -4        209.19        211.36        14.70 o                         
  -4  -3   4         70.46         68.98         6.14 o                         
  -4  -3   4         70.46         61.20         5.53 o                         
  -4  -3   4         70.46         76.07         6.22 o                         
   4   3  -4         70.46         59.56         6.48 o                         
   4   3  -4         70.46         66.22         5.10 o                         
   4   3  -4         70.46         64.49         5.36 o                         
  -6  -4   4         19.58         15.21         3.89 o                         
  -6  -4   4         19.58         33.45         5.62 o                         
   6   4  -4         19.58         16.77         3.54 o                         
   6   2   5          8.83          8.04         2.94 o                         
  -6  -2  -5          8.83         14.00         3.46 o                         
   4   1   5         57.61         46.59         4.32 o                         
   4   1   5         57.61         43.57         4.93 o                         
   4   1   5         57.61         52.47         4.15 o                         
  -4  -1  -5         57.61         49.96         4.41 o                         
  -4  -1  -5         57.61         59.91         5.45 o                         
   2   0   5       1082.45       1160.34        74.86 o                         
   2   0   5       1082.45       1262.34        80.91 o                         
  -2   0  -5       1082.45       1309.72        80.65 o                         
  -2   0  -5       1082.45       1147.55        77.19 o                         
  -2   0  -5       1082.45       1462.38        98.55 o                         
   0  -1   5        344.76        349.23        21.35 o                         
   0  -1   5        344.76        349.58        23.77 o                         
   0   1  -5        344.76        367.82        22.91 o                         
   0   1  -5        344.76        363.67        21.96 o                         
   0   1  -5        344.76        342.06        28.18 o                         
   0   1  -5        344.76        360.47        22.91 o                         
  -2  -2   5        360.27        419.77        30.26 o                         
   2   2  -5        360.27        482.70        35.79 o                         
   2   2  -5        360.27        449.16        31.21 o                         
  -4  -3   5          4.21          4.58         3.37 o                         
  -4  -3   5          4.21          3.28         2.07 o                         
   4   3  -5          4.21          1.47         2.07 o                         
   4   3  -5          4.21          2.94         1.90 o                         
   4   3  -5          4.21          5.19         3.20 o                         
  -6  -4   5          1.31         -0.17         2.33 o                         
  -6  -4   5          1.31          5.10         3.80 o                         
   6   4  -5          1.31          2.25         2.77 o                         
   6   2   6         15.23         24.55         3.98 o                         
  -6  -2  -6         15.23         20.23         4.15 o                         
   4   1   6        156.31        145.49         9.77 o                         
   4   1   6        156.31        134.07         9.51 o                         
  -4  -1  -6        156.31        143.76        12.02 o                         
  -4  -1  -6        156.31        135.54        10.03 o                         
   2   0   6        302.22        311.72        19.45 o                         
   2   0   6        302.22        324.25        21.52 o                         
   2   0   6        302.22        328.40        20.66 o                         
  -2   0  -6        302.22        301.43        19.62 o                         
  -2   0  -6        302.22        325.64        20.66 o                         
  -2   0  -6        302.22        318.81        25.41 o                         
   0  -1   6        216.70        226.22        14.09 o                         
   0  -1   6        216.70        228.04        15.73 o                         
   0   1  -6        216.70        232.02        14.44 o                         
   0   1  -6        216.70        237.38        14.95 o                         
   0   1  -6        216.70        224.75        18.67 o                         
  -2  -2   6         23.97         21.01         2.59 o                         
  -2  -2   6         23.97         26.62         3.28 o                         
   2   2  -6         23.97         36.91         3.63 o                         
   2   2  -6         23.97         33.63         4.15 o                         
   2   2  -6         23.97         28.27         2.51 o                         
  -4  -3   6          8.10          3.37         2.16 o                         
  -4  -3   6          8.10         12.97         3.89 o                         
   4   3  -6          8.10          6.14         3.63 o                         
   4   3  -6          8.10          7.69         2.51 o                         
   4   3  -6          8.10         11.06         2.33 o                         
  -6  -4   6         11.22         13.83         3.72 o                         
   6   4  -6         11.22         12.53         3.46 o                         
   6   2   7         28.31         25.67         4.24 o                         
  -6  -2  -7         28.31         31.81         4.84 o                         
   4   1   7        174.07        184.13        12.28 o                         
   4   1   7        174.07        188.88        12.71 o                         
  -4  -1  -7        174.07        187.41        15.56 o                         
  -4  -1  -7        174.07        183.61        12.97 o                         
   2   0   7        150.66        152.14        10.63 o                         
   2   0   7        150.66        158.88        10.03 o                         
   2   0   7        150.66        151.97         9.68 o                         
  -2   0  -7        150.66        141.08        12.53 o                         
  -2   0  -7        150.66        142.81        10.03 o                         
  -2   0  -7        150.66        152.49         9.51 o                         
   0  -1   7         53.10         40.28         3.46 o                         
   0  -1   7         53.10         40.54         3.98 o                         
   0   1  -7         53.10         55.50         5.27 o                         
   0   1  -7         53.10         50.22         3.54 o                         
   0   1  -7         53.10         51.17         3.54 o                         
  -2  -2   7          5.55          4.84         1.64 o                         
  -2  -2   7          5.55          6.83         2.59 o                         
   2   2  -7          5.55          4.84         3.46 o                         
   2   2  -7          5.55          8.39         1.64 o                         
   2   2  -7          5.55          7.95         2.94 o                         
  -4  -3   7          7.25          7.52         2.59 o                         
  -4  -3   7          7.25         17.29         4.32 o                         
   4   3  -7          7.25          8.64         2.25 o                         
   4   3  -7          7.25         10.20         2.68 o                         
   4   3  -7          7.25          8.73         4.06 o                         
   6   2   8         39.01         28.96         4.50 o                         
  -6  -2  -8         39.01         47.80         5.71 o                         
   4   1   8         50.29         40.11         3.98 o                         
   4   1   8         50.29         53.34         4.32 o                         
  -4  -1  -8         50.29         42.70         4.06 o                         
  -4  -1  -8         50.29         51.52         5.27 o                         
   2   0   8         50.25         52.30         3.80 o                         
   2   0   8         50.25         50.14         3.80 o                         
   2   0   8         50.25         49.19         4.24 o                         
   2   0   8         50.25         46.68         3.89 o                         
  -2   0  -8         50.25         47.54         3.72 o                         
  -2   0  -8         50.25         51.09         5.36 o                         
  -2   0  -8         50.25         52.47         3.54 o                         
   0  -1   8         81.32         78.58         6.31 o                         
   0  -1   8         81.32         83.59         5.62 o                         
   0   1  -8         81.32         77.63         7.78 o                         
   0   1  -8         81.32         83.16         5.79 o                         
   0   1  -8         81.32         84.20         5.62 o                         
  -2  -2   8         19.88         29.39         4.15 o                         
  -2  -2   8         19.88         23.95         2.59 o                         
   2   2  -8         19.88         28.44         3.20 o                         
   2   2  -8         19.88         26.62         4.41 o                         
   2   2  -8         19.88         35.36         5.45 o                         
   2   2  -8         19.88         23.69         2.51 o                         
  -4  -3   8          7.88          5.79         2.51 o                         
   4   3  -8          7.88          6.05         2.42 o                         
   4   3  -8          7.88          7.09         4.24 o                         
   4   3  -8          7.88          4.41         2.07 o                         
   6   2   9         30.27         26.62         4.32 o                         
  -6  -2  -9         30.27         37.69         5.36 o                         
   4   1   9        258.41        223.80        15.47 o                         
   4   1   9        258.41        243.77        16.08 o                         
  -4  -1  -9        258.41        244.55        16.34 o                         
  -4  -1  -9        258.41        242.48        19.80 o                         
   2   0   9         24.77         20.57         2.51 o                         
   2   0   9         24.77         25.33         2.85 o                         
   2   0   9         24.77         20.83         2.42 o                         
   2   0   9         24.77         27.49         2.68 o                         
  -2   0  -9         24.77         31.12         4.24 o                         
  -2   0  -9         24.77         26.80         2.33 o                         
  -2   0  -9         24.77         29.91         2.33 o                         
   0  -1   9         70.16         74.77         6.05 o                         
   0  -1   9         70.16         77.63         5.45 o                         
   0   1  -9         70.16         74.69         5.36 o                         
   0   1  -9         70.16         77.28         7.61 o                         
  -2  -2   9         36.53         33.02         3.03 o                         
  -2  -2   9         36.53         31.47         3.80 o                         
   2   2  -9         36.53         34.92         5.10 o                         
   2   2  -9         36.53         34.66         3.37 o                         
   2   2  -9         36.53         32.76         3.11 o                         
  -4  -3   9         76.54         83.16         6.92 o                         
  -4  -3   9         76.54         62.76         5.79 o                         
   4   3  -9         76.54         62.50         5.88 o                         
   4   3  -9         76.54         63.62         7.78 o                         
   4   3  -9         76.54         71.75         5.88 o                         
   4   3  -9         76.54         70.54         5.62 o                         
   4   1  10          3.80          2.51         2.16 o                         
   4   1  10          3.80          3.63         1.90 o                         
  -4  -1 -10          3.80          2.94         3.37 o                         
   2   0  10        184.35        203.58        13.05 o                         
   2   0  10        184.35        192.60        13.83 o                         
   2   0  10        184.35        186.89        12.71 o                         
  -2   0 -10        184.35        201.16        16.68 o                         
   0  -1  10          2.86          5.71         2.07 o                         
   0  -1  10          2.86          3.63         1.38 o                         
   0   1 -10          2.86          5.53         1.73 o                         
   0   1 -10          2.86          7.61         3.63 o                         
  -2  -2  10         12.29         15.73         2.59 o                         
  -2  -2  10         12.29         20.14         3.98 o                         
   2   2 -10         12.29         18.41         5.36 o                         
   2   2 -10         12.29         19.28         2.77 o                         
   2   2 -10         12.29         17.38         2.94 o                         
  -4  -3  10          0.45          3.89         3.54 o                         
  -4  -3  10          0.45         -0.69         2.07 o                         
   4   3 -10          0.45         -2.68         4.41 o                         
   4   3 -10          0.45          1.12         2.33 o                         
   4   3 -10          0.45          2.07         2.33 o                         
   4   3 -10          0.45          0.35         2.16 o                         
   4   1  11          0.22          0.78         1.56 o                         
   4   1  11          0.22         -0.17         1.99 o                         
   2   0  11        195.82        189.74        13.66 o                         
   2   0  11        195.82        180.67        12.45 o                         
  -2   0 -11        195.82        202.63        16.51 o                         
   0  -1  11         12.33         18.15         2.51 o                         
   0  -1  11         12.33         20.66         3.28 o                         
   0   1 -11         12.33         16.25         4.75 o                         
   0   1 -11         12.33         13.05         2.33 o                         
  -2  -2  11         31.81         30.69         3.89 o                         
   2   2 -11         31.81         28.87         3.20 o                         
   2   2 -11         31.81         35.96         3.98 o                         
   2   2 -11         31.81         38.73         6.92 o                         
  -4  -3  11          3.12          6.92         3.72 o                         
   4   3 -11          3.12          4.41         2.51 o                         
   4   3 -11          3.12          3.28         2.59 o                         
   4   3 -11          3.12          4.41         2.85 o                         
   4   3 -11          3.12          2.59         5.27 o                         
   4   1  12          9.87         14.26         2.94 o                         
   4   1  12          9.87         16.94         2.94 o                         
   2   0  12         47.40         45.21         4.41 o                         
   2   0  12         47.40         45.82         4.15 o                         
  -2   0 -12         47.40         48.75         6.14 o                         
   0  -1  12          7.31         13.66         2.33 o                         
   0  -1  12          7.31         12.88         3.03 o                         
   0   1 -12          7.31          9.16         2.16 o                         
   0   1 -12          7.31          9.51         4.58 o                         
  -2  -2  12          3.10          3.03         2.94 o                         
   2   2 -12          3.10          1.99         4.50 o                         
   2   2 -12          3.10          3.11         1.99 o                         
   2   2 -12          3.10          3.80         2.07 o                         
   4   3 -12         12.96         12.45         3.46 o                         
   4   3 -12         12.96          5.36         6.22 o                         
   4   3 -12         12.96         12.45         3.28 o                         
   4   1  13          1.66          0.52         1.56 o                         
   2   0  13          4.62          7.17         2.33 o                         
   2   0  13          4.62          6.40         1.99 o                         
  -2   0 -13          4.62          7.87         4.58 o                         
   0  -1  13          0.89          1.90         2.16 o                         
   0  -1  13          0.89         -0.17         1.12 o                         
   0   1 -13          0.89          1.30         1.73 o                         
   0   1 -13          0.89         -1.64         3.98 o                         
  -2  -2  13          0.16          3.03         2.77 o                         
   2   2 -13          0.16         -1.56         1.82 o                         
   2   2 -13          0.16         -4.06         4.32 o                         
   2   2 -13          0.16          1.90         2.07 o                         
   4   1  14          4.88          8.56         2.68 o                         
   2   0  14         17.53         20.49         3.63 o                         
   2   0  14         17.53         20.66         3.28 o                         
  -2   0 -14         17.53         23.17         5.62 o                         
   0  -1  14         61.40         45.56         4.24 o                         
   0  -1  14         61.40         52.13         5.01 o                         
   0   1 -14         61.40         46.16         6.57 o                         
  -2  -2  14          0.81         -0.35         2.85 o                         
   2   2 -14          0.81         -4.84         4.75 o                         
   2   2 -14          0.81          1.90         2.07 o                         
   2   0  15          3.09          6.48         2.25 o                         
  -2   0 -15          3.09         -1.99         4.41 o                         
   0  -1  15         33.87         31.29         3.98 o                         
   0  -1  15         33.87         44.69         5.53 o                         
   0   1 -15         33.87         32.94         7.35 o                         
   2   2 -15          0.06          1.38         2.25 o                         
   2   2 -15          0.06         -4.15         5.10 o                         
   2   0  16          2.10          1.99         1.73 o                         
  -2   0 -16          2.10          1.82         5.01 o                         
   0  -1  16          9.03         12.53         3.46 o                         
   0  -1  16          9.03          6.83         2.25 o                         
   0   1 -16          9.03         12.02         6.31 o                         
   1  -1 -17          0.03          1.30         2.33 o                         
  -1   1  17          0.03          3.72         2.77 o                         
  -1  -2 -17          2.93          2.94         5.01 o                         
   1   2  17          2.93          0.35         1.47 o                         
   1  -1 -16         23.56         24.29         3.89 o                         
   1  -1 -16         23.56         21.18         6.92 o                         
  -1   1  16         23.56         34.92         4.84 o                         
  -1  -2 -16          4.35          0.52         5.19 o                         
  -1  -2 -16          4.35          9.34         2.77 o                         
   1   2  16          4.35          4.84         1.99 o                         
   3   0 -15          0.05          0.09         2.68 o                         
   1  -1 -15          5.65          3.80         2.42 o                         
   1  -1 -15          5.65          4.32         4.41 o                         
  -1   1  15          5.65          3.20         2.42 o                         
  -1   1  15          5.65          1.73         2.16 o                         
  -1  -2 -15          3.74          5.53         2.51 o                         
  -1  -2 -15          3.74         -3.03         4.32 o                         
   1   2  15          3.74          2.59         1.82 o                         
   1   2  15          3.74          4.32         2.51 o                         
   3   3  15          0.47         -1.47         1.38 o                         
   3   0 -14          1.69          4.50         2.77 o                         
   3   0 -14          1.69         -5.79         5.01 o                         
  -3   0  14          1.69         -0.09         2.16 o                         
   1  -1 -14          7.11          6.48         2.51 o                         
   1  -1 -14          7.11          6.14         5.27 o                         
  -1   1  14          7.11          9.25         2.59 o                         
  -1   1  14          7.11          9.51         2.85 o                         
  -1  -2 -14          7.88          7.43         4.84 o                         
  -1  -2 -14          7.88          9.25         2.68 o                         
   1   2  14          7.88         10.72         2.33 o                         
   1   2  14          7.88         11.58         2.85 o                         
   3   3  14          2.45          3.63         1.90 o                         
   3   0 -13          0.59         -5.19         4.41 o                         
   3   0 -13          0.59          0.17         2.33 o                         
  -3   0  13          0.59          6.22         2.42 o                         
  -3   0  13          0.59          1.56         3.80 o                         
   1  -1 -13          0.87         -3.72         3.63 o                         
   1  -1 -13          0.87         -0.09         1.82 o                         
  -1   1  13          0.87         -0.09         1.99 o                         
  -1   1  13          0.87         -0.52         1.90 o                         
  -1  -2 -13         53.11         45.12         6.48 o                         
  -1  -2 -13         53.11         50.14         4.50 o                         
   1   2  13         53.11         50.48         4.24 o                         
   1   2  13         53.11         55.58         4.67 o                         
   1   2  13         53.11         51.61         4.50 o                         
   3   3  13          2.06          2.94         2.16 o                         
   3   3  13          2.06         -0.52         1.38 o                         
   3   0 -12         39.36         48.15         8.13 o                         
   3   0 -12         39.36         38.64         4.58 o                         
  -3   0  12         39.36         40.63         4.06 o                         
  -3   0  12         39.36         49.36         6.66 o                         
  -3   0  12         39.36         42.53         4.32 o                         
   1  -1 -12          0.91          3.72         4.06 o                         
   1  -1 -12          0.91          0.61         1.99 o                         
  -1   1  12          0.91         -1.64         1.90 o                         
  -1   1  12          0.91          0.61         2.25 o                         
  -1   1  12          0.91          2.33         1.73 o                         
  -1  -2 -12          5.03          5.53         2.77 o                         
  -1  -2 -12          5.03         10.81         2.51 o                         
  -1  -2 -12          5.03          7.35         4.32 o                         
   1   2  12          5.03         10.11         2.33 o                         
   1   2  12          5.03         12.53         2.51 o                         
   1   2  12          5.03          6.92         1.90 o                         
   1   2  12          5.03         11.93         2.59 o                         
  -3  -3 -12         69.48        122.58        10.11 o                         
  -3  -3 -12         69.48        172.46        10.72 o                         
  -5  -4 -12         35.87         36.48         4.50 o                         
   5   4  12         35.87         38.21         4.93 o                         
   5   1 -11          0.00         -1.30         2.59 o                         
   5   1 -11          0.00         -4.41         4.24 o                         
  -5  -1  11          0.00         -1.99         2.33 o                         
   3   0 -11         59.59         59.13         5.53 o                         
   3   0 -11         59.59         63.02         7.52 o                         
  -3   0  11         59.59         59.82         6.22 o                         
  -3   0  11         59.59         59.47         5.45 o                         
  -3   0  11         59.59         61.20         5.01 o                         
   1  -1 -11          1.05         -1.56         1.64 o                         
   1  -1 -11          1.05         -1.38         3.63 o                         
   1  -1 -11          1.05         -2.16         2.51 o                         
  -1   1  11          1.05          0.52         1.12 o                         
  -1   1  11          1.05          3.11         2.33 o                         
  -1   1  11          1.05          0.78         1.99 o                         
  -1   1  11          1.05          0.35         1.64 o                         
  -1  -2 -11         87.11         75.81         6.66 o                         
  -1  -2 -11         87.11         88.35         8.39 o                         
  -1  -2 -11         87.11         79.62         6.14 o                         
   1   2  11         87.11         78.49         6.22 o                         
   1   2  11         87.11         85.32         6.14 o                         
   1   2  11         87.11         86.53         5.88 o                         
   1   2  11         87.11         84.72         6.31 o                         
  -3  -3 -11          6.99          8.64         2.59 o                         
  -3  -3 -11          6.99         10.37         2.51 o                         
   3   3  11          6.99         12.02         2.59 o                         
   3   3  11          6.99          9.94         2.33 o                         
  -5  -4 -11          9.24         12.62         3.20 o                         
   5   4  11          9.24          7.78         2.77 o                         
   5   1 -10          3.85          2.07         4.67 o                         
   5   1 -10          3.85          1.12         2.85 o                         
  -5  -1  10          3.85         -0.26         2.42 o                         
   3   0 -10         89.05         78.06         5.96 o                         
   3   0 -10         89.05         77.37         5.62 o                         
   3   0 -10         89.05         77.11         8.39 o                         
   3   0 -10         89.05         83.25         6.57 o                         
  -3   0  10         89.05         62.41         6.14 o                         
  -3   0  10         89.05         82.12         7.26 o                         
   1  -1 -10          7.52          7.87         2.16 o                         
   1  -1 -10          7.52          3.54         3.37 o                         
   1  -1 -10          7.52          7.00         2.94 o                         
  -1   1  10          7.52          8.13         1.99 o                         
  -1   1  10          7.52          6.05         1.38 o                         
  -1   1  10          7.52          4.84         2.51 o                         
  -1   1  10          7.52          7.43         2.16 o                         
  -1  -2 -10        122.06        160.35        11.06 o                         
  -1  -2 -10        122.06        144.02        10.03 o                         
  -1  -2 -10        122.06        157.33        13.14 o                         
   1   2  10        122.06        141.68        10.46 o                         
   1   2  10        122.06        139.87        10.20 o                         
   1   2  10        122.06        159.75         9.77 o                         
   1   2  10        122.06        151.71        10.37 o                         
  -3  -3 -10         13.21         20.75         3.20 o                         
  -3  -3 -10         13.21         22.73         3.03 o                         
   3   3  10         13.21         19.80         3.11 o                         
   3   3  10         13.21         16.08         2.77 o                         
  -5  -4 -10         13.89         15.56         3.46 o                         
   5   4  10         13.89         12.02         3.03 o                         
   5   1  -9          2.58          1.56         2.77 o                         
   5   1  -9          2.58          4.24         4.24 o                         
  -5  -1   9          2.58          1.56         2.42 o                         
   3   0  -9         40.31         45.99         5.79 o                         
   3   0  -9         40.31         37.78         4.15 o                         
   3   0  -9         40.31         42.96         3.63 o                         
   3   0  -9         40.31         34.15         3.63 o                         
  -3   0   9         40.31         50.40         5.19 o                         
  -3   0   9         40.31         35.53         3.89 o                         
   1  -1  -9         64.64         54.89         5.71 o                         
   1  -1  -9         64.64         63.02         5.01 o                         
   1  -1  -9         64.64         56.79         6.74 o                         
  -1   1   9         64.64         64.92         4.41 o                         
  -1   1   9         64.64         68.46         5.62 o                         
  -1   1   9         64.64         66.56         5.53 o                         
  -1   1   9         64.64         67.34         4.93 o                         
  -1  -2  -9        184.94        130.70        10.98 o                         
  -1  -2  -9        184.94        120.59         9.16 o                         
   1   2   9        184.94        130.96         8.21 o                         
   1   2   9        184.94        102.96         8.64 o                         
   1   2   9        184.94        141.25         8.90 o                         
  -3  -3  -9         26.36         29.65         4.50 o                         
  -3  -3  -9         26.36         28.44         3.11 o                         
  -3  -3  -9         26.36         27.92         3.20 o                         
   3   3   9         26.36         27.40         3.03 o                         
   3   3   9         26.36         30.34         3.11 o                         
  -5  -4  -9         32.12         30.95         4.41 o                         
   5   4   9         32.12         26.54         4.06 o                         
   5   1  -8          1.18          0.17         3.72 o                         
   5   1  -8          1.18         -0.26         2.51 o                         
  -5  -1   8          1.18         -1.73         3.98 o                         
  -5  -1   8          1.18          0.43         2.07 o                         
   3   0  -8         14.60         16.51         2.42 o                         
   3   0  -8         14.60         15.99         4.75 o                         
   3   0  -8         14.60         16.77         2.68 o                         
   3   0  -8         14.60         15.91         3.20 o                         
  -3   0   8         14.60         14.26         2.85 o                         
  -3   0   8         14.60         12.36         4.15 o                         
   1  -1  -8         64.18         53.08         5.27 o                         
   1  -1  -8         64.18         55.67         6.31 o                         
   1  -1  -8         64.18         54.46         4.67 o                         
  -1   1   8         64.18         61.29         4.58 o                         
  -1   1   8         64.18         60.77         5.19 o                         
  -1   1   8         64.18         61.81         5.27 o                         
  -1   1   8         64.18         62.76         4.06 o                         
  -1  -2  -8        140.88        141.42         9.77 o                         
  -1  -2  -8        140.88        134.16        11.84 o                         
  -1  -2  -8        140.88        134.94         9.94 o                         
   1   2   8        140.88        144.88         9.60 o                         
   1   2   8        140.88        137.01         8.90 o                         
   1   2   8        140.88        141.16         9.60 o                         
  -3  -3  -8         32.77         34.06         3.37 o                         
  -3  -3  -8         32.77         32.24         3.28 o                         
  -3  -3  -8         32.77         31.73         3.89 o                         
   3   3   8         32.77         35.18         3.37 o                         
   3   3   8         32.77         29.91         3.20 o                         
  -5  -4  -8         27.57         32.94         4.41 o                         
  -5  -4  -8         27.57         31.81         4.50 o                         
   5   4   8         27.57         30.77         4.24 o                         
   5   4   8         27.57         32.76         4.15 o                         
   5   1  -7          3.33          3.54         2.77 o                         
   5   1  -7          3.33          3.80         2.33 o                         
   5   1  -7          3.33          2.94         3.72 o                         
  -5  -1   7          3.33          2.42         2.33 o                         
  -5  -1   7          3.33          7.35         4.24 o                         
   3   0  -7         25.78         33.19         5.36 o                         
   3   0  -7         25.78         26.54         2.94 o                         
   3   0  -7         25.78         22.65         2.68 o                         
   3   0  -7         25.78         30.51         3.63 o                         
  -3   0   7         25.78         36.39         5.01 o                         
  -3   0   7         25.78         29.65         4.84 o                         
  -3   0   7         25.78         25.24         3.03 o                         
   1  -1  -7        680.74        689.65        49.79 o                         
   1  -1  -7        680.74        777.39        57.57 o                         
  -1   1   7        680.74        708.24        46.68 o                         
  -1   1   7        680.74        793.99        48.58 o                         
  -1   1   7        680.74        680.92        49.71 o                         
  -1  -2  -7        337.24        343.01        22.13 o                         
  -1  -2  -7        337.24        338.17        20.83 o                         
  -1  -2  -7        337.24        306.27        21.52 o                         
  -1  -2  -7        337.24        315.35        26.28 o                         
  -1  -2  -7        337.24        330.99        22.65 o                         
   1   2   7        337.24        345.26        21.61 o                         
   1   2   7        337.24        322.18        19.97 o                         
   1   2   7        337.24        342.75        22.04 o                         
  -3  -3  -7        708.82        680.92        44.52 o                         
  -3  -3  -7        708.82        688.87        42.70 o                         
   3   3   7        708.82        696.57        41.41 o                         
   3   3   7        708.82        681.87        44.43 o                         
  -5  -4  -7         44.11         41.32         4.24 o                         
   5   4   7         44.11         40.80         4.24 o                         
   5   4   7         44.11         38.64         3.98 o                         
   5   1  -6         15.66         18.33         3.03 o                         
   5   1  -6         15.66         19.54         4.75 o                         
   5   1  -6         15.66         18.59         3.11 o                         
   5   1  -6         15.66         10.72         3.28 o                         
  -5  -1   6         15.66         17.55         4.84 o                         
  -5  -1   6         15.66         11.15         3.11 o                         
   3   0  -6          0.08          0.61         1.47 o                         
   3   0  -6          0.08          0.26         2.77 o                         
   3   0  -6          0.08         -0.17         2.16 o                         
   3   0  -6          0.08         -1.82         1.21 o                         
   3   0  -6          0.08         -2.33         1.56 o                         
  -3   0   6          0.08          0.52         1.38 o                         
  -3   0   6          0.08         -0.78         2.51 o                         
  -3   0   6          0.08         -2.33         2.68 o                         
   1  -1  -6        193.17        169.00        15.47 o                         
   1  -1  -6        193.17        199.69        12.19 o                         
   1  -1  -6        193.17        184.13        13.40 o                         
  -1   1   6        193.17        187.41        13.05 o                         
  -1   1   6        193.17        181.79        13.40 o                         
  -1   1   6        193.17        195.80        12.45 o                         
  -1  -2  -6          0.54          1.38         1.04 o                         
  -1  -2  -6          0.54          1.64         0.95 o                         
  -1  -2  -6          0.54          2.51         1.12 o                         
  -1  -2  -6          0.54          0.95         0.95 o                         
  -1  -2  -6          0.54          1.04         1.90 o                         
   1   2   6          0.54          0.26         0.86 o                         
   1   2   6          0.54          0.78         1.21 o                         
   1   2   6          0.54          0.26         0.86 o                         
   1   2   6          0.54          1.64         0.86 o                         
  -3  -3  -6        328.20        322.09        20.57 o                         
  -3  -3  -6        328.20        317.34        21.44 o                         
   3   3   6        328.20        330.91        20.06 o                         
   3   3   6        328.20        320.71        21.18 o                         
  -5  -4  -6          0.28          0.52         1.82 o                         
   5   4   6          0.28          0.00         1.82 o                         
   5   4   6          0.28         -0.35         1.99 o                         
   5   1  -5          0.01          0.43         2.33 o                         
   5   1  -5          0.01         -2.72         1.82 o                         
   5   1  -5          0.01         -2.98         1.99 o                         
   5   1  -5          0.01          0.26         2.77 o                         
  -5  -1   5          0.01          0.78         2.07 o                         
  -5  -1   5          0.01         -4.50         3.28 o                         
   3   0  -5        107.21        103.99         7.26 o                         
   3   0  -5        107.21         97.77         8.30 o                         
   3   0  -5        107.21        104.08         7.43 o                         
   3   0  -5        107.21        102.18         9.51 o                         
   3   0  -5        107.21        104.17         6.83 o                         
  -3   0   5        107.21        103.13         8.47 o                         
  -3   0   5        107.21        102.44         7.78 o                         
  -3   0   5        107.21        101.05         8.21 o                         
   1  -1  -5        716.52        729.50        43.65 o                         
   1  -1  -5        716.52        690.86        48.24 o                         
   1  -1  -5        716.52        668.99        55.58 o                         
  -1   1   5        716.52        712.56        47.03 o                         
  -1   1   5        716.52        680.40        48.15 o                         
  -1   1   5        716.52        737.46        45.38 o                         
  -1   1   5        716.52        741.17        45.47 o                         
  -1  -2  -5        164.40        160.79        11.15 o                         
  -1  -2  -5        164.40        162.52        13.49 o                         
  -1  -2  -5        164.40        173.06        10.72 o                         
   1   2   5        164.40        173.06        11.06 o                         
   1   2   5        164.40        166.06        10.29 o                         
  -3  -3  -5        256.10        259.85        18.24 o                         
  -3  -3  -5        256.10        284.49        17.55 o                         
   3   3   5        256.10        278.96        17.12 o                         
   3   3   5        256.10        269.79        17.98 o                         
  -5  -4  -5          7.34          8.64         2.68 o                         
   5   4   5          7.34          8.64         2.59 o                         
   5   4   5          7.34          7.61         2.42 o                         
   5   1  -4         34.15         26.37         3.20 o                         
   5   1  -4         34.15         29.48         3.89 o                         
   5   1  -4         34.15         37.86         5.96 o                         
   5   1  -4         34.15         34.06         4.32 o                         
  -5  -1   4         34.15         43.14         6.22 o                         
  -5  -1   4         34.15         35.70         4.67 o                         
   3   0  -4         67.31         72.96         4.67 o                         
   3   0  -4         67.31         62.76         4.84 o                         
   3   0  -4         67.31         60.08         5.79 o                         
   3   0  -4         67.31         60.17         5.01 o                         
  -3   0   4         67.31         56.97         5.27 o                         
  -3   0   4         67.31         68.64         5.96 o                         
  -3   0   4         67.31         81.17         6.22 o                         
   1  -1  -4        109.01        110.48         8.39 o                         
   1  -1  -4        109.01        112.81         9.68 o                         
   1  -1  -4        109.01        118.26         7.52 o                         
   1  -1  -4        109.01        103.99         8.04 o                         
  -1   1   4        109.01        120.94         7.78 o                         
  -1   1   4        109.01        118.34         7.61 o                         
  -1   1   4        109.01        111.34         8.39 o                         
  -1   1   4        109.01        111.08         8.13 o                         
  -1  -2  -4        478.03        471.99        31.29 o                         
  -1  -2  -4        478.03        456.77        37.95 o                         
  -1  -2  -4        478.03        501.98        30.08 o                         
   1   2   4        478.03        489.27        28.96 o                         
   1   2   4        478.03        514.43        37.95 o                         
  -3  -3  -4         67.89         63.02         5.01 o                         
  -3  -3  -4         67.89         60.68         4.75 o                         
  -3  -3  -4         67.89         62.50         4.67 o                         
  -3  -3  -4         67.89         62.84         4.84 o                         
   3   3   4         67.89         64.31         4.67 o                         
   3   3   4         67.89         64.83         4.84 o                         
  -5  -4  -4          0.01          1.47         1.82 o                         
   5   4   4          0.01          0.86         2.07 o                         
   5   4   4          0.01          0.86         2.25 o                         
   5   1  -3         31.42         26.54         3.03 o                         
   5   1  -3         31.42         34.84         4.06 o                         
   5   1  -3         31.42         21.01         3.54 o                         
   5   1  -3         31.42         33.37         5.45 o                         
  -5  -1   3         31.42         34.66         5.71 o                         
  -5  -1   3         31.42         34.92         4.58 o                         
   3   0  -3        154.56        208.24        15.73 o                         
   3   0  -3        154.56        243.43        14.70 o                         
   3   0  -3        154.56        210.15        15.39 o                         
   3   0  -3        154.56        254.49        17.38 o                         
   3   0  -3        154.56        255.10        19.80 o                         
  -3   0   3        154.56        253.97        16.94 o                         
  -3   0   3        154.56        266.77        17.55 o                         
   1  -1  -3       2860.76       2816.44       166.49 o                         
   1  -1  -3       2860.76       2692.91       183.78 o                         
   1  -1  -3       2860.76       2595.23       211.70 o                         
  -1   1   3       2860.76       2816.87       173.32 o                         
  -1   1   3       2860.76       2712.27       183.78 o                         
  -1   1   3       2860.76       2887.58       174.18 o                         
  -1   1   3       2860.76       2628.42       179.03 o                         
  -1  -2  -3         28.74         16.42         1.99 o                         
  -1  -2  -3         28.74         19.45         1.82 o                         
   1   2   3         28.74         18.76         1.73 o                         
   1   2   3         28.74         20.66         2.16 o                         
  -3  -3  -3         66.16         58.95         4.58 o                         
  -3  -3  -3         66.16         54.89         4.58 o                         
  -3  -3  -3         66.16         58.09         4.75 o                         
  -3  -3  -3         66.16         57.31         4.50 o                         
   3   3   3         66.16         58.18         4.58 o                         
   3   3   3         66.16         63.28         4.41 o                         
  -5  -4  -3        174.32        167.01        12.28 o                         
   5   4   3        174.32        159.14        11.41 o                         
   5   4   3        174.32        174.10        11.84 o                         
   5   1  -2         26.17         23.69         4.93 o                         
   5   1  -2         26.17         24.90         3.28 o                         
   5   1  -2         26.17         35.61         3.89 o                         
  -5  -1   2         26.17         25.59         4.15 o                         
  -5  -1   2         26.17         23.60         5.19 o                         
   3   0  -2         59.18         57.14         5.01 o                         
   3   0  -2         59.18         75.73         6.66 o                         
   3   0  -2         59.18         72.09         4.84 o                         
  -3   0   2         59.18         63.10         5.53 o                         
  -3   0   2         59.18         79.96         6.14 o                         
  -3   0   2         59.18         79.53         6.05 o                         
   1  -1  -2       6114.80       5913.39       354.94 o                         
   1  -1  -2       6114.80       5355.30       450.29 o                         
  -1   1   2       6114.80       5724.25       390.81 o                         
  -1   1   2       6114.80       6117.39       371.02 o                         
  -1   1   2       6114.80       6032.51       369.72 o                         
  -1  -2  -2        242.18        230.03        14.87 o                         
  -1  -2  -2        242.18        241.27        15.47 o                         
   1   2   2        242.18        240.49        14.35 o                         
  -3  -3  -2          0.30         -0.17         1.04 o                         
  -3  -3  -2          0.30         -1.73         1.30 o                         
  -3  -3  -2          0.30         -1.04         1.30 o                         
  -3  -3  -2          0.30          0.35         1.30 o                         
   3   3   2          0.30         -1.04         1.38 o                         
   3   3   2          0.30          1.56         1.12 o                         
  -5  -4  -2         52.66         44.17         4.50 o                         
   5   4   2         52.66         39.33         4.15 o                         
   5   4   2         52.66         50.05         4.58 o                         
   5   1  -1         10.81         11.50         2.85 o                         
   5   1  -1         10.81         10.46         2.42 o                         
   5   1  -1         10.81          7.61         3.72 o                         
  -5  -1   1         10.81         16.42         3.28 o                         
  -5  -1   1         10.81          8.13         4.15 o                         
   3   0  -1         10.06         15.73         3.03 o                         
   3   0  -1         10.06         12.53         1.82 o                         
   3   0  -1         10.06         12.88         1.82 o                         
  -3   0   1         10.06         11.32         2.85 o                         
  -3   0   1         10.06         10.20         2.77 o                         
  -3   0   1         10.06         12.28         2.42 o                         
   1  -1  -1        863.74        724.92        59.47 o                         
   1  -1  -1        863.74        778.60        46.68 o                         
   1  -1  -1        863.74        761.14        44.95 o                         
  -1   1   1        863.74        748.17        59.47 o                         
  -1   1   1        863.74        776.61        48.67 o                         
  -1   1   1        863.74        792.17        48.67 o                         
  -1  -2  -1       1335.98       1299.17        79.70 o                         
  -1  -2  -1       1335.98       1310.06        82.99 o                         
   1   2   1       1335.98       1311.10        76.94 o                         
  -3  -3  -1         32.29         28.87         2.85 o                         
  -3  -3  -1         32.29         24.46         2.85 o                         
  -3  -3  -1         32.29         30.43         2.94 o                         
   3   3   1         32.29         29.74         3.03 o                         
   3   3   1         32.29         28.09         2.77 o                         
   3   3   1         32.29         29.74         2.59 o                         
  -5  -4  -1         61.15         63.62         5.71 o                         
  -5  -4  -1         61.15         59.99         5.62 o                         
   5   4   1         61.15         58.35         5.19 o                         
   5   4   1         61.15         63.36         5.45 o                         
   5   1   0         12.65         28.79         3.11 o                         
  -5  -1   0         12.65         17.46         3.89 o                         
  -5  -1   0         12.65         47.72         4.93 o                         
   3   0   0         81.45         84.72         5.88 o                         
   3   0   0         81.45         81.52         7.87 o                         
   3   0   0         81.45         96.21         6.22 o                         
  -3   0   0         81.45         91.89         6.66 o                         
  -3   0   0         81.45         86.36         7.00 o                         
   1  -1   0         15.41         16.34         1.38 o                         
   1  -1   0         15.41         18.07         1.30 o                         
  -1   1   0         15.41         14.87         1.73 o                         
  -1  -2   0         63.48         72.53         4.41 o                         
  -1  -2   0         63.48         67.43         4.50 o                         
  -1  -2   0         63.48         69.67         4.50 o                         
  -1  -2   0         63.48         60.25         5.19 o                         
   1   2   0         63.48         59.39         5.19 o                         
   1   2   0         63.48         62.84         4.32 o                         
   1   2   0         63.48         57.49         5.10 o                         
  -3  -3   0        112.81         94.66         6.74 o                         
   3   3   0        112.81         81.26         6.83 o                         
   3   3   0        112.81         87.31         6.31 o                         
   3   3   0        112.81         95.78         6.31 o                         
  -5  -4   0        102.04         96.73         8.64 o                         
  -5  -4   0        102.04        104.94         8.73 o                         
   5   4   0        102.04        115.40         8.30 o                         
   5   4   0        102.04        128.72         8.39 o                         
   5   1   1        259.59        289.85        22.13 o                         
   5   1   1        259.59        348.98        21.01 o                         
   5   1   1        259.59        358.14        27.14 o                         
  -5  -1  -1        259.59        387.01        23.69 o                         
  -5  -1  -1        259.59        297.02        22.56 o                         
   3   0   1         11.12         10.81         2.77 o                         
   3   0   1         11.12         19.36         2.16 o                         
   3   0   1         11.12         10.89         1.73 o                         
  -3   0  -1         11.12          9.51         2.51 o                         
  -3   0  -1         11.12         15.99         2.51 o                         
  -1  -2   1        742.10        728.46        46.94 o                         
  -1  -2   1        742.10        729.93        45.56 o                         
  -1  -2   1        742.10        750.85        55.41 o                         
  -1  -2   1        742.10        691.55        43.74 o                         
   1   2  -1        742.10        702.36        55.41 o                         
   1   2  -1        742.10        679.36        42.27 o                         
  -3  -3   1        127.38        128.89         9.60 o                         
  -3  -3   1        127.38        123.44         9.25 o                         
  -3  -3   1        127.38        142.29         9.51 o                         
   3   3  -1        127.38        136.75         8.82 o                         
   3   3  -1        127.38        117.30         9.60 o                         
  -5  -4   1         12.65         17.89         3.54 o                         
  -5  -4   1         12.65         12.79         3.80 o                         
  -5  -4   1         12.65         12.62         3.54 o                         
   5   4  -1         12.65          9.77         3.28 o                         
   5   4  -1         12.65         12.97         2.77 o                         
   5   1   2         31.81         32.50         4.32 o                         
   5   1   2         31.81         34.06         3.72 o                         
   5   1   2         31.81         27.40         3.37 o                         
  -5  -1  -2         31.81         42.70         4.41 o                         
  -5  -1  -2         31.81         38.64         3.98 o                         
   3   0   2        535.80        636.40        37.34 o                         
   3   0   2        535.80        566.04        34.66 o                         
   3   0   2        535.80        537.94        45.47 o                         
  -3   0  -2        535.80        575.29        37.43 o                         
   1  -1   2        136.43        189.92        14.18 o                         
   1  -1   2        136.43        163.12        11.93 o                         
   1  -1   2        136.43        194.15        10.72 o                         
  -1   1  -2        136.43        160.96        11.41 o                         
  -1   1  -2        136.43        172.46        11.93 o                         
  -1  -2   2        519.16        543.73        34.23 o                         
  -1  -2   2        519.16        556.44        41.84 o                         
  -1  -2   2        519.16        527.83        35.44 o                         
   1   2  -2        519.16        514.43        41.75 o                         
  -3  -3   2        168.45        175.31        12.79 o                         
  -3  -3   2        168.45        189.31        13.14 o                         
  -3  -3   2        168.45        184.30        13.49 o                         
   3   3  -2        168.45        190.44        11.93 o                         
   3   3  -2        168.45        203.75        15.21 o                         
   3   3  -2        168.45        164.68        12.28 o                         
   3   3  -2        168.45        202.19        13.66 o                         
  -5  -4   2         14.51         17.38         4.24 o                         
  -5  -4   2         14.51         20.06         3.80 o                         
   5   4  -2         14.51         16.34         3.54 o                         
   5   4  -2         14.51         23.77         3.11 o                         
   5   1   3         33.90         33.63         4.06 o                         
   5   1   3         33.90         30.00         4.06 o                         
   5   1   3         33.90         28.44         3.11 o                         
  -5  -1  -3         33.90         36.91         5.19 o                         
  -5  -1  -3         33.90         29.82         3.54 o                         
   3   0   3         91.64         96.99         8.99 o                         
   3   0   3         91.64        110.91         7.26 o                         
   3   0   3         91.64        106.24         7.00 o                         
  -3   0  -3         91.64        105.98         7.52 o                         
   1  -1   3         31.98         32.33         2.42 o                         
   1  -1   3         31.98         23.95         2.07 o                         
   1  -1   3         31.98         28.70         2.77 o                         
  -1   1  -3         31.98         29.56         3.03 o                         
  -1   1  -3         31.98         26.45         1.99 o                         
  -1   1  -3         31.98         22.56         2.07 o                         
  -1   1  -3         31.98         33.80         2.51 o                         
  -1  -2   3        153.29        160.53        11.06 o                         
  -1  -2   3        153.29        165.71        10.55 o                         
   1   2  -3        153.29        152.23        13.05 o                         
   1   2  -3        153.29        161.13        11.06 o                         
  -3  -3   3         41.84         51.09         4.41 o                         
  -3  -3   3         41.84         47.03         4.32 o                         
  -3  -3   3         41.84         42.53         3.89 o                         
   3   3  -3         41.84         43.83         3.89 o                         
   3   3  -3         41.84         47.46         3.63 o                         
   3   3  -3         41.84         48.15         4.50 o                         
   3   3  -3         41.84         43.74         4.93 o                         
  -5  -4   3         18.11         18.24         4.24 o                         
  -5  -4   3         18.11         20.83         3.80 o                         
   5   4  -3         18.11         18.93         2.85 o                         
   5   4  -3         18.11         14.35         3.37 o                         
   5   1   4         53.62         53.77         4.93 o                         
   5   1   4         53.62         55.76         5.71 o                         
   5   1   4         53.62         56.97         4.75 o                         
  -5  -1  -4         53.62         56.53         5.62 o                         
  -5  -1  -4         53.62         59.21         5.19 o                         
   1  -1   4        178.84        167.36        11.06 o                         
   1  -1   4        178.84        187.07        11.67 o                         
   1  -1   4        178.84        174.96        12.36 o                         
  -1   1  -4        178.84        200.38        12.45 o                         
  -1   1  -4        178.84        176.52        11.76 o                         
  -1   1  -4        178.84        177.47        11.67 o                         
  -1   1  -4        178.84        182.83        14.61 o                         
  -1  -2   4         25.31         26.80         2.07 o                         
  -1  -2   4         25.31         21.18         2.42 o                         
   1   2  -4         25.31         23.17         3.28 o                         
  -3  -3   4        137.76        142.20        10.55 o                         
  -3  -3   4        137.76        152.06        11.06 o                         
   3   3  -4        137.76        147.73        10.03 o                         
   3   3  -4        137.76        161.91        12.88 o                         
   3   3  -4        137.76        150.85        11.41 o                         
   3   3  -4        137.76        151.10        10.20 o                         
  -5  -4   4          9.79         17.63         3.46 o                         
  -5  -4   4          9.79         16.17         4.06 o                         
   5   4  -4          9.79         12.45         2.59 o                         
   5   4  -4          9.79         11.93         3.20 o                         
   5   1   5         45.55         40.54         3.72 o                         
   5   1   5         45.55         38.55         3.98 o                         
  -5  -1  -5         45.55         35.87         3.98 o                         
  -5  -1  -5         45.55         41.58         4.32 o                         
   3   0   5        174.07        192.51        13.31 o                         
   3   0   5        174.07        213.60        16.51 o                         
   3   0   5        174.07        214.55        12.88 o                         
  -3   0  -5        174.07        202.45        13.66 o                         
  -3   0  -5        174.07        190.87        16.51 o                         
   1  -1   5        699.36        765.98        51.09 o                         
   1  -1   5        699.36        745.67        45.90 o                         
   1  -1   5        699.36        842.57        49.10 o                         
  -1   1  -5        699.36        769.18        49.36 o                         
  -1   1  -5        699.36        779.38        49.10 o                         
  -1   1  -5        699.36        732.18        60.34 o                         
  -1  -2   5        639.05        722.76        44.69 o                         
  -1  -2   5        639.05        697.52        46.51 o                         
   1   2  -5        639.05        684.46        54.89 o                         
   1   2  -5        639.05        693.37        44.78 o                         
   1   2  -5        639.05        705.99        44.78 o                         
  -3  -3   5         88.28         86.01         6.31 o                         
   3   3  -5         88.28         80.57         5.79 o                         
   3   3  -5         88.28         78.15         7.78 o                         
   3   3  -5         88.28         84.89         7.09 o                         
   3   3  -5         88.28         78.15         5.96 o                         
  -5  -4   5         15.07         19.62         3.72 o                         
  -5  -4   5         15.07         24.72         4.84 o                         
   5   4  -5         15.07         17.98         3.46 o                         
   5   4  -5         15.07         14.09         2.94 o                         
   5   1   6         73.06         69.41         5.19 o                         
   5   1   6         73.06         60.77         5.36 o                         
  -5  -1  -6         73.06         60.51         5.53 o                         
   3   0   6        185.95        255.10        14.78 o                         
  -3   0  -6        185.95        241.09        15.56 o                         
  -3   0  -6        185.95        207.21        18.93 o                         
   1  -1   6         15.79         19.02         2.33 o                         
   1  -1   6         15.79         14.18         1.73 o                         
  -1   1  -6         15.79         12.36         1.21 o                         
  -1   1  -6         15.79         16.08         3.03 o                         
  -1  -2   6        327.18        365.14        25.85 o                         
  -1  -2   6        327.18        412.77        24.64 o                         
   1   2  -6        327.18        375.08        26.62 o                         
   1   2  -6        327.18        359.18        24.64 o                         
   1   2  -6        327.18        401.19        30.60 o                         
  -3  -3   6        124.59        121.11         8.56 o                         
  -3  -3   6        124.59        125.52         9.25 o                         
   3   3  -6        124.59        117.22         9.60 o                         
   3   3  -6        124.59        108.83         8.13 o                         
   3   3  -6        124.59        112.64        10.63 o                         
   3   3  -6        124.59        118.69         8.21 o                         
  -5  -4   6          6.86          8.90         3.89 o                         
  -5  -4   6          6.86          5.27         2.59 o                         
   5   4  -6          6.86          3.72         2.51 o                         
   5   4  -6          6.86          4.06         2.25 o                         
   5   1   7          5.85          6.31         2.25 o                         
   5   1   7          5.85          7.87         2.25 o                         
  -5  -1  -7          5.85          3.80         2.25 o                         
  -3   0  -7         72.23        231.84        15.47 o                         
   1  -1   7        444.94        437.75        29.22 o                         
   1  -1   7        444.94        433.34        26.28 o                         
  -1   1  -7        444.94        430.23        34.58 o                         
  -1   1  -7        444.94        440.78        26.71 o                         
  -1  -2   7         50.94         37.95         2.94 o                         
   1   2  -7         50.94         42.18         3.11 o                         
  -3  -3   7         40.94         37.69         4.24 o                         
  -3  -3   7         40.94         36.65         3.46 o                         
   3   3  -7         40.94         34.66         3.28 o                         
   3   3  -7         40.94         32.24         3.54 o                         
   3   3  -7         40.94         35.79         5.01 o                         
  -5  -4   7          5.39          9.42         2.94 o                         
  -5  -4   7          5.39         12.97         4.15 o                         
   5   4  -7          5.39          1.56         2.16 o                         
   5   4  -7          5.39         10.72         3.11 o                         
   5   1   8          3.60          5.27         2.16 o                         
   5   1   8          3.60          2.59         1.73 o                         
  -5  -1  -8          3.60          2.25         2.07 o                         
   3   0   8          2.16          1.82         1.56 o                         
   3   0   8          2.16          3.03         1.56 o                         
  -3   0  -8          2.16          6.57         3.03 o                         
  -3   0  -8          2.16          3.37         1.56 o                         
   1  -1   8          0.85          2.33         1.47 o                         
   1  -1   8          0.85          1.90         1.04 o                         
  -1   1  -8          0.85          2.77         2.42 o                         
  -1   1  -8          0.85          1.21         0.86 o                         
  -1  -2   8        447.88        454.00        28.01 o                         
  -1  -2   8        447.88        437.06        29.65 o                         
   1   2  -8        447.88        436.37        30.60 o                         
   1   2  -8        447.88        422.28        27.32 o                         
   1   2  -8        447.88        448.21        28.35 o                         
   1   2  -8        447.88        424.53        35.01 o                         
  -3  -3   8          3.71          1.64         3.11 o                         
  -3  -3   8          3.71          4.24         2.16 o                         
   3   3  -8          3.71          6.92         4.32 o                         
   3   3  -8          3.71          6.57         1.99 o                         
  -5  -4   8          0.54          1.47         3.54 o                         
  -5  -4   8          0.54          0.00         2.33 o                         
   5   4  -8          0.54         -0.86         2.07 o                         
   5   4  -8          0.54          1.38         2.42 o                         
   5   1   9         18.15         16.25         2.85 o                         
   5   1   9         18.15         16.60         3.11 o                         
  -5  -1  -9         18.15         24.81         3.72 o                         
   3   0   9         11.63         12.19         2.51 o                         
  -3   0  -9         11.63         16.51         4.15 o                         
  -3   0  -9         11.63         18.84         2.51 o                         
   1  -1   9         23.58         10.89         2.25 o                         
  -1   1  -9         23.58         14.35         3.63 o                         
  -1  -2   9          4.38         10.11         2.68 o                         
  -1  -2   9          4.38          5.53         1.21 o                         
   1   2  -9          4.38          3.98         1.73 o                         
   1   2  -9          4.38          8.90         1.82 o                         
   1   2  -9          4.38         10.98         3.89 o                         
   1   2  -9          4.38          8.73         3.03 o                         
  -3  -3   9         80.10         87.65         6.66 o                         
  -3  -3   9         80.10         87.48         7.43 o                         
   3   3  -9         80.10         85.58         6.48 o                         
   3   3  -9         80.10         82.64         8.90 o                         
  -5  -4   9          0.74         -2.98         1.99 o                         
   5   4  -9          0.74          1.04         2.51 o                         
   5   1  10         13.74         11.32         2.77 o                         
   3   0  10          4.37          3.03         1.82 o                         
  -3   0 -10          4.37          7.00         3.63 o                         
   1  -1  10         19.94         22.48         2.51 o                         
   1  -1  10         19.94         23.34         3.28 o                         
  -1   1 -10         19.94         22.56         2.25 o                         
  -1   1 -10         19.94         36.91         5.53 o                         
  -1  -2  10          9.69          9.68         2.85 o                         
   1   2 -10          9.69         12.71         2.25 o                         
   1   2 -10          9.69          6.74         4.06 o                         
   1   2 -10          9.69         12.71         2.16 o                         
  -3  -3  10         24.41         38.90         5.19 o                         
   3   3 -10         24.41         21.27         6.05 o                         
   3   3 -10         24.41         31.03         3.80 o                         
   3   3 -10         24.41         23.51         3.03 o                         
   5   4 -10         12.40         13.05         3.37 o                         
   5   4 -10         12.40         12.71         3.46 o                         
   5   1  11          5.92         11.32         2.85 o                         
   3   0  11         19.11         19.02         3.03 o                         
   3   0  11         19.11         19.80         3.63 o                         
  -3   0 -11         19.11         20.66         5.01 o                         
   1  -1  11        232.24        222.85        14.26 o                         
   1  -1  11        232.24        212.22        15.65 o                         
  -1   1 -11        232.24        230.55        18.93 o                         
  -1  -2  11          1.28          2.51         2.42 o                         
   1   2 -11          1.28         -0.78         3.46 o                         
   1   2 -11          1.28          1.30         1.73 o                         
   1   2 -11          1.28          0.17         1.64 o                         
  -3  -3  11          7.62          9.85         3.54 o                         
   3   3 -11          7.62          8.73         5.27 o                         
   3   3 -11          7.62         12.79         2.68 o                         
   3   3 -11          7.62          7.26         2.68 o                         
   5   1  12          0.34          0.43         1.82 o                         
   3   0  12          1.32          3.20         2.25 o                         
   3   0  12          1.32         -0.26         1.21 o                         
  -3   0 -12          1.32          2.07         3.89 o                         
   1  -1  12         77.29         83.76         6.22 o                         
   1  -1  12         77.29         76.68         6.74 o                         
  -1   1 -12         77.29         90.68         8.82 o                         
  -1  -2  12          2.64          4.50         2.77 o                         
   1   2 -12          2.64         -0.52         3.72 o                         
   1   2 -12          2.64          2.33         1.82 o                         
   1   2 -12          2.64          2.16         1.82 o                         
  -3  -3  12          0.02         -2.25         2.68 o                         
   3   3 -12          0.02          0.69         2.16 o                         
   3   3 -12          0.02          0.61         1.99 o                         
   3   3 -12          0.02         -6.48         4.32 o                         
   3   0  13          1.17          1.38         1.47 o                         
   3   0  13          1.17         -1.64         2.07 o                         
  -3   0 -13          1.17         -2.25         3.89 o                         
   1  -1  13          1.75          4.32         2.25 o                         
   1  -1  13          1.75          4.32         1.73 o                         
  -1   1 -13          1.75          2.59         4.15 o                         
  -1  -2  13          2.37          4.24         2.68 o                         
   1   2 -13          2.37          1.21         1.73 o                         
   1   2 -13          2.37         -1.30         3.89 o                         
   3   3 -13          5.52          4.06         2.51 o                         
   3   3 -13          5.52         -2.42         5.36 o                         
   3   3 -13          5.52          3.37         2.42 o                         
   3   0  14          0.13         -1.21         1.21 o                         
  -3   0 -14          0.13          0.52         4.32 o                         
   1  -1  14         62.29         52.47         4.75 o                         
   1  -1  14         62.29         57.49         5.27 o                         
  -1   1 -14         62.29         58.95         7.17 o                         
  -1  -2  14         16.30         13.83         3.63 o                         
   1   2 -14         16.30         16.08         5.71 o                         
   1   2 -14         16.30         13.40         2.77 o                         
   3   3 -14          9.25          8.99         6.57 o                         
   3   3 -14          9.25          5.62         2.68 o                         
   3   0  15          1.99          4.06         2.07 o                         
  -3   0 -15          1.99          2.59         4.75 o                         
   1  -1  15          0.11         -1.69         1.12 o                         
   1  -1  15          0.11          0.69         2.25 o                         
  -1   1 -15          0.11         -3.80         4.50 o                         
  -1  -2  15          2.13          3.72         3.03 o                         
   1   2 -15          2.13          2.59         5.45 o                         
   1  -1  16          1.43          0.61         1.56 o                         
   1  -1  16          1.43          3.72         2.68 o                         
  -1   1 -16          1.43          6.74         5.53 o                         
   0  -2 -17          3.31         -0.43         4.58 o                         
   0  -2 -17          3.31          2.51         2.68 o                         
   2  -1 -16          0.30          4.32         2.68 o                         
   0  -2 -16         17.76         25.93         3.98 o                         
   0  -2 -16         17.76         16.94         6.05 o                         
   2   3  16          0.09          1.21         1.64 o                         
   2  -1 -15          0.19         -6.66         4.75 o                         
   2  -1 -15          0.19          0.61         2.42 o                         
  -2   1  15          0.19          1.82         2.42 o                         
   0  -2 -15         44.87         21.35         5.88 o                         
   0  -2 -15         44.87         48.15         4.50 o                         
   0   2  15         44.87         39.16         3.89 o                         
   0   2  15         44.87         40.20         4.15 o                         
   0   2  15         44.87         35.79         3.46 o                         
  -2  -3 -15          3.32          4.84         2.68 o                         
   2   3  15          3.32          2.85         1.90 o                         
   2  -1 -14          0.28         -0.69         2.16 o                         
   2  -1 -14          0.28         -5.88         4.67 o                         
  -2   1  14          0.28         -0.35         2.25 o                         
  -2   1  14          0.28         -2.07         2.59 o                         
   0  -2 -14          0.06          1.12         3.72 o                         
   0  -2 -14          0.06          2.33         2.16 o                         
   0   2  14          0.06         -0.52         1.99 o                         
   0   2  14          0.06          2.59         1.90 o                         
   0   2  14          0.06         -1.04         1.04 o                         
  -2  -3 -14         19.77         26.80         3.80 o                         
  -2  -3 -14         19.77         14.18         5.62 o                         
   2   3  14         19.77         32.07         3.98 o                         
   2   3  14         19.77         23.95         3.28 o                         
   4   4  14          2.35          5.62         2.33 o                         
   4   0 -13          6.74         -2.16         5.27 o                         
   4   0 -13          6.74          6.40         3.20 o                         
   2  -1 -13          0.69          1.82         2.25 o                         
   2  -1 -13          0.69         -0.17         4.75 o                         
  -2   1  13          0.69         -1.30         2.16 o                         
  -2   1  13          0.69          2.59         2.25 o                         
  -2   1  13          0.69          4.75         3.11 o                         
   0  -2 -13          0.30          3.20         2.25 o                         
   0  -2 -13          0.30         -1.30         2.59 o                         
   0  -2 -13          0.30         -0.52         3.54 o                         
   0   2  13          0.30          2.16         1.99 o                         
   0   2  13          0.30          0.43         1.12 o                         
   0   2  13          0.30         -2.68         1.99 o                         
   0   2  13          0.30          0.78         1.64 o                         
  -2  -3 -13         16.02         14.95         3.20 o                         
  -2  -3 -13         16.02         13.31         4.67 o                         
   2   3  13         16.02         13.57         2.51 o                         
   2   3  13         16.02         19.54         3.11 o                         
   2   3  13         16.02         20.83         3.37 o                         
   4   4  13          4.39          5.71         2.33 o                         
   4   0 -12          7.53         -0.69         4.75 o                         
   4   0 -12          7.53          5.96         2.94 o                         
  -4   0  12          7.53          3.28         2.77 o                         
   2  -1 -12         31.07         33.80         3.80 o                         
   2  -1 -12         31.07         31.47         7.00 o                         
  -2   1  12         31.07         28.44         3.46 o                         
  -2   1  12         31.07         31.98         3.46 o                         
  -2   1  12         31.07         40.97         5.45 o                         
   0  -2 -12          4.35          7.26         4.15 o                         
   0  -2 -12          4.35          7.00         2.59 o                         
   0  -2 -12          4.35          4.58         2.85 o                         
   0   2  12          4.35          6.31         2.33 o                         
   0   2  12          4.35          5.96         1.90 o                         
   0   2  12          4.35          5.62         1.64 o                         
   0   2  12          4.35          6.40         2.59 o                         
  -2  -3 -12         28.75         31.90         3.63 o                         
  -2  -3 -12         28.75         23.60         5.53 o                         
   2   3  12         28.75         37.78         3.37 o                         
   2   3  12         28.75         35.61         3.54 o                         
  -4  -4 -12          0.84          1.21         1.99 o                         
   4   4  12          0.84          1.38         1.82 o                         
   4   0 -11          0.08          0.61         2.42 o                         
   4   0 -11          0.08         -4.15         3.89 o                         
  -4   0  11          0.08          3.03         2.33 o                         
  -4   0  11          0.08         -3.72         3.98 o                         
   2  -1 -11          5.56          0.69         2.33 o                         
   2  -1 -11          5.56          1.21         4.24 o                         
  -2   1  11          5.56          9.51         2.51 o                         
  -2   1  11          5.56          1.90         3.28 o                         
   0  -2 -11         68.59         69.07         5.45 o                         
   0  -2 -11         68.59         58.26         5.71 o                         
   0  -2 -11         68.59         58.87         6.92 o                         
   0   2  11         68.59         61.12         5.27 o                         
   0   2  11         68.59         68.03         5.10 o                         
   0   2  11         68.59         66.22         4.67 o                         
   0   2  11         68.59         66.04         5.19 o                         
  -2  -3 -11        177.17        191.04        12.36 o                         
  -2  -3 -11        177.17        198.74        15.82 o                         
  -2  -3 -11        177.17        216.37        12.79 o                         
   2   3  11        177.17        153.44        12.53 o                         
   2   3  11        177.17        160.27        11.84 o                         
  -4  -4 -11         20.70         24.81         3.98 o                         
  -4  -4 -11         20.70         15.91         3.37 o                         
   4   4  11         20.70         30.69         3.80 o                         
   4   4  11         20.70         24.12         3.63 o                         
   4   0 -10          2.98          1.38         4.15 o                         
   4   0 -10          2.98          5.01         2.77 o                         
   4   0 -10          2.98          5.96         2.42 o                         
  -4   0  10          2.98          5.19         4.32 o                         
  -4   0  10          2.98          7.35         2.68 o                         
   2  -1 -10        149.67        139.18        13.05 o                         
   2  -1 -10        149.67        140.21        10.11 o                         
  -2   1  10        149.67        150.15        11.06 o                         
  -2   1  10        149.67        136.06        10.03 o                         
   0  -2 -10         25.98         34.49         4.06 o                         
   0  -2 -10         25.98         25.76         3.20 o                         
   0  -2 -10         25.98         33.11         5.27 o                         
   0   2  10         25.98         25.93         2.77 o                         
   0   2  10         25.98         22.73         2.77 o                         
   0   2  10         25.98         25.07         2.33 o                         
   0   2  10         25.98         27.84         2.94 o                         
  -2  -3 -10         93.57         99.15         9.16 o                         
   2   3  10         93.57         95.61         7.26 o                         
   2   3  10         93.57        100.02         6.92 o                         
  -4  -4 -10          4.72          7.17         2.42 o                         
  -4  -4 -10          4.72          6.57         2.51 o                         
   4   4  10          4.72          3.98         2.25 o                         
   4   4  10          4.72          7.17         2.42 o                         
   4   0  -9         26.70         36.05         6.57 o                         
   4   0  -9         26.70         31.98         4.50 o                         
   4   0  -9         26.70         29.65         3.28 o                         
  -4   0   9         26.70         31.03         4.50 o                         
  -4   0   9         26.70         29.39         5.62 o                         
   2  -1  -9         96.35         91.72         6.92 o                         
   2  -1  -9         96.35         86.62         7.78 o                         
   2  -1  -9         96.35         90.07         9.08 o                         
  -2   1   9         96.35         94.92         7.78 o                         
  -2   1   9         96.35         91.98         6.83 o                         
  -2   1   9         96.35         90.25         7.69 o                         
   0  -2  -9         46.21         39.68         4.58 o                         
   0  -2  -9         46.21         43.39         4.50 o                         
   0  -2  -9         46.21         63.02         6.05 o                         
   0   2   9         46.21         66.82         3.98 o                         
   0   2   9         46.21         54.37         4.50 o                         
   0   2   9         46.21         56.71         4.32 o                         
  -2  -3  -9        273.39        278.09        17.63 o                         
  -2  -3  -9        273.39        259.33        18.24 o                         
  -2  -3  -9        273.39        274.46        22.22 o                         
   2   3   9        273.39        274.98        17.12 o                         
   2   3   9        273.39        282.67        18.24 o                         
  -4  -4  -9          0.07          2.16         2.25 o                         
  -4  -4  -9          0.07          2.77         1.90 o                         
   4   4   9          0.07          1.90         1.99 o                         
   4   4   9          0.07         -1.21         1.73 o                         
   4   0  -8          7.12          4.75         2.59 o                         
   4   0  -8          7.12         11.15         2.51 o                         
   4   0  -8          7.12          9.94         4.32 o                         
  -4   0   8          7.12         12.71         4.32 o                         
  -4   0   8          7.12          4.58         2.33 o                         
   2  -1  -8         21.14         32.33         5.27 o                         
   2  -1  -8         21.14         22.30         3.20 o                         
   2  -1  -8         21.14         28.27         4.24 o                         
  -2   1   8         21.14         33.97         4.50 o                         
  -2   1   8         21.14         22.04         2.77 o                         
  -2   1   8         21.14         31.81         4.67 o                         
   0  -2  -8         64.60         84.11         6.05 o                         
   0  -2  -8         64.60         78.40         7.17 o                         
   0  -2  -8         64.60         72.09         5.53 o                         
   0   2   8         64.60         68.03         5.62 o                         
   0   2   8         64.60         68.12         5.36 o                         
   0   2   8         64.60         73.22         4.84 o                         
  -2  -3  -8        131.15        132.35         9.16 o                         
  -2  -3  -8        131.15        130.10        10.89 o                         
  -2  -3  -8        131.15        126.12         8.82 o                         
   2   3   8        131.15        128.46         8.56 o                         
   2   3   8        131.15        125.86         8.99 o                         
  -4  -4  -8         21.91         27.66         3.37 o                         
  -4  -4  -8         21.91         22.91         3.63 o                         
   4   4   8         21.91         31.81         3.28 o                         
   4   4   8         21.91         32.24         3.46 o                         
  -6  -5  -8          9.15         14.61         3.72 o                         
   6   5   8          9.15          9.08         3.03 o                         
   6   1  -7          2.56         -3.11         3.28 o                         
   6   1  -7          2.56         -1.47         2.68 o                         
  -6  -1   7          2.56         -1.73         2.51 o                         
   4   0  -7          5.44          1.99         3.37 o                         
   4   0  -7          5.44          4.50         2.07 o                         
   4   0  -7          5.44          4.24         2.51 o                         
  -4   0   7          5.44          1.99         2.07 o                         
  -4   0   7          5.44          1.64         3.89 o                         
   2  -1  -7         22.24         32.85         5.01 o                         
   2  -1  -7         22.24         28.44         4.15 o                         
   2  -1  -7         22.24         26.88         3.28 o                         
  -2   1   7         22.24         32.42         4.24 o                         
  -2   1   7         22.24         29.82         4.41 o                         
  -2   1   7         22.24         21.09         2.68 o                         
   0  -2  -7         65.33         48.24         5.45 o                         
   0  -2  -7         65.33         53.25         4.50 o                         
   0  -2  -7         65.33         55.24         4.50 o                         
   0   2   7         65.33         52.21         4.32 o                         
   0   2   7         65.33         56.36         3.63 o                         
   0   2   7         65.33         55.76         4.41 o                         
  -2  -3  -7         30.21         31.38         2.85 o                         
  -2  -3  -7         30.21         29.56         3.46 o                         
  -2  -3  -7         30.21         27.23         2.77 o                         
   2   3   7         30.21         32.50         2.77 o                         
   2   3   7         30.21         26.54         2.85 o                         
  -4  -4  -7         11.51         13.66         3.03 o                         
  -4  -4  -7         11.51         15.30         3.03 o                         
   4   4   7         11.51         12.62         2.68 o                         
   4   4   7         11.51         14.87         3.03 o                         
  -6  -5  -7          6.01          7.09         3.03 o                         
   6   5   7          6.01          4.67         2.85 o                         
   6   1  -6          8.29          7.69         4.32 o                         
   6   1  -6          8.29         10.37         3.46 o                         
  -6  -1   6          8.29          4.84         2.94 o                         
   4   0  -6         14.56         17.03         2.68 o                         
   4   0  -6         14.56         14.26         3.11 o                         
   4   0  -6         14.56         18.59         2.77 o                         
   4   0  -6         14.56          8.82         4.06 o                         
  -4   0   6         14.56         17.38         3.46 o                         
  -4   0   6         14.56         12.10         4.58 o                         
   2  -1  -6         82.46         83.85         7.43 o                         
   2  -1  -6         82.46         97.60         8.82 o                         
   2  -1  -6         82.46        105.20         5.96 o                         
   2  -1  -6         82.46         91.03         6.66 o                         
  -2   1   6         82.46         86.70         7.35 o                         
  -2   1   6         82.46         87.05         7.52 o                         
  -2   1   6         82.46         89.82         6.74 o                         
   0  -2  -6        153.58        131.83        11.76 o                         
   0  -2  -6        153.58        141.85         9.25 o                         
   0  -2  -6        153.58        137.19         9.77 o                         
   0  -2  -6        153.58        134.68        10.03 o                         
   0   2   6        153.58        143.76         8.56 o                         
   0   2   6        153.58        142.72        10.03 o                         
   0   2   6        153.58        137.01         9.77 o                         
   0   2   6        153.58        151.36         9.51 o                         
  -2  -3  -6         40.49         39.33         3.63 o                         
  -2  -3  -6         40.49         39.07         4.15 o                         
  -2  -3  -6         40.49         47.28         3.63 o                         
   2   3   6         40.49         41.93         3.46 o                         
   2   3   6         40.49         41.93         3.54 o                         
   2   3   6         40.49         47.03         3.98 o                         
  -4  -4  -6        295.24        307.65        19.54 o                         
  -4  -4  -6        295.24        286.30        20.31 o                         
   4   4   6        295.24        310.51        19.97 o                         
   4   4   6        295.24        290.97        18.93 o                         
  -6  -5  -6          0.78         -1.30         1.99 o                         
   6   5   6          0.78          0.61         2.16 o                         
   6   1  -5          2.62         -1.21         3.20 o                         
   6   1  -5          2.62          1.90         2.94 o                         
  -6  -1   5          2.62          2.77         2.77 o                         
   4   0  -5         15.32         16.42         3.28 o                         
   4   0  -5         15.32         21.70         4.67 o                         
   4   0  -5         15.32         17.20         2.68 o                         
   4   0  -5         15.32         19.02         2.85 o                         
  -4   0   5         15.32         17.29         3.46 o                         
  -4   0   5         15.32         14.35         4.50 o                         
   2  -1  -5        599.76        578.31        46.85 o                         
   2  -1  -5        599.76        598.80        36.83 o                         
   2  -1  -5        599.76        603.03        35.01 o                         
   2  -1  -5        599.76        593.87        40.80 o                         
  -2   1   5        599.76        597.59        38.21 o                         
  -2   1   5        599.76        576.58        39.59 o                         
  -2   1   5        599.76        592.83        40.72 o                         
   0  -2  -5         97.18         96.39         6.31 o                         
   0  -2  -5         97.18         91.11         6.83 o                         
   0  -2  -5         97.18         92.75         8.13 o                         
   0   2   5         97.18         96.13         6.74 o                         
   0   2   5         97.18         91.72         6.83 o                         
   0   2   5         97.18         91.72         6.48 o                         
   0   2   5         97.18         95.35         5.79 o                         
  -2  -3  -5         61.81         53.85         4.15 o                         
  -2  -3  -5         61.81         51.35         4.24 o                         
   2   3   5         61.81         57.92         4.15 o                         
   2   3   5         61.81         50.83         3.98 o                         
  -4  -4  -5          1.43         -0.35         2.16 o                         
  -4  -4  -5          1.43          2.33         1.82 o                         
   4   4   5          1.43         -2.59         1.73 o                         
   4   4   5          1.43          0.35         2.07 o                         
  -6  -5  -5          0.01          1.99         2.16 o                         
   6   5   5          0.01          1.73         2.33 o                         
   6   1  -4         11.02          8.56         3.20 o                         
   6   1  -4         11.02          3.80         3.37 o                         
  -6  -1   4         11.02          5.62         3.03 o                         
  -6  -1   4         11.02          4.32         4.50 o                         
   4   0  -4         35.72         29.48         3.03 o                         
   4   0  -4         35.72         30.00         3.03 o                         
   4   0  -4         35.72         38.47         5.53 o                         
   4   0  -4         35.72         34.40         3.72 o                         
  -4   0   4         35.72         32.16         3.72 o                         
  -4   0   4         35.72         42.10         5.71 o                         
   2  -1  -4        121.45        170.90        10.46 o                         
   2  -1  -4        121.45        181.71        14.52 o                         
   2  -1  -4        121.45        147.56        11.15 o                         
   2  -1  -4        121.45        167.96        11.32 o                         
   2  -1  -4        121.45        189.23        12.71 o                         
  -2   1   4        121.45        176.26        12.62 o                         
  -2   1   4        121.45        176.09        12.28 o                         
   0  -2  -4        272.91        279.04        17.20 o                         
   0  -2  -4        272.91        267.37        18.84 o                         
   0  -2  -4        272.91        267.63        21.87 o                         
   0   2   4        272.91        277.75        16.34 o                         
   0   2   4        272.91        286.99        17.89 o                         
   0   2   4        272.91        270.57        18.41 o                         
   0   2   4        272.91        276.88        18.84 o                         
  -2  -3  -4         98.42        131.22         8.99 o                         
  -2  -3  -4         98.42        116.70         8.56 o                         
   2   3   4         98.42        141.85         8.47 o                         
   2   3   4         98.42        126.29         8.64 o                         
  -4  -4  -4        361.73        317.94        21.44 o                         
  -4  -4  -4        361.73        310.85        20.57 o                         
   4   4   4        361.73        307.40        19.97 o                         
   4   4   4        361.73        331.60        21.01 o                         
  -6  -5  -4         33.14         26.54         4.32 o                         
   6   5   4         33.14         19.88         3.72 o                         
   6   1  -3          1.14          2.07         2.85 o                         
  -6  -1   3          1.14         -0.69         4.06 o                         
  -6  -1   3          1.14          2.07         2.77 o                         
   4   0  -3         23.18         33.02         4.93 o                         
   4   0  -3         23.18         28.53         3.63 o                         
   4   0  -3         23.18         21.52         2.68 o                         
   4   0  -3         23.18         30.95         3.28 o                         
  -4   0   3         23.18         36.83         4.41 o                         
  -4   0   3         23.18         31.21         4.93 o                         
  -4   0   3         23.18         26.37         5.01 o                         
   2  -1  -3         14.09         15.47         2.07 o                         
   2  -1  -3         14.09         13.14         1.38 o                         
   2  -1  -3         14.09         13.83         1.30 o                         
   2  -1  -3         14.09         12.88         3.11 o                         
  -2   1   3         14.09         15.04         2.77 o                         
  -2   1   3         14.09         19.02         2.33 o                         
  -2   1   3         14.09         12.88         2.68 o                         
   0  -2  -3        402.71        379.58        31.98 o                         
   0  -2  -3        402.71        411.99        25.16 o                         
   0   2   3        402.71        410.44        26.19 o                         
   0   2   3        402.71        403.87        31.98 o                         
   0   2   3        402.71        426.08        24.12 o                         
   0   2   3        402.71        409.40        27.66 o                         
  -2  -3  -3        501.91        508.98        36.48 o                         
  -2  -3  -3        501.91        606.75        35.10 o                         
   2   3   3        501.91        583.67        33.97 o                         
  -4  -4  -3          8.52          9.77         2.25 o                         
  -4  -4  -3          8.52          5.88         2.16 o                         
  -4  -4  -3          8.52          6.22         2.16 o                         
   4   4   3          8.52          6.40         2.16 o                         
   4   4   3          8.52          7.87         2.68 o                         
  -6  -5  -3          1.84          0.52         2.16 o                         
   6   5   3          1.84          4.24         2.59 o                         
   6   1  -2          0.08         -0.69         2.33 o                         
   6   1  -2          0.08         -0.61         2.42 o                         
   6   1  -2          0.08         -1.99         2.25 o                         
  -6  -1   2          0.08         -1.04         2.25 o                         
  -6  -1   2          0.08         -4.67         3.11 o                         
   4   0  -2          2.92          3.28         1.99 o                         
   4   0  -2          2.92          4.41         1.82 o                         
   4   0  -2          2.92          4.32         1.73 o                         
   4   0  -2          2.92          4.58         2.77 o                         
  -4   0   2          2.92          5.62         3.11 o                         
  -4   0   2          2.92          4.50         2.25 o                         
  -4   0   2          2.92          7.09         3.28 o                         
   2  -1  -2         54.44         57.92         3.80 o                         
   2  -1  -2         54.44         53.08         3.54 o                         
   2  -1  -2         54.44         51.09         5.36 o                         
   2  -1  -2         54.44         57.49         4.06 o                         
  -2   1   2         54.44         52.21         4.75 o                         
  -2   1   2         54.44         56.79         4.32 o                         
   0  -2  -2       2791.52       2574.48       214.55 o                         
   0  -2  -2       2791.52       2877.99       168.83 o                         
   0   2   2       2791.52       2824.22       162.95 o                         
   0   2   2       2791.52       2872.97       176.00 o                         
   0   2   2       2791.52       2727.83       214.55 o                         
  -2  -3  -2        509.29        493.86        31.90 o                         
  -2  -3  -2        509.29        530.94        30.69 o                         
   2   3   2        509.29        476.65        33.37 o                         
   2   3   2        509.29        471.29        32.42 o                         
   2   3   2        509.29        511.23        31.55 o                         
   2   3   2        509.29        476.57        29.56 o                         
  -4  -4  -2        107.41         90.42         7.26 o                         
  -4  -4  -2        107.41        101.14         7.61 o                         
  -4  -4  -2        107.41         98.89         7.43 o                         
   4   4   2        107.41         91.80         7.17 o                         
   4   4   2        107.41        102.96         7.09 o                         
  -6  -5  -2          1.22          5.01         2.68 o                         
   6   5   2          1.22          1.38         2.51 o                         
   6   5   2          1.22         -0.52         2.16 o                         
   6   1  -1         33.18         33.19         4.50 o                         
   6   1  -1         33.18         28.53         3.54 o                         
   6   1  -1         33.18         42.10         4.75 o                         
  -6  -1   1         33.18         45.38         6.74 o                         
  -6  -1   1         33.18         41.15         5.45 o                         
   4   0  -1         26.16         25.24         2.77 o                         
   4   0  -1         26.16         24.72         3.72 o                         
   4   0  -1         26.16         30.69         2.77 o                         
   4   0  -1         26.16         27.92         2.94 o                         
  -4   0   1         26.16         33.54         4.67 o                         
  -4   0   1         26.16         29.48         3.72 o                         
  -4   0   1         26.16         28.87         3.28 o                         
   2  -1  -1         44.14         41.23         3.03 o                         
   2  -1  -1         44.14         43.31         2.94 o                         
   2  -1  -1         44.14         46.77         3.28 o                         
   2  -1  -1         44.14         38.12         4.32 o                         
  -2   1   1         44.14         45.90         3.54 o                         
  -2   1   1         44.14         36.13         3.72 o                         
  -2   1   1         44.14         46.77         3.28 o                         
   0  -2  -1        698.11        683.25        43.05 o                         
   0  -2  -1        698.11        638.48        54.63 o                         
   0   2   1        698.11        719.30        54.72 o                         
   0   2   1        698.11        689.65        44.78 o                         
   0   2   1        698.11        725.87        41.49 o                         
   0   2   1        698.11        762.70        46.25 o                         
  -2  -3  -1          0.06          0.26         0.86 o                         
  -2  -3  -1          0.06          2.59         1.21 o                         
  -2  -3  -1          0.06          1.38         1.04 o                         
   2   3   1          0.06         -0.86         0.95 o                         
   2   3   1          0.06         -1.47         1.21 o                         
   2   3   1          0.06         -0.17         1.04 o                         
  -4  -4  -1          0.84          0.00         1.47 o                         
  -4  -4  -1          0.84          1.21         1.90 o                         
  -4  -4  -1          0.84          4.24         2.16 o                         
   4   4   1          0.84         -0.09         1.64 o                         
   4   4   1          0.84          0.00         2.16 o                         
   4   4   1          0.84          4.15         1.64 o                         
  -6  -5  -1         23.71         23.51         4.58 o                         
   6   5   1         23.71         20.92         3.89 o                         
   6   5   1         23.71         23.77         3.72 o                         
   6   1   0          6.56         10.11         2.94 o                         
   6   1   0          6.56          8.39         2.94 o                         
   6   1   0          6.56         10.29         2.77 o                         
  -6  -1   0          6.56          9.85         4.50 o                         
  -6  -1   0          6.56          9.51         3.28 o                         
   4   0   0         79.85         88.35         6.40 o                         
   4   0   0         79.85         94.31         8.47 o                         
  -4   0   0         79.85         92.58         7.17 o                         
  -4   0   0         79.85         95.00         7.78 o                         
   2  -1   0        177.20        172.54        15.91 o                         
   2  -1   0        177.20        194.24        11.93 o                         
  -2   1   0        177.20        204.44        13.05 o                         
  -2   1   0        177.20        212.65        12.88 o                         
   0  -2   0       4680.50       4974.95       337.13 o                         
   0  -2   0       4680.50       5346.40       313.36 o                         
   0  -2   0       4680.50       4946.59       398.08 o                         
   0   2   0       4680.50       5134.09       397.99 o                         
   0   2   0       4680.50       5368.61       337.13 o                         
  -2  -3   0        111.00        126.90         8.64 o                         
  -2  -3   0        111.00        132.69         8.64 o                         
  -2  -3   0        111.00        121.02         8.30 o                         
   2   3   0        111.00        126.21         8.90 o                         
   2   3   0        111.00        119.03         8.04 o                         
   2   3   0        111.00        120.59         8.64 o                         
  -4  -4   0        141.62        141.94        11.06 o                         
  -4  -4   0        141.62        160.61        11.06 o                         
  -4  -4   0        141.62        142.98        11.32 o                         
   4   4   0        141.62        170.55        11.58 o                         
   4   4   0        141.62        176.69        10.63 o                         
   4   4   0        141.62        141.42        10.55 o                         
  -6  -5   0         26.16         26.71         4.67 o                         
   6   5   0         26.16         22.30         3.98 o                         
   6   5   0         26.16         19.62         3.63 o                         
   6   1   1         15.40         22.22         3.54 o                         
   6   1   1         15.40         19.80         3.63 o                         
   6   1   1         15.40         17.20         3.20 o                         
  -6  -1  -1         15.40         22.73         4.15 o                         
  -6  -1  -1         15.40         11.93         4.50 o                         
   4   0   1         52.93         52.64         4.15 o                         
   4   0   1         52.93         48.24         5.36 o                         
   4   0   1         52.93         53.16         4.06 o                         
  -4   0  -1         52.93         48.75         5.01 o                         
  -4   0  -1         52.93         50.83         4.58 o                         
   2  -1   1        221.38        174.01        15.99 o                         
   2  -1   1        221.38        205.82        12.36 o                         
   2  -1   1        221.38        190.61        12.02 o                         
  -2   1  -1        221.38        205.56        12.88 o                         
  -2   1  -1        221.38        206.95        13.14 o                         
   0  -2   1        485.39        460.23        32.94 o                         
   0  -2   1        485.39        572.35        39.07 o                         
   0   2  -1        485.39        549.35        38.99 o                         
   0   2  -1        485.39        488.41        38.99 o                         
   0   2  -1        485.39        430.75        32.94 o                         
  -2  -3   1        711.69        739.88        46.25 o                         
  -2  -3   1        711.69        702.36        47.54 o                         
  -2  -3   1        711.69        789.06        56.02 o                         
   2   3  -1        711.69        696.74        42.88 o                         
   2   3  -1        711.69        745.06        48.84 o                         
   2   3  -1        711.69        673.05        47.54 o                         
   2   3  -1        711.69        693.71        56.02 o                         
  -4  -4   1         13.05         18.76         3.20 o                         
  -4  -4   1         13.05         16.60         3.37 o                         
  -4  -4   1         13.05         21.96         3.54 o                         
   4   4  -1         13.05         19.54         2.68 o                         
   4   4  -1         13.05         15.73         3.28 o                         
   4   4  -1         13.05         17.89         3.11 o                         
   4   4  -1         13.05         19.19         3.37 o                         
  -6  -5   1          9.63         14.18         3.63 o                         
   6   5  -1          9.63          5.27         2.42 o                         
   6   5  -1          9.63          6.40         2.85 o                         
   6   1   2         19.35         12.45         2.85 o                         
   6   1   2         19.35         13.74         3.20 o                         
  -6  -1  -2         19.35         15.39         4.67 o                         
  -6  -1  -2         19.35         16.68         3.63 o                         
   4   0   2          3.32          2.42         1.73 o                         
   4   0   2          3.32          4.50         1.73 o                         
   4   0   2          3.32          4.41         2.68 o                         
  -4   0  -2          3.32          6.22         1.99 o                         
  -4   0  -2          3.32          4.75         2.33 o                         
   2  -1   2        518.84        535.95        32.59 o                         
   2  -1   2        518.84        569.84        33.45 o                         
  -2   1  -2        518.84        533.79        35.18 o                         
   0  -2   2        723.48        725.70        48.24 o                         
   0  -2   2        723.48        674.70        44.69 o                         
   0   2  -2        723.48        788.46        56.97 o                         
   0   2  -2        723.48        741.35        48.24 o                         
  -2  -3   2        179.65        162.08        11.06 o                         
  -2  -3   2        179.65        163.81        10.81 o                         
   2   3  -2        179.65        159.14        11.50 o                         
   2   3  -2        179.65        154.82        12.97 o                         
   2   3  -2        179.65        156.72        10.11 o                         
  -4  -4   2          7.60          9.60         2.59 o                         
  -4  -4   2          7.60         16.34         3.54 o                         
   4   4  -2          7.60         10.20         2.85 o                         
   4   4  -2          7.60         12.79         3.11 o                         
   4   4  -2          7.60         14.95         2.33 o                         
   4   4  -2          7.60          8.56         2.68 o                         
  -6  -5   2          3.36          0.78         2.59 o                         
   6   5  -2          3.36          2.68         2.42 o                         
   6   5  -2          3.36          0.35         1.90 o                         
   6   1   3          7.39          6.40         2.77 o                         
   6   1   3          7.39          3.98         2.59 o                         
  -6  -1  -3          7.39          7.52         2.85 o                         
  -6  -1  -3          7.39         17.98         4.15 o                         
   4   0   3         74.49         68.55         4.93 o                         
   4   0   3         74.49         60.51         6.40 o                         
   4   0   3         74.49         67.69         5.01 o                         
  -4   0  -3         74.49         63.80         5.45 o                         
   2  -1   3        858.86        752.32        64.66 o                         
   2  -1   3        858.86        850.01        49.19 o                         
  -2   1  -3        858.86        884.41        52.99 o                         
   0  -2   3        384.36        360.82        21.78 o                         
   0  -2   3        384.36        378.54        24.20 o                         
   0   2  -3        384.36        346.55        28.53 o                         
   0   2  -3        384.36        365.31        23.17 o                         
   0   2  -3        384.36        362.46        24.20 o                         
  -2  -3   3        244.66        240.40        17.20 o                         
  -2  -3   3        244.66        240.66        16.68 o                         
   2   3  -3        244.66        265.12        20.31 o                         
   2   3  -3        244.66        286.22        15.73 o                         
   2   3  -3        244.66        232.19        17.72 o                         
  -4  -4   3         26.65         31.64         3.98 o                         
  -4  -4   3         26.65         30.17         4.58 o                         
   4   4  -3         26.65         28.61         3.98 o                         
   4   4  -3         26.65         33.97         4.67 o                         
   4   4  -3         26.65         24.98         2.85 o                         
   4   4  -3         26.65         26.80         3.72 o                         
  -6  -5   3          0.28          2.16         2.51 o                         
   6   5  -3          0.28         -0.09         2.16 o                         
   6   1   4         21.05          8.64         2.68 o                         
   6   1   4         21.05          3.20         2.33 o                         
  -6  -1  -4         21.05          2.42         2.07 o                         
   4   0   4         71.85         74.60         5.53 o                         
   4   0   4         71.85         74.51         7.09 o                         
   4   0   4         71.85         69.41         5.36 o                         
  -4   0  -4         71.85         73.74         5.96 o                         
   2  -1   4        153.67        135.98        12.28 o                         
   2  -1   4        153.67        153.18         9.34 o                         
  -2   1  -4        153.67        159.58         9.94 o                         
  -2   1  -4        153.67        143.32        12.36 o                         
   0  -2   4          8.76         13.40         1.90 o                         
   0  -2   4          8.76         10.98         1.38 o                         
   0   2  -4          8.76          8.04         0.86 o                         
   0   2  -4          8.76         15.13         2.51 o                         
  -2  -3   4        317.59        333.16        21.01 o                         
  -2  -3   4        317.59        316.21        21.87 o                         
   2   3  -4        317.59        309.04        22.48 o                         
   2   3  -4        317.59        324.34        25.67 o                         
  -4  -4   4          2.20          2.51         3.03 o                         
  -4  -4   4          2.20          3.37         1.99 o                         
   4   4  -4          2.20          1.47         2.68 o                         
   4   4  -4          2.20          3.89         1.90 o                         
   4   4  -4          2.20          4.06         2.42 o                         
  -6  -5   4         20.51         19.19         4.15 o                         
   6   5  -4         20.51         18.33         3.89 o                         
   6   1   5         26.55         19.97         3.72 o                         
   6   1   5         26.55         21.09         3.46 o                         
  -6  -1  -5         26.55         31.12         4.50 o                         
   4   0   5         25.27         26.37         2.68 o                         
   4   0   5         25.27         27.40         3.37 o                         
   4   0   5         25.27         24.64         4.75 o                         
  -4   0  -5         25.27         26.19         3.03 o                         
  -4   0  -5         25.27         30.95         4.41 o                         
   2  -1   5         50.39         58.00         4.67 o                         
   2  -1   5         50.39         66.91         5.45 o                         
  -2   1  -5         50.39         63.10         5.53 o                         
  -2   1  -5         50.39         45.99         4.15 o                         
   0  -2   5       1117.65       1137.35        66.65 o                         
   0  -2   5       1117.65       1151.95        74.26 o                         
   0   2  -5       1117.65       1090.75        87.65 o                         
  -2  -3   5        427.59        449.42        31.03 o                         
   2   3  -5        427.59        495.41        31.98 o                         
   2   3  -5        427.59        511.66        36.65 o                         
   2   3  -5        427.59        395.91        29.56 o                         
  -4  -4   5          0.62         -0.35         1.73 o                         
  -4  -4   5          0.62          0.86         2.77 o                         
   4   4  -5          0.62         -2.07         1.38 o                         
   4   4  -5          0.62         -1.21         2.77 o                         
   4   4  -5          0.62          0.61         2.25 o                         
  -6  -5   5          3.18          3.98         3.63 o                         
  -6  -5   5          3.18          3.28         2.85 o                         
   6   5  -5          3.18          1.99         2.59 o                         
   6   1   6          1.60          2.25         2.25 o                         
   6   1   6          1.60          3.63         2.33 o                         
  -6  -1  -6          1.60          1.64         2.33 o                         
   4   0   6         17.87         49.96         3.89 o                         
   2  -1   6        123.15        128.11         9.42 o                         
   2  -1   6        123.15        129.15         8.56 o                         
  -2   1  -6        123.15        132.86         8.73 o                         
  -2   1  -6        123.15        131.83        11.15 o                         
   0  -2   6         14.25         15.04         1.73 o                         
   0  -2   6         14.25         20.40         2.77 o                         
   0   2  -6         14.25         26.45         3.63 o                         
   0   2  -6         14.25         14.52         1.38 o                         
  -2  -3   6          0.11         -0.17         1.82 o                         
  -2  -3   6          0.11         -1.30         1.12 o                         
   2   3  -6          0.11          1.90         2.16 o                         
   2   3  -6          0.11         -0.26         1.04 o                         
   2   3  -6          0.11          1.99         2.68 o                         
  -4  -4   6         42.90         41.06         4.50 o                         
  -4  -4   6         42.90         42.53         4.06 o                         
   4   4  -6         42.90         34.58         3.54 o                         
   4   4  -6         42.90         47.80         6.48 o                         
   4   4  -6         42.90         40.28         4.67 o                         
   6   1   7          0.07          0.00         1.90 o                         
  -6  -1  -7          0.07          0.43         2.07 o                         
   4   0   7          6.45          4.15         1.64 o                         
   4   0   7          6.45          4.24         1.90 o                         
  -4   0  -7          6.45          9.16         2.16 o                         
  -4   0  -7          6.45         13.66         3.80 o                         
   2  -1   7        111.27        112.03         7.95 o                         
   2  -1   7        111.27        101.57         7.09 o                         
  -2   1  -7        111.27        103.04         7.17 o                         
  -2   1  -7        111.27        105.38         9.42 o                         
   0  -2   7        198.42        182.83        11.84 o                         
   0  -2   7        198.42        179.29        13.14 o                         
   0   2  -7        198.42        188.02        11.84 o                         
   0   2  -7        198.42        196.66        15.73 o                         
   0   2  -7        198.42        190.18        12.28 o                         
  -2  -3   7          0.56          0.09         1.21 o                         
  -2  -3   7          0.56         -0.17         1.90 o                         
   2   3  -7          0.56         -0.09         2.25 o                         
   2   3  -7          0.56          3.28         3.11 o                         
   2   3  -7          0.56          1.04         1.21 o                         
  -4  -4   7         10.21         14.61         3.11 o                         
  -4  -4   7         10.21         18.33         3.98 o                         
   4   4  -7         10.21          7.52         4.15 o                         
   4   4  -7         10.21          9.77         2.33 o                         
   4   4  -7         10.21          7.78         2.68 o                         
   6   1   8          0.07         -1.64         1.73 o                         
  -6  -1  -8          0.07         -0.78         2.16 o                         
   4   0   8         19.73         18.67         2.25 o                         
   4   0   8         19.73         25.76         3.28 o                         
  -4   0  -8         19.73         32.68         4.24 o                         
  -4   0  -8         19.73         22.56         2.68 o                         
   2  -1   8        113.42         97.94         6.83 o                         
   2  -1   8        113.42        103.82         7.61 o                         
  -2   1  -8        113.42         96.56         6.66 o                         
  -2   1  -8        113.42         94.66         8.99 o                         
   0  -2   8         34.79         33.28         3.37 o                         
   0  -2   8         34.79         33.02         2.94 o                         
   0   2  -8         34.79         29.91         4.41 o                         
   0   2  -8         34.79         34.66         2.77 o                         
   0   2  -8         34.79         32.07         2.68 o                         
  -2  -3   8         19.30         25.50         3.89 o                         
  -2  -3   8         19.30         19.02         2.68 o                         
   2   3  -8         19.30         21.96         4.84 o                         
   2   3  -8         19.30         17.29         2.16 o                         
  -4  -4   8         24.42         32.59         5.01 o                         
  -4  -4   8         24.42         26.62         4.06 o                         
   4   4  -8         24.42         31.90         6.22 o                         
   4   4  -8         24.42         29.65         4.15 o                         
   4   4  -8         24.42         24.20         3.54 o                         
   4   0   9         20.46         24.46         3.37 o                         
  -4   0  -9         20.46         24.12         4.84 o                         
   2  -1   9         17.31         19.62         2.68 o                         
   2  -1   9         17.31         20.14         3.37 o                         
  -2   1  -9         17.31         17.38         4.41 o                         
   0  -2   9         72.90         61.55         4.75 o                         
   0  -2   9         72.90         63.36         5.36 o                         
   0   2  -9         72.90         65.09         4.58 o                         
   0   2  -9         72.90         60.08         4.67 o                         
   0   2  -9         72.90         62.76         6.74 o                         
  -2  -3   9          9.72         11.15         3.37 o                         
  -2  -3   9          9.72         14.87         2.33 o                         
   2   3  -9          9.72         11.67         2.07 o                         
   2   3  -9          9.72         16.08         4.67 o                         
  -4  -4   9          5.06          7.00         3.54 o                         
  -4  -4   9          5.06          4.41         2.51 o                         
   4   4  -9          5.06          4.15         2.25 o                         
   4   4  -9          5.06          3.72         2.59 o                         
   4   4  -9          5.06         -0.86         4.67 o                         
   4   0  10         23.58         25.93         3.72 o                         
  -4   0 -10         23.58         38.81         5.88 o                         
   2  -1  10          6.14          9.94         2.68 o                         
   2  -1  10          6.14          9.94         2.07 o                         
  -2   1 -10          6.14          7.78         3.89 o                         
   0  -2  10         24.41         24.03         2.94 o                         
   0  -2  10         24.41         26.54         3.03 o                         
   0   2 -10         24.41         33.19         5.45 o                         
   0   2 -10         24.41         20.31         2.33 o                         
   0   2 -10         24.41         19.10         2.33 o                         
  -2  -3  10         89.04         81.95         7.00 o                         
   2   3 -10         89.04         78.92         6.05 o                         
   2   3 -10         89.04         72.87         8.39 o                         
   2   3 -10         89.04         82.81         6.05 o                         
  -4  -4  10         24.22         34.92         5.36 o                         
   4   4 -10         24.22         21.61         3.98 o                         
   4   4 -10         24.22         22.99         3.54 o                         
   4   4 -10         24.22         26.11         6.92 o                         
   4   0  11          1.59         -0.26         1.56 o                         
  -4   0 -11          1.59          2.51         3.46 o                         
   2  -1  11        315.59        293.65        20.14 o                         
   2  -1  11        315.59        289.67        18.24 o                         
  -2   1 -11        315.59        278.35        23.86 o                         
   0  -2  11         10.27         12.19         2.25 o                         
   0  -2  11         10.27         12.02         3.11 o                         
   0   2 -11         10.27          9.68         4.50 o                         
   0   2 -11         10.27         11.41         2.16 o                         
  -2  -3  11          9.17          9.25         3.37 o                         
   2   3 -11          9.17         13.57         2.59 o                         
   2   3 -11          9.17         13.40         2.51 o                         
   2   3 -11          9.17         12.28         5.01 o                         
   4   4 -11         15.26         19.10         3.54 o                         
   4   4 -11         15.26         16.34         6.74 o                         
   4   4 -11         15.26         26.11         3.98 o                         
   4   4 -11         15.26         15.56         3.63 o                         
   4   0  12          4.01          6.40         2.25 o                         
  -4   0 -12          4.01         10.11         4.41 o                         
   2  -1  12         63.14         78.15         5.88 o                         
   2  -1  12         63.14         62.50         6.05 o                         
  -2   1 -12         63.14         79.18         8.04 o                         
   0  -2  12         28.80         32.50         3.72 o                         
   0  -2  12         28.80         32.07         3.72 o                         
   0   2 -12         28.80         35.44         6.40 o                         
   0   2 -12         28.80         27.84         2.94 o                         
  -2  -3  12         27.77         40.80         5.53 o                         
   2   3 -12         27.77         27.32         3.28 o                         
   2   3 -12         27.77         39.68         7.17 o                         
   2   3 -12         27.77         33.71         3.98 o                         
   4   4 -12          0.58         -6.40         5.10 o                         
   4   4 -12          0.58          2.68         2.59 o                         
   4   4 -12          0.58         -0.35         2.51 o                         
   4   0  13          0.43         -0.43         1.56 o                         
   2  -1  13          2.09          5.96         1.90 o                         
   2  -1  13          2.09          3.11         2.25 o                         
  -2   1 -13          2.09         12.02         4.93 o                         
   0  -2  13         24.02         32.94         4.75 o                         
   0  -2  13         24.02         34.40         3.89 o                         
   0   2 -13         24.02         29.30         6.48 o                         
  -2  -3  13          2.99          1.99         2.94 o                         
   2   3 -13          2.99          0.86         4.67 o                         
   2   3 -13          2.99          2.42         2.07 o                         
   2   3 -13          2.99          3.72         2.25 o                         
   2  -1  14         11.49         18.41         3.11 o                         
   2  -1  14         11.49         17.29         3.63 o                         
  -2   1 -14         11.49         24.90         6.40 o                         
   0  -2  14          6.61         10.03         3.20 o                         
   0  -2  14          6.61          7.61         2.16 o                         
   0   2 -14          6.61          5.71         5.19 o                         
   2   3 -14          6.85          7.00         2.51 o                         
   2   3 -14          6.85         11.32         6.14 o                         
   2   3 -14          6.85          9.16         2.77 o                         
   2  -1  15          0.01         -0.26         1.47 o                         
   2  -1  15          0.01          0.35         2.16 o                         
  -2   1 -15          0.01          3.46         4.84 o                         
   0  -2  15          5.02          6.40         3.11 o                         
   0  -2  15          5.02          2.25         1.64 o                         
   0   2 -15          5.02         -0.09         4.93 o                         
   2   3 -15          4.28          5.27         2.51 o                         
   2  -1  16          2.64          2.68         2.68 o                         
   2  -1  16          2.64          3.89         2.07 o                         
  -2   1 -16          2.64          5.62         5.53 o                         
   0  -2  16         15.58         20.75         3.37 o                         
   0   2 -16         15.58         14.61         6.57 o                         
  -1  -3 -17          2.45          4.93         2.85 o                         
  -1  -3 -17          2.45         -1.73         4.84 o                         
   1  -2 -16          0.14         -1.73         5.45 o                         
   1  -2 -16          0.14          1.82         2.51 o                         
  -1   2  16          0.14          4.50         2.33 o                         
  -1  -3 -16         17.38          5.10         4.15 o                         
  -1  -3 -16         17.38         14.61         3.46 o                         
   1   3  16         17.38         14.09         2.77 o                         
   3  -1 -15          0.89          2.33         2.77 o                         
   1  -2 -15          1.69          2.94         2.42 o                         
   1  -2 -15          1.69         -2.85         4.67 o                         
  -1   2  15          1.69          1.04         2.25 o                         
  -1  -3 -15         11.04          6.22         4.93 o                         
  -1  -3 -15         11.04         15.73         3.37 o                         
   1   3  15         11.04         16.25         2.77 o                         
   3   4  15          3.52          3.11         1.90 o                         
   3  -1 -14          3.02          0.69         5.10 o                         
   3  -1 -14          3.02          4.06         2.68 o                         
   1  -2 -14          2.06         -2.68         4.58 o                         
   1  -2 -14          2.06          4.15         2.33 o                         
  -1   2  14          2.06          2.77         2.33 o                         
  -1   2  14          2.06          2.51         2.33 o                         
  -1  -3 -14          0.12         -1.12         3.72 o                         
  -1  -3 -14          0.12          1.12         2.16 o                         
   1   3  14          0.12          0.17         1.38 o                         
   1   3  14          0.12         -1.99         1.90 o                         
  -3  -4 -14          0.22          1.56         2.16 o                         
   3   4  14          0.22         -0.52         1.64 o                         
   3  -1 -13         32.87         26.37         4.50 o                         
   3  -1 -13         32.87         31.12         7.35 o                         
  -3   1  13         32.87         32.33         4.75 o                         
  -3   1  13         32.87         33.28         5.96 o                         
   1  -2 -13         18.01         17.46         3.03 o                         
   1  -2 -13         18.01          9.77         4.67 o                         
  -1   2  13         18.01         18.67         3.11 o                         
  -1   2  13         18.01         20.40         3.37 o                         
  -1   2  13         18.01         18.67         3.46 o                         
  -1  -3 -13         86.88         86.27         6.83 o                         
  -1  -3 -13         86.88         81.86         9.08 o                         
   1   3  13         86.88         88.69         6.83 o                         
   1   3  13         86.88         92.06         6.83 o                         
   1   3  13         86.88         89.99         6.40 o                         
  -3  -4 -13          1.55          2.68         2.42 o                         
  -3  -4 -13          1.55         -1.73         1.99 o                         
   3   4  13          1.55          0.52         2.16 o                         
   3   4  13          1.55          0.52         1.73 o                         
   3  -1 -12         10.41         19.97         5.96 o                         
   3  -1 -12         10.41         13.83         3.28 o                         
  -3   1  12         10.41         16.77         4.75 o                         
  -3   1  12         10.41          4.24         2.94 o                         
   1  -2 -12          5.73          6.83         2.25 o                         
   1  -2 -12          5.73          8.13         4.67 o                         
  -1   2  12          5.73          8.39         2.59 o                         
  -1   2  12          5.73          7.61         2.33 o                         
  -1   2  12          5.73          6.31         2.85 o                         
  -1  -3 -12         25.32         32.94         3.54 o                         
   1   3  12         25.32         30.34         3.03 o                         
   1   3  12         25.32         32.94         3.46 o                         
   1   3  12         25.32         27.58         3.37 o                         
  -3  -4 -12          2.41          0.43         2.16 o                         
  -3  -4 -12          2.41          1.73         2.07 o                         
   3   4  12          2.41          3.80         2.33 o                         
   3   4  12          2.41          1.04         1.73 o                         
   5   0 -11          0.11          1.56         4.75 o                         
   5   0 -11          0.11          2.68         3.11 o                         
  -5   0  11          0.11          1.21         2.59 o                         
   3  -1 -11          8.05         12.10         5.10 o                         
   3  -1 -11          8.05          6.14         2.68 o                         
  -3   1  11          8.05          7.26         4.15 o                         
  -3   1  11          8.05          7.00         2.77 o                         
   1  -2 -11          3.70          2.51         3.80 o                         
   1  -2 -11          3.70          2.94         1.99 o                         
   1  -2 -11          3.70          1.12         2.51 o                         
  -1   2  11          3.70          3.72         1.21 o                         
  -1   2  11          3.70          5.01         2.77 o                         
  -1   2  11          3.70          3.80         1.90 o                         
  -1   2  11          3.70          2.94         2.68 o                         
  -1  -3 -11        171.78        206.00        15.99 o                         
  -1  -3 -11        171.78        150.15        12.19 o                         
   1   3  11        171.78        184.47        12.71 o                         
   1   3  11        171.78        181.27        12.71 o                         
   1   3  11        171.78        198.22        11.76 o                         
  -3  -4 -11         76.78         67.43         5.79 o                         
  -3  -4 -11         76.78         65.61         5.71 o                         
   3   4  11         76.78         66.82         5.53 o                         
   3   4  11         76.78         74.00         5.71 o                         
  -5  -5 -11         14.47         24.98         4.58 o                         
   5   5  11         14.47         22.30         3.89 o                         
   5   0 -10          4.03          7.17         3.28 o                         
   5   0 -10          4.03          2.33         4.93 o                         
  -5   0  10          4.03          4.50         3.11 o                         
   3  -1 -10         12.12         11.93         4.93 o                         
   3  -1 -10         12.12         10.11         2.85 o                         
  -3   1  10         12.12         11.76         2.94 o                         
  -3   1  10         12.12         10.72         4.41 o                         
   1  -2 -10         12.50         10.63         4.41 o                         
   1  -2 -10         12.50         11.15         2.42 o                         
   1  -2 -10         12.50          9.25         2.85 o                         
  -1   2  10         12.50         16.86         3.54 o                         
  -1   2  10         12.50         17.72         2.68 o                         
  -1   2  10         12.50         14.70         3.46 o                         
  -1   2  10         12.50         10.55         1.64 o                         
  -1  -3 -10         22.32         26.19         3.28 o                         
  -1  -3 -10         22.32         19.36         4.06 o                         
  -1  -3 -10         22.32         24.64         2.85 o                         
   1   3  10         22.32         23.95         2.68 o                         
   1   3  10         22.32         23.25         2.33 o                         
   1   3  10         22.32         24.64         2.42 o                         
   1   3  10         22.32         21.70         2.68 o                         
  -3  -4 -10         92.27         83.59         7.00 o                         
  -3  -4 -10         92.27         86.88         6.83 o                         
   3   4  10         92.27         90.42         6.66 o                         
   3   4  10         92.27         92.24         6.92 o                         
  -5  -5 -10         30.28         37.08         5.10 o                         
  -5  -5 -10         30.28         31.12         4.75 o                         
   5   5  10         30.28         29.82         4.41 o                         
   5   0  -9          6.00          6.48         4.67 o                         
   5   0  -9          6.00         11.41         3.54 o                         
  -5   0   9          6.00          8.90         3.37 o                         
   3  -1  -9          0.32          1.04         2.16 o                         
   3  -1  -9          0.32          0.43         3.63 o                         
  -3   1   9          0.32         -0.78         1.90 o                         
  -3   1   9          0.32         -3.37         3.37 o                         
   1  -2  -9          3.13          2.94         1.82 o                         
   1  -2  -9          3.13          3.03         2.16 o                         
   1  -2  -9          3.13          6.74         3.54 o                         
  -1   2   9          3.13          5.62         1.82 o                         
  -1   2   9          3.13          7.26         2.77 o                         
  -1   2   9          3.13          6.05         1.21 o                         
  -1   2   9          3.13          0.52         2.51 o                         
  -1  -3  -9         36.81         37.95         3.37 o                         
  -1  -3  -9         36.81         31.90         3.20 o                         
  -1  -3  -9         36.81         34.15         4.41 o                         
  -1  -3  -9         36.81         29.91         3.20 o                         
   1   3   9         36.81         34.23         3.20 o                         
   1   3   9         36.81         34.92         2.94 o                         
   1   3   9         36.81         39.76         2.94 o                         
   1   3   9         36.81         33.63         3.20 o                         
  -3  -4  -9        195.17        189.14        13.74 o                         
  -3  -4  -9        195.17        190.52        13.31 o                         
   3   4   9        195.17        200.29        12.88 o                         
   3   4   9        195.17        204.70        13.57 o                         
  -5  -5  -9          5.83          9.94         3.28 o                         
  -5  -5  -9          5.83          6.66         2.77 o                         
   5   5   9          5.83          7.26         2.51 o                         
   5   0  -8         13.53         14.44         3.63 o                         
   5   0  -8         13.53         10.81         4.58 o                         
   5   0  -8         13.53          9.85         2.94 o                         
  -5   0   8         13.53         11.76         3.46 o                         
  -5   0   8         13.53          5.36         4.75 o                         
   3  -1  -8         41.42         43.65         4.32 o                         
   3  -1  -8         41.42         42.36         5.62 o                         
  -3   1   8         41.42         40.28         4.15 o                         
  -3   1   8         41.42         47.03         6.31 o                         
   1  -2  -8         34.25         39.76         4.67 o                         
   1  -2  -8         34.25         52.99         4.41 o                         
  -1   2   8         34.25         68.20         5.10 o                         
  -1   2   8         34.25         47.46         4.75 o                         
  -1   2   8         34.25         60.94         4.58 o                         
  -1  -3  -8         47.55         38.90         4.67 o                         
  -1  -3  -8         47.55         44.61         3.54 o                         
  -1  -3  -8         47.55         43.57         3.72 o                         
  -1  -3  -8         47.55         42.01         3.54 o                         
   1   3   8         47.55         47.89         3.63 o                         
   1   3   8         47.55         42.27         3.28 o                         
   1   3   8         47.55         45.64         3.37 o                         
  -3  -4  -8          1.65          0.35         1.64 o                         
  -3  -4  -8          1.65          4.24         2.25 o                         
   3   4   8          1.65          0.69         1.90 o                         
   3   4   8          1.65          5.79         2.16 o                         
  -5  -5  -8          4.08          3.28         2.33 o                         
  -5  -5  -8          4.08          8.56         3.11 o                         
   5   5   8          4.08          2.51         2.16 o                         
   5   5   8          4.08          4.75         2.42 o                         
   5   0  -7          1.62          0.00         3.46 o                         
   5   0  -7          1.62          4.58         2.85 o                         
   5   0  -7          1.62         -0.09         2.16 o                         
  -5   0   7          1.62         -4.06         4.06 o                         
  -5   0   7          1.62          1.73         2.42 o                         
   3  -1  -7         15.41         18.93         2.25 o                         
   3  -1  -7         15.41         29.56         5.19 o                         
   3  -1  -7         15.41         20.75         3.37 o                         
  -3   1   7         15.41         24.98         4.84 o                         
  -3   1   7         15.41         25.67         3.54 o                         
   1  -2  -7         71.56         83.25         7.61 o                         
   1  -2  -7         71.56         74.95         6.22 o                         
   1  -2  -7         71.56         70.37         5.62 o                         
  -1   2   7         71.56         81.60         5.79 o                         
  -1   2   7         71.56         76.94         6.31 o                         
  -1  -3  -7         45.60         45.82         3.80 o                         
  -1  -3  -7         45.60         45.38         4.75 o                         
  -1  -3  -7         45.60         46.77         3.89 o                         
   1   3   7         45.60         46.85         3.54 o                         
   1   3   7         45.60         48.15         3.46 o                         
  -3  -4  -7        119.29        112.46         8.30 o                         
  -3  -4  -7        119.29        115.14         8.64 o                         
   3   4   7        119.29        119.47         8.30 o                         
   3   4   7        119.29        114.88         8.13 o                         
  -5  -5  -7          1.67          4.15         2.85 o                         
  -5  -5  -7          1.67          0.52         2.07 o                         
   5   5   7          1.67          1.12         2.16 o                         
   5   5   7          1.67          4.93         2.33 o                         
   5   0  -6         14.76          5.79         3.72 o                         
   5   0  -6         14.76          9.94         3.11 o                         
   5   0  -6         14.76         17.29         2.85 o                         
  -5   0   6         14.76         12.19         4.93 o                         
  -5   0   6         14.76         10.03         3.20 o                         
   3  -1  -6         12.70         11.41         1.82 o                         
   3  -1  -6         12.70         15.21         2.85 o                         
   3  -1  -6         12.70         13.57         3.20 o                         
   3  -1  -6         12.70         13.83         3.98 o                         
  -3   1   6         12.70         13.31         4.15 o                         
  -3   1   6         12.70         13.66         3.80 o                         
  -3   1   6         12.70         12.71         2.68 o                         
   1  -2  -6        469.18        467.66        32.50 o                         
   1  -2  -6        469.18        466.02        37.52 o                         
   1  -2  -6        469.18        487.20        29.48 o                         
  -1   2   6        469.18        450.11        31.55 o                         
  -1   2   6        469.18        475.79        32.50 o                         
  -1   2   6        469.18        480.72        30.51 o                         
  -1  -3  -6        200.27        163.38        13.92 o                         
  -1  -3  -6        200.27        164.24        11.58 o                         
  -1  -3  -6        200.27        175.83        11.15 o                         
   1   3   6        200.27        178.59        10.63 o                         
  -3  -4  -6         35.07         45.64         3.98 o                         
  -3  -4  -6         35.07         38.64         3.89 o                         
   3   4   6         35.07         40.37         3.63 o                         
   3   4   6         35.07         45.99         4.06 o                         
  -5  -5  -6          6.70          5.10         2.59 o                         
  -5  -5  -6          6.70          9.42         3.11 o                         
   5   5   6          6.70          8.04         2.59 o                         
   5   5   6          6.70         10.46         2.77 o                         
   5   0  -5          4.94          9.77         3.98 o                         
   5   0  -5          4.94          6.83         2.33 o                         
   5   0  -5          4.94          8.73         2.94 o                         
  -5   0   5          4.94          5.10         2.68 o                         
  -5   0   5          4.94          3.98         4.06 o                         
   3  -1  -5         57.52         50.31         5.96 o                         
   3  -1  -5         57.52         58.26         4.24 o                         
   3  -1  -5         57.52         57.83         4.75 o                         
   3  -1  -5         57.52         50.66         3.80 o                         
  -3   1   5         57.52         62.41         5.71 o                         
  -3   1   5         57.52         49.53         5.45 o                         
  -3   1   5         57.52         55.84         4.75 o                         
  -1  -3  -5       1464.76         37.00         3.89 o                         
  -1  -3  -5         34.69         38.12         3.28 o                         
  -1  -3  -5         34.69         38.73         3.20 o                         
   1   3   5         34.69         41.15         3.03 o                         
  -3  -4  -5        120.47        125.34         9.25 o                         
  -3  -4  -5        120.47        132.26         8.99 o                         
   3   4   5        120.47        123.87         8.90 o                         
   3   4   5        120.47        134.68         8.82 o                         
  -5  -5  -5          8.65          6.31         2.51 o                         
   5   5   5          8.65         10.03         2.85 o                         
   5   5   5          8.65         11.32         2.77 o                         
   5   0  -4          0.73          4.15         2.59 o                         
   5   0  -4          0.73          0.26         2.85 o                         
   5   0  -4          0.73          2.42         1.99 o                         
  -5   0   4          0.73         -1.90         1.99 o                         
  -5   0   4          0.73         -1.21         3.54 o                         
   3  -1  -4         40.08         41.15         3.37 o                         
   3  -1  -4         40.08         40.89         3.89 o                         
   3  -1  -4         40.08         41.93         3.20 o                         
  -3   1   4         40.08         52.47         4.93 o                         
  -3   1   4         40.08         40.37         3.98 o                         
  -3   1   4         40.08         48.41         4.75 o                         
   1  -2  -4         32.01         35.10         2.94 o                         
   1  -2  -4         32.01         33.37         3.89 o                         
  -1   2   4         32.01         29.39         3.20 o                         
  -1   2   4         32.01         38.38         3.03 o                         
  -1   2   4         32.01         34.75         3.28 o                         
  -1  -3  -4         41.49         31.47         3.37 o                         
  -1  -3  -4         41.49         37.43         2.94 o                         
  -1  -3  -4         41.49         38.21         2.94 o                         
   1   3   4         41.49         38.90         2.77 o                         
   1   3   4         41.49         26.71         3.54 o                         
  -3  -4  -4         15.95         19.02         2.85 o                         
   3   4   4         15.95         22.22         2.51 o                         
   3   4   4         15.95         19.97         3.03 o                         
  -5  -5  -4         76.04         62.50         6.14 o                         
   5   5   4         76.04         75.81         5.88 o                         
   5   5   4         76.04         71.58         6.05 o                         
   5   0  -3          4.45          6.74         2.25 o                         
   5   0  -3          4.45          1.12         2.42 o                         
   5   0  -3          4.45          2.51         3.28 o                         
   5   0  -3          4.45          1.21         1.99 o                         
  -5   0   3          4.45          3.28         2.51 o                         
  -5   0   3          4.45          3.28         3.80 o                         
   3  -1  -3         32.19         49.27         4.84 o                         
   3  -1  -3         32.19         47.03         3.11 o                         
   3  -1  -3         32.19         32.50         3.03 o                         
   3  -1  -3         32.19         33.02         3.46 o                         
  -3   1   3         32.19         42.96         4.32 o                         
  -3   1   3         32.19         40.63         4.24 o                         
  -3   1   3         32.19         42.10         3.80 o                         
   1  -2  -3        293.57        289.33        17.72 o                         
   1  -2  -3        293.57        264.61        22.56 o                         
  -1   2   3        293.57        293.39        18.41 o                         
  -1   2   3        293.57        278.78        19.62 o                         
  -1  -3  -3        406.66        496.88        37.26 o                         
   1   3   3        406.66        438.96        28.44 o                         
   1   3   3        406.66        492.13        37.17 o                         
  -3  -4  -3         21.65         24.81         2.85 o                         
  -3  -4  -3         21.65         20.31         2.51 o                         
   3   4   3         21.65         23.77         2.25 o                         
   3   4   3         21.65         24.55         3.37 o                         
  -5  -5  -3        214.28        184.39        13.66 o                         
   5   5   3        214.28        173.06        12.71 o                         
   5   5   3        214.28        203.58        13.14 o                         
   5   0  -2         55.23         57.05         4.58 o                         
   5   0  -2         55.23         50.48         6.22 o                         
   5   0  -2         55.23         60.34         4.67 o                         
   5   0  -2         55.23         56.79         5.01 o                         
  -5   0   2         55.23         56.19         6.05 o                         
  -5   0   2         55.23         52.64         5.19 o                         
   3  -1  -2        222.69        219.57        14.09 o                         
   3  -1  -2        222.69        212.13        13.23 o                         
   3  -1  -2        222.69        209.54        17.98 o                         
   3  -1  -2        222.69        216.89        14.26 o                         
  -3   1   2        222.69        228.90        14.87 o                         
  -3   1   2        222.69        218.19        15.91 o                         
   1  -2  -2        813.01        778.43        63.10 o                         
   1  -2  -2        813.01        826.49        49.45 o                         
  -1   2   2        813.01        817.24        51.52 o                         
  -1  -3  -2        579.52        755.52        47.37 o                         
  -1  -3  -2        579.52        741.60        57.49 o                         
  -1  -3  -2        579.52        659.66        48.50 o                         
  -1  -3  -2        579.52        693.63        45.47 o                         
   1   3   2        579.52        776.10        43.91 o                         
   1   3   2        579.52        834.45        57.57 o                         
   1   3   2        579.52        720.69        48.50 o                         
  -3  -4  -2          0.92          2.42         1.64 o                         
  -3  -4  -2          0.92          1.73         1.12 o                         
  -3  -4  -2          0.92          1.64         1.30 o                         
   3   4   2          0.92          1.21         1.12 o                         
   3   4   2          0.92          0.35         1.04 o                         
   3   4   2          0.92         -1.21         1.73 o                         
  -5  -5  -2          8.71          3.37         2.25 o                         
   5   5   2          8.71          4.24         2.59 o                         
   5   5   2          8.71         -0.09         1.99 o                         
   5   0  -1          0.00         -2.46         1.64 o                         
   5   0  -1          0.00         -1.56         2.68 o                         
   5   0  -1          0.00          1.04         2.25 o                         
   5   0  -1          0.00         -1.38         1.82 o                         
  -5   0   1          0.00          1.64         3.63 o                         
  -5   0   1          0.00         -1.73         1.73 o                         
   3  -1  -1        275.94        268.75        17.46 o                         
   3  -1  -1        275.94        268.15        21.96 o                         
   3  -1  -1        275.94        280.51        17.12 o                         
   3  -1  -1        275.94        264.35        16.34 o                         
  -3   1   1        275.94        247.32        19.19 o                         
  -3   1   1        275.94        283.54        18.15 o                         
   1  -2  -1        114.36         98.46         9.34 o                         
   1  -2  -1        114.36        113.24         7.17 o                         
   1  -2  -1        114.36        115.58         6.74 o                         
  -1   2   1        114.36        113.50         7.61 o                         
  -1  -3  -1        549.60        548.92        36.48 o                         
  -1  -3  -1        549.60        564.83        43.22 o                         
  -1  -3  -1        549.60        573.90        34.32 o                         
   1   3   1        549.60        531.37        33.02 o                         
   1   3   1        549.60        525.67        36.48 o                         
   1   3   1        549.60        585.57        43.22 o                         
  -3  -4  -1          1.97          1.21         1.21 o                         
  -3  -4  -1          1.97         -0.78         1.30 o                         
  -3  -4  -1          1.97          1.04         1.04 o                         
   3   4   1          1.97          0.78         1.12 o                         
   3   4   1          1.97         -0.61         1.56 o                         
   3   4   1          1.97         -1.12         1.12 o                         
   3   4   1          1.97          1.12         1.47 o                         
  -5  -5  -1         79.43         70.02         6.31 o                         
   5   5   1         79.43         70.71         5.71 o                         
   5   5   1         79.43         68.72         5.96 o                         
   5   0   0         92.61        130.27         8.99 o                         
   5   0   0         92.61        151.19        11.58 o                         
   5   0   0         92.61        117.82         8.73 o                         
   5   0   0         92.61        106.67         8.47 o                         
  -5   0   0         92.61        109.35         9.42 o                         
  -5   0   0         92.61        145.31        10.29 o                         
   3  -1   0        208.28        195.62        11.93 o                         
   3  -1   0        208.28        181.27        15.99 o                         
   3  -1   0        208.28        195.54        12.53 o                         
  -3   1   0        208.28        203.75        13.31 o                         
  -3   1   0        208.28        186.37        14.09 o                         
   1  -2   0         92.71        111.95         8.90 o                         
   1  -2   0         92.71        101.49         6.40 o                         
  -1   2   0         92.71        102.18         7.17 o                         
  -1  -3   0        112.07        112.64         8.13 o                         
  -1  -3   0        112.07        136.32         9.60 o                         
  -1  -3   0        112.07        123.96         7.95 o                         
   1   3   0        112.07        117.65         8.21 o                         
   1   3   0        112.07        117.48         9.68 o                         
   1   3   0        112.07        108.06         7.61 o                         
  -3  -4   0          1.04          1.64         1.30 o                         
  -3  -4   0          1.04          0.00         1.21 o                         
   3   4   0          1.04          0.52         1.04 o                         
   3   4   0          1.04         -0.86         1.38 o                         
   3   4   0          1.04         -1.04         1.56 o                         
  -5  -5   0         13.24         15.82         3.54 o                         
   5   5   0         13.24         23.95         3.28 o                         
   5   5   0         13.24         12.79         3.28 o                         
   5   0   1         54.16         55.50         4.67 o                         
   5   0   1         54.16         61.03         4.93 o                         
   5   0   1         54.16         61.03         6.40 o                         
  -5   0  -1         54.16         54.29         5.27 o                         
   3  -1   1        244.82        237.72        14.44 o                         
   3  -1   1        244.82        213.60        18.67 o                         
   3  -1   1        244.82        227.00        14.00 o                         
  -3   1  -1        244.82        230.63        15.47 o                         
   1  -2   1        461.48        531.72        38.47 o                         
   1  -2   1        461.48        454.87        29.91 o                         
  -1   2  -1        461.48        487.29        31.29 o                         
  -1   2  -1        461.48        481.93        32.42 o                         
  -1  -3   1        403.26        393.32        25.33 o                         
  -1  -3   1        403.26        379.06        24.55 o                         
  -1  -3   1        403.26        363.07        23.60 o                         
   1   3  -1        403.26        378.54        29.82 o                         
   1   3  -1        403.26        385.37        25.24 o                         
  -3  -4   1          0.95         -0.09         1.21 o                         
  -3  -4   1          0.95          2.16         1.47 o                         
   3   4  -1          0.95          0.00         1.04 o                         
   3   4  -1          0.95          0.86         1.64 o                         
   3   4  -1          0.95          1.38         1.82 o                         
   3   4  -1          0.95          2.85         1.73 o                         
  -5  -5   1         61.36         65.87         5.62 o                         
  -5  -5   1         61.36         62.50         5.79 o                         
   5   5  -1         61.36         62.50         5.19 o                         
   5   5  -1         61.36         56.71         5.62 o                         
   5   0   2         45.12         39.76         3.80 o                         
   5   0   2         45.12         46.59         4.06 o                         
   5   0   2         45.12         32.07         3.46 o                         
   5   0   2         45.12         44.95         5.01 o                         
  -5   0  -2         45.12         39.42         4.15 o                         
   3  -1   2          1.44          1.21         2.07 o                         
   3  -1   2          1.44          3.20         1.30 o                         
   3  -1   2          1.44          4.84         1.30 o                         
  -3   1  -2          1.44          4.24         1.64 o                         
   1  -2   2        724.42        844.91        47.63 o                         
   1  -2   2        724.42        771.86        62.76 o                         
   1  -2   2        724.42        792.69        53.08 o                         
   1  -2   2        724.42        808.69        49.10 o                         
  -1   2  -2        724.42        803.50        51.17 o                         
  -1  -3   2          6.95          6.22         1.30 o                         
  -1  -3   2          6.95          8.99         1.56 o                         
  -1  -3   2          6.95          5.27         1.30 o                         
   1   3  -2          6.95          8.64         1.99 o                         
   1   3  -2          6.95          9.08         1.73 o                         
  -3  -4   2        350.85        383.12        24.90 o                         
  -3  -4   2        350.85        366.09        24.29 o                         
   3   4  -2        350.85        352.09        22.65 o                         
   3   4  -2        350.85        367.39        25.67 o                         
   3   4  -2        350.85        372.06        23.77 o                         
   3   4  -2        350.85        363.07        29.13 o                         
  -5  -5   2         28.74         34.06         4.67 o                         
  -5  -5   2         28.74         35.96         4.84 o                         
   5   5  -2         28.74         32.07         4.50 o                         
   5   5  -2         28.74         27.75         3.28 o                         
   5   0   3         15.11         21.52         2.59 o                         
   5   0   3         15.11         22.04         3.46 o                         
  -5   0  -3         15.11         36.05         3.63 o                         
   3  -1   3        424.89        409.75        24.72 o                         
   3  -1   3        424.89        422.63        25.24 o                         
   3  -1   3        424.89        380.27        32.59 o                         
  -3   1  -3        424.89        422.37        26.80 o                         
   1  -2   3        562.30        536.13        41.06 o                         
   1  -2   3        562.30        553.16        34.84 o                         
   1  -2   3        562.30        466.45        31.12 o                         
  -1   2  -3        562.30        548.92        41.06 o                         
  -1   2  -3        562.30        510.19        33.37 o                         
  -1  -3   3         13.64         17.63         2.25 o                         
  -1  -3   3         13.64         11.50         1.47 o                         
   1   3  -3         13.64         16.42         2.77 o                         
  -3  -4   3         88.79         77.45         5.79 o                         
  -3  -4   3         88.79         70.88         5.88 o                         
   3   4  -3         88.79         75.81         5.19 o                         
   3   4  -3         88.79         74.86         6.92 o                         
   3   4  -3         88.79         63.97         5.53 o                         
   3   4  -3         88.79         75.21         6.31 o                         
  -5  -5   3          0.51         -0.95         1.90 o                         
  -5  -5   3          0.51         -1.47         2.59 o                         
   5   5  -3          0.51          2.07         2.59 o                         
   5   5  -3          0.51          1.82         2.16 o                         
   5   0   4         21.76         20.06         2.85 o                         
   5   0   4         21.76         22.13         3.37 o                         
   5   0   4         21.76         21.96         4.75 o                         
  -5   0  -4         21.76         29.74         3.98 o                         
   3  -1   4         69.31         69.41         6.66 o                         
   3  -1   4         69.31         71.32         5.10 o                         
  -3   1  -4         69.31         71.92         6.83 o                         
  -3   1  -4         69.31         69.41         5.36 o                         
   1  -2   4         56.60         70.02         4.75 o                         
   1  -2   4         56.60         69.93         6.22 o                         
   1  -2   4         56.60         70.45         5.36 o                         
  -1   2  -4         56.60         67.51         6.22 o                         
  -1   2  -4         56.60         70.11         4.75 o                         
  -1  -3   4        131.66        131.22         9.25 o                         
  -1  -3   4        131.66        127.16         8.64 o                         
   1   3  -4        131.66        126.38        10.89 o                         
  -3  -4   4         21.80         26.80         3.20 o                         
  -3  -4   4         21.80         27.40         3.03 o                         
   3   4  -4         21.80         28.09         3.63 o                         
   3   4  -4         21.80         32.24         3.37 o                         
   3   4  -4         21.80         28.70         3.98 o                         
   3   4  -4         21.80         28.09         2.42 o                         
  -5  -5   4         13.51         14.70         3.37 o                         
  -5  -5   4         13.51         14.09         3.63 o                         
   5   5  -4         13.51         15.13         3.28 o                         
   5   5  -4         13.51          9.51         2.42 o                         
   5   0   5          8.60          8.39         2.42 o                         
   5   0   5          8.60         12.62         4.15 o                         
  -5   0  -5          8.60         12.28         2.94 o                         
  -5   0  -5          8.60         22.91         4.67 o                         
   3  -1   5        177.64        142.46        12.79 o                         
   3  -1   5        177.64        159.84         9.85 o                         
  -3   1  -5        177.64        157.16        13.05 o                         
  -3   1  -5        177.64        147.04        10.37 o                         
   1  -2   5         87.48         96.13         6.92 o                         
   1  -2   5         87.48         91.89         6.14 o                         
  -1   2  -5         87.48         97.08         6.22 o                         
  -1   2  -5         87.48         83.59         8.13 o                         
  -1  -3   5         30.89         24.72         3.11 o                         
  -1  -3   5         30.89         16.25         1.82 o                         
   1   3  -5         30.89         24.55         3.46 o                         
  -3  -4   5          1.21          2.16         1.64 o                         
  -3  -4   5          1.21         -1.21         1.99 o                         
   3   4  -5          1.21          1.30         2.77 o                         
   3   4  -5          1.21          0.43         1.38 o                         
   3   4  -5          1.21          0.43         1.73 o                         
   3   4  -5          1.21          1.90         2.51 o                         
  -5  -5   5          2.38          2.59         2.85 o                         
  -5  -5   5          2.38          1.73         2.25 o                         
   5   5  -5          2.38          4.32         2.77 o                         
   5   5  -5          2.38          1.38         1.82 o                         
   5   0   6          9.46          5.10         3.46 o                         
   5   0   6          9.46          7.87         2.25 o                         
  -5   0  -6          9.46          8.90         3.98 o                         
  -5   0  -6          9.46          5.10         2.25 o                         
   3  -1   6         49.10         43.05         4.67 o                         
   3  -1   6         49.10         49.62         3.72 o                         
  -3   1  -6         49.10         42.62         3.80 o                         
  -3   1  -6         49.10         39.33         5.01 o                         
   1  -2   6          7.05         14.87         1.90 o                         
   1  -2   6          7.05         12.62         2.33 o                         
  -1   2  -6          7.05         12.10         1.47 o                         
  -1   2  -6          7.05         11.50         3.03 o                         
  -1  -3   6         15.68         25.59         2.25 o                         
  -1  -3   6         15.68         26.02         3.54 o                         
   1   3  -6         15.68         33.37         4.58 o                         
  -3  -4   6         10.48         13.57         3.20 o                         
  -3  -4   6         10.48         11.06         2.51 o                         
   3   4  -6         10.48          9.25         2.51 o                         
   3   4  -6         10.48         10.81         1.99 o                         
   3   4  -6         10.48         12.62         4.06 o                         
  -5  -5   6          8.99         10.55         3.11 o                         
  -5  -5   6          8.99         14.78         3.80 o                         
   5   5  -6          8.99          6.48         2.94 o                         
   5   0   7        100.16         95.26         7.17 o                         
   5   0   7        100.16         90.16         8.99 o                         
  -5   0  -7        100.16         92.84         7.43 o                         
  -5   0  -7        100.16         96.82         9.16 o                         
  -3   1  -7         10.11         29.22         2.85 o                         
   1  -2   7         24.87         22.48         2.51 o                         
   1  -2   7         24.87         18.93         2.42 o                         
  -1   2  -7         24.87         23.86         4.06 o                         
  -1  -3   7         45.95         48.58         4.50 o                         
  -1  -3   7         45.95         49.88         3.54 o                         
   1   3  -7         45.95         47.37         5.62 o                         
  -3  -4   7         52.11         42.62         4.06 o                         
  -3  -4   7         52.11         47.89         4.67 o                         
   3   4  -7         52.11         46.68         3.80 o                         
   3   4  -7         52.11         42.53         4.32 o                         
   3   4  -7         52.11         45.90         5.79 o                         
  -5  -5   7          3.60          3.20         2.59 o                         
  -5  -5   7          3.60          5.79         3.37 o                         
   5   5  -7          3.60          3.80         2.68 o                         
   5   0   8          6.96          3.54         2.07 o                         
  -5   0  -8          6.96          7.43         2.42 o                         
   3  -1   8        553.06        555.66        33.89 o                         
  -3   1  -8        553.06        555.84        35.96 o                         
  -3   1  -8        553.06        559.12        44.35 o                         
   1  -2   8         93.84         81.34         6.40 o                         
   1  -2   8         93.84         79.44         5.71 o                         
  -1   2  -8         93.84         80.65         7.78 o                         
  -1  -3   8        172.65        169.78        12.53 o                         
   1   3  -8        172.65        178.25        15.04 o                         
   1   3  -8        172.65        171.07        11.41 o                         
  -3  -4   8         23.20         37.95         4.93 o                         
  -3  -4   8         23.20         33.89         4.06 o                         
   3   4  -8         23.20         37.95         6.22 o                         
   3   4  -8         23.20         28.35         3.03 o                         
  -5  -5   8          0.51          1.99         2.51 o                         
  -5  -5   8          0.51          6.22         3.46 o                         
   5   5  -8          0.51          2.85         2.68 o                         
   5   0   9          9.17         10.98         2.59 o                         
   3  -1   9          1.34          5.45         2.07 o                         
  -3   1  -9          1.34         13.40         4.15 o                         
   1  -2   9         30.92         24.98         3.11 o                         
   1  -2   9         30.92         28.01         2.77 o                         
  -1   2  -9         30.92         33.97         4.58 o                         
  -1  -3   9         10.73         21.27         3.46 o                         
   1   3  -9         10.73         15.56         1.99 o                         
   1   3  -9         10.73         18.50         2.42 o                         
   1   3  -9         10.73         24.29         5.10 o                         
  -3  -4   9          0.15          1.30         2.59 o                         
   3   4  -9          0.15          0.26         1.64 o                         
   3   4  -9          0.15         -0.17         3.80 o                         
   5   5  -9          5.71          3.98         2.68 o                         
   5   0  10         35.67         28.09         3.98 o                         
   3  -1  10        112.16        118.95         8.39 o                         
  -3   1 -10        112.16        112.46        10.81 o                         
   1  -2  10        116.37        106.33         8.39 o                         
   1  -2  10        116.37        111.51         7.61 o                         
  -1   2 -10        116.37        105.12        10.20 o                         
  -1  -3  10          2.75          6.48         2.68 o                         
   1   3 -10          2.75          7.95         4.15 o                         
   1   3 -10          2.75          5.01         1.82 o                         
   1   3 -10          2.75          5.10         1.73 o                         
  -3  -4  10         35.39         34.32         5.36 o                         
   3   4 -10         35.39         46.59         7.43 o                         
   5   0  11         19.41         14.87         3.11 o                         
   3  -1  11          5.76          7.09         2.16 o                         
   3  -1  11          5.76          5.71         2.68 o                         
  -3   1 -11          5.76          5.10         4.06 o                         
   1  -2  11         42.72         35.10         3.89 o                         
   1  -2  11         42.72         35.44         3.46 o                         
  -1   2 -11         42.72         40.20         6.57 o                         
  -1  -3  11          0.12         -0.35         2.07 o                         
   1   3 -11          0.12         -0.17         3.72 o                         
   1   3 -11          0.12         -1.56         1.47 o                         
   1   3 -11          0.12          0.43         1.47 o                         
  -3  -4  11         18.90         27.66         4.84 o                         
   3   4 -11         18.90         18.67         3.20 o                         
   3   4 -11         18.90         22.04         6.40 o                         
   3  -1  12         18.91         25.33         4.41 o                         
   3  -1  12         18.91         24.90         3.54 o                         
  -3   1 -12         18.91         34.23         6.14 o                         
   1  -2  12         40.43         38.90         3.98 o                         
   1  -2  12         40.43         29.05         3.37 o                         
  -1   2 -12         40.43         48.06         7.17 o                         
  -1  -3  12          0.00          0.61         2.33 o                         
   1   3 -12          0.00         -0.17         1.56 o                         
   1   3 -12          0.00         -3.98         3.72 o                         
   1   3 -12          0.00          2.07         1.64 o                         
   3   4 -12          0.04         -3.37         4.84 o                         
   3   4 -12          0.04          1.21         2.07 o                         
   3  -1  13          1.46          0.69         1.47 o                         
   3  -1  13          1.46         -0.09         2.51 o                         
  -3   1 -13          1.46          3.63         4.32 o                         
   1  -2  13        104.33         89.21         7.52 o                         
   1  -2  13        104.33         92.50         6.83 o                         
  -1   2 -13        104.33         82.21         9.34 o                         
  -1  -3  13          8.91          2.25         2.77 o                         
   1   3 -13          8.91          8.56         4.84 o                         
   1   3 -13          8.91          6.83         2.16 o                         
   1   3 -13          8.91          6.92         2.25 o                         
   3   4 -13          0.00         -7.65         5.10 o                         
   3   4 -13          0.00         -1.04         2.07 o                         
   3  -1  14         14.53         11.84         3.89 o                         
   3  -1  14         14.53         15.65         3.11 o                         
  -3   1 -14         14.53         18.41         5.96 o                         
   1  -2  14         51.50         47.98         4.41 o                         
   1  -2  14         51.50         48.67         5.01 o                         
  -1   2 -14         51.50         42.53         6.48 o                         
  -1  -3  14         17.17         20.92         4.41 o                         
   1   3 -14         17.17         17.29         6.22 o                         
   1  -2  15         31.06         44.00         5.88 o                         
   1  -2  15         31.06         37.00         4.67 o                         
  -1   2 -15         31.06         43.22         8.13 o                         
   1   3 -15          1.58         -3.28         4.84 o                         
   1  -2  16          1.04          1.04         1.64 o                         
   2  -2 -16          0.15          0.09         2.42 o                         
   0  -3 -16         16.14         15.04         3.46 o                         
   0  -3 -16         16.14         12.88         6.57 o                         
  -2  -4 -16          0.17          0.78         2.68 o                         
   2   4  16          0.17          0.95         1.73 o                         
   2  -2 -15          0.40          0.00         2.16 o                         
   2  -2 -15          0.40         -7.00         4.67 o                         
  -2   2  15          0.40         -0.69         2.68 o                         
   0  -3 -15         21.33         13.23         3.11 o                         
   0  -3 -15         21.33         21.01         6.48 o                         
  -2  -4 -15          0.53         -0.35         2.51 o                         
   2   4  15          0.53          1.04         1.64 o                         
   2  -2 -14          0.00         -4.32         4.58 o                         
   2  -2 -14          0.00         -1.12         1.99 o                         
  -2   2  14          0.00         -0.26         2.33 o                         
  -2   2  14          0.00          2.94         3.11 o                         
   0  -3 -14          6.66          6.05         4.67 o                         
   0  -3 -14          6.66         11.32         2.85 o                         
   0   3  14          6.66         12.45         2.68 o                         
   0   3  14          6.66          9.25         2.94 o                         
  -2  -4 -14         94.34         95.61         7.35 o                         
   2   4  14         94.34         90.51         6.83 o                         
   2   4  14         94.34         88.26         7.26 o                         
   4  -1 -13          0.19          0.86         2.85 o                         
  -4   1  13          0.19          2.59         2.33 o                         
   2  -2 -13          0.26         -2.07         1.90 o                         
   2  -2 -13          0.26          2.85         4.58 o                         
  -2   2  13          0.26         -0.69         2.85 o                         
  -2   2  13          0.26         -2.72         1.82 o                         
   0  -3 -13         18.89         22.13         3.46 o                         
   0  -3 -13         18.89         14.78         5.19 o                         
   0   3  13         18.89         23.17         3.46 o                         
   0   3  13         18.89         22.48         3.63 o                         
   0   3  13         18.89         22.30         3.37 o                         
  -2  -4 -13         35.54         34.58         3.98 o                         
   2   4  13         35.54         35.44         3.72 o                         
   2   4  13         35.54         36.83         3.80 o                         
   2   4  13         35.54         39.33         3.63 o                         
  -4  -5 -13          2.30          3.72         2.85 o                         
  -4  -5 -13          2.30         -0.35         2.68 o                         
   4   5  13          2.30          0.78         1.99 o                         
   4  -1 -12          0.00         -1.12         2.59 o                         
   4  -1 -12          0.00         -0.86         4.84 o                         
  -4   1  12          0.00          1.99         2.25 o                         
   2  -2 -12          1.90          0.26         1.90 o                         
   2  -2 -12          1.90          1.30         4.41 o                         
  -2   2  12          1.90          0.00         3.11 o                         
  -2   2  12          1.90          0.00         1.99 o                         
   0  -3 -12         28.31         31.55         4.24 o                         
   0  -3 -12         28.31         19.45         5.45 o                         
   0  -3 -12         28.31         31.64         3.89 o                         
   0   3  12         28.31         23.86         3.03 o                         
   0   3  12         28.31         29.48         3.98 o                         
   0   3  12         28.31         25.59         2.51 o                         
   0   3  12         28.31         26.80         3.11 o                         
  -2  -4 -12        106.16         86.18         9.16 o                         
  -2  -4 -12        106.16         99.50         7.35 o                         
   2   4  12        106.16         98.55         6.92 o                         
   2   4  12        106.16         95.69         7.26 o                         
  -4  -5 -12          0.04          0.86         2.07 o                         
  -4  -5 -12          0.04          2.59         2.59 o                         
   4   5  12          0.04         -1.47         1.64 o                         
   4  -1 -11          2.44          7.43         3.03 o                         
   4  -1 -11          2.44         -2.77         4.32 o                         
  -4   1  11          2.44          0.78         4.41 o                         
  -4   1  11          2.44          2.77         2.33 o                         
   2  -2 -11          2.28          1.73         4.32 o                         
   2  -2 -11          2.28          8.13         2.51 o                         
  -2   2  11          2.28          2.07         3.46 o                         
  -2   2  11          2.28          3.37         2.25 o                         
   0  -3 -11         26.53         29.91         3.98 o                         
   0  -3 -11         26.53         28.96         3.63 o                         
   0  -3 -11         26.53         28.27         5.45 o                         
   0   3  11         26.53         24.12         2.33 o                         
   0   3  11         26.53         25.07         3.03 o                         
   0   3  11         26.53         25.07         3.11 o                         
  -2  -4 -11        176.68        196.31        11.41 o                         
   2   4  11        176.68        146.09        11.24 o                         
   2   4  11        176.68        149.46        10.63 o                         
  -4  -5 -11          0.32          1.12         2.42 o                         
  -4  -5 -11          0.32          1.64         2.07 o                         
   4   5  11          0.32          0.95         1.90 o                         
   4   5  11          0.32         -2.72         1.82 o                         
   4  -1 -10          1.83          1.73         4.15 o                         
   4  -1 -10          1.83         -2.07         2.25 o                         
  -4   1  10          1.83         -4.84         4.06 o                         
  -4   1  10          1.83          0.52         2.16 o                         
   2  -2 -10         26.37         44.09         6.83 o                         
   2  -2 -10         26.37         29.48         3.98 o                         
  -2   2  10         26.37         25.50         5.19 o                         
  -2   2  10         26.37         27.92         3.37 o                         
   0  -3 -10          7.98          7.35         3.80 o                         
   0  -3 -10          7.98          9.08         2.25 o                         
   0  -3 -10          7.98         12.10         2.51 o                         
   0   3  10          7.98         11.58         1.56 o                         
   0   3  10          7.98          8.82         2.25 o                         
   0   3  10          7.98         10.37         2.42 o                         
  -2  -4 -10         38.37         32.07         4.58 o                         
  -2  -4 -10         38.37         35.36         3.72 o                         
  -2  -4 -10         38.37         37.86         3.72 o                         
   2   4  10         38.37         36.48         3.72 o                         
   2   4  10         38.37         33.54         3.37 o                         
  -4  -5 -10          0.02          1.04         2.33 o                         
  -4  -5 -10          0.02          0.61         1.99 o                         
   4   5  10          0.02         -2.07         1.56 o                         
   4   5  10          0.02         -1.99         1.90 o                         
   4  -1  -9         42.84         65.87         7.26 o                         
   4  -1  -9         42.84         54.29         5.45 o                         
  -4   1   9         42.84         66.48         6.48 o                         
  -4   1   9         42.84         43.57         5.10 o                         
   2  -2  -9         28.95         28.96         3.89 o                         
   2  -2  -9         28.95         33.89         6.14 o                         
   2  -2  -9         28.95         37.86         4.93 o                         
  -2   2   9         28.95         29.74         5.10 o                         
  -2   2   9         28.95         34.23         4.24 o                         
  -2   2   9         28.95         35.53         5.27 o                         
   0  -3  -9         55.09         69.76         6.40 o                         
   0  -3  -9         55.09         42.44         4.58 o                         
   0   3   9         55.09         55.32         4.84 o                         
   0   3   9         55.09         59.65         4.84 o                         
   0   3   9         55.09         56.71         4.67 o                         
   0   3   9         55.09         61.72         3.98 o                         
  -2  -4  -9         16.39         16.77         2.85 o                         
  -2  -4  -9         16.39          9.68         3.11 o                         
  -2  -4  -9         16.39         15.39         2.94 o                         
   2   4   9         16.39         16.08         2.77 o                         
   2   4   9         16.39         21.27         2.94 o                         
  -4  -5  -9         28.80         31.98         3.72 o                         
  -4  -5  -9         28.80         29.30         4.24 o                         
   4   5   9         28.80         35.70         4.24 o                         
   4   5   9         28.80         28.09         3.37 o                         
   4  -1  -8          7.73          6.48         4.24 o                         
   4  -1  -8          7.73          7.09         2.77 o                         
  -4   1   8          7.73          9.85         4.67 o                         
  -4   1   8          7.73          5.96         2.59 o                         
   2  -2  -8         43.72         39.33         3.98 o                         
   2  -2  -8         43.72         39.07         4.32 o                         
   2  -2  -8         43.72         40.54         5.36 o                         
  -2   2   8         43.72         38.90         4.58 o                         
  -2   2   8         43.72         39.33         4.50 o                         
  -2   2   8         43.72         44.00         3.98 o                         
   0  -3  -8         24.11         28.35         2.94 o                         
   0  -3  -8         24.11         35.10         4.24 o                         
   0  -3  -8         24.11         34.92         3.03 o                         
   0   3   8         24.11         29.48         2.94 o                         
   0   3   8         24.11         27.92         3.11 o                         
   0   3   8         24.11         28.61         2.94 o                         
   0   3   8         24.11         25.07         2.25 o                         
  -2  -4  -8          0.42          0.09         1.38 o                         
  -2  -4  -8          0.42          0.43         1.99 o                         
  -2  -4  -8          0.42         -0.52         1.47 o                         
   2   4   8          0.42         -1.04         1.47 o                         
   2   4   8          0.42         -1.73         1.64 o                         
  -4  -5  -8          9.80         11.32         2.85 o                         
  -4  -5  -8          9.80          8.99         3.03 o                         
   4   5   8          9.80          8.47         2.51 o                         
   4   5   8          9.80          9.94         2.59 o                         
   4  -1  -7          2.26          0.52         3.20 o                         
   4  -1  -7          2.26          0.86         2.33 o                         
  -4   1   7          2.26          0.52         3.80 o                         
  -4   1   7          2.26          3.03         1.99 o                         
   2  -2  -7        113.89        100.62         8.21 o                         
   2  -2  -7        113.89        104.51         9.68 o                         
   2  -2  -7        113.89         99.24         7.43 o                         
  -2   2   7        113.89         97.08         8.13 o                         
  -2   2   7        113.89        107.19         8.47 o                         
  -2   2   7        113.89         99.67         7.52 o                         
   0  -3  -7        137.23         43.48         3.72 o                         
   0  -3  -7        137.23         38.64         4.93 o                         
   0   3   7        137.23         44.78         3.89 o                         
   0   3   7        137.23         47.80         3.80 o                         
  -2  -4  -7         29.15         25.41         2.85 o                         
  -2  -4  -7         29.15         23.08         2.68 o                         
  -2  -4  -7         29.15         24.81         3.03 o                         
   2   4   7         29.15         25.33         2.68 o                         
   2   4   7         29.15         26.11         2.59 o                         
  -4  -5  -7        247.26        228.73        16.77 o                         
  -4  -5  -7        247.26        234.78        16.17 o                         
   4   5   7        247.26        241.61        15.65 o                         
   4   5   7        247.26        250.00        16.34 o                         
   6   0  -6          6.69          7.52         3.11 o                         
   6   0  -6          6.69          3.46         3.89 o                         
  -6   0   6          6.69          1.64         2.77 o                         
   4  -1  -6         34.09         44.26         6.66 o                         
   4  -1  -6         34.09         36.39         4.06 o                         
  -4   1   6         34.09         31.29         5.79 o                         
  -4   1   6         34.09         32.76         4.67 o                         
   2  -2  -6         36.02         32.85         3.37 o                         
   2  -2  -6         36.02         29.39         4.41 o                         
   2  -2  -6         36.02         32.07         3.54 o                         
  -2   2   6         36.02         33.19         3.98 o                         
  -2   2   6         36.02         33.11         3.28 o                         
  -2   2   6         36.02         36.83         4.06 o                         
   0  -3  -6         45.90         48.67         3.72 o                         
   0  -3  -6         45.90         42.88         4.93 o                         
   0   3   6         45.90         44.17         3.89 o                         
   0   3   6         45.90         48.67         3.11 o                         
   0   3   6         45.90         50.57         3.89 o                         
   0   3   6         45.90         42.96         3.89 o                         
  -2  -4  -6          0.01          0.00         1.30 o                         
  -2  -4  -6          0.01          0.17         1.12 o                         
   2   4   6          0.01          0.61         1.30 o                         
   2   4   6          0.01         -0.26         1.38 o                         
  -4  -5  -6        232.66        221.64        16.17 o                         
  -4  -5  -6        232.66        247.58        15.65 o                         
   4   5   6        232.66        232.97        15.65 o                         
   4   5   6        232.66        217.75        15.04 o                         
  -6  -6  -6         10.54          8.47         3.20 o                         
   6   6   6         10.54          8.39         3.03 o                         
   6   0  -5          2.15          2.77         2.77 o                         
   6   0  -5          2.15          0.95         3.63 o                         
  -6   0   5          2.15         -1.21         2.42 o                         
   4  -1  -5         14.22         15.73         4.24 o                         
   4  -1  -5         14.22         10.72         2.33 o                         
   4  -1  -5         14.22         16.08         3.11 o                         
  -4   1   5         14.22         16.42         4.67 o                         
  -4   1   5         14.22         14.18         3.20 o                         
   2  -2  -5        657.47        619.03        50.57 o                         
   2  -2  -5        657.47        631.82        39.68 o                         
  -2   2   5        657.47        645.65        42.79 o                         
  -2   2   5        657.47        636.32        41.23 o                         
  -2   2   5        657.47        657.58        44.00 o                         
   0  -3  -5          8.03         10.63         2.51 o                         
   0  -3  -5          8.03          7.87         1.64 o                         
   0   3   5          8.03         12.10         1.99 o                         
   0   3   5          8.03          9.85         1.82 o                         
   0   3   5          8.03          9.51         1.90 o                         
   0   3   5          8.03          5.62         1.04 o                         
  -2  -4  -5         73.56         59.30         4.75 o                         
  -2  -4  -5         73.56         59.56         4.67 o                         
   2   4   5         73.56         57.31         4.41 o                         
  -4  -5  -5          0.45          2.68         2.51 o                         
  -4  -5  -5          0.45          0.86         1.73 o                         
   4   5   5          0.45          1.90         1.90 o                         
   4   5   5          0.45          0.43         2.07 o                         
  -6  -6  -5          9.56         11.58         3.46 o                         
   6   6   5          9.56          4.50         2.59 o                         
   6   0  -4         17.44         24.55         3.46 o                         
   6   0  -4         17.44         17.63         5.10 o                         
   6   0  -4         17.44         17.72         3.72 o                         
  -6   0   4         17.44         18.84         4.32 o                         
   4  -1  -4         36.54         33.80         3.80 o                         
   4  -1  -4         36.54         34.23         3.03 o                         
   4  -1  -4         36.54         30.77         4.67 o                         
   4  -1  -4         36.54         37.86         3.11 o                         
  -4   1   4         36.54         36.22         3.98 o                         
  -4   1   4         36.54         41.32         5.79 o                         
   2  -2  -4        383.32        367.56        29.56 o                         
   2  -2  -4        383.32        372.75        23.08 o                         
  -2   2   4        383.32        375.95        25.76 o                         
  -2   2   4        383.32        345.60        24.90 o                         
  -2   2   4        383.32        368.51        24.03 o                         
   0  -3  -4        226.45        217.58        18.93 o                         
   0  -3  -4        226.45        244.64        15.04 o                         
   0   3   4        226.45        230.37        16.34 o                         
   0   3   4        226.45        243.17        14.09 o                         
   0   3   4        226.45        241.27        15.65 o                         
  -2  -4  -4         34.75         45.04         3.80 o                         
  -2  -4  -4         34.75         39.85         3.63 o                         
   2   4   4         34.75         46.25         3.63 o                         
  -4  -5  -4        159.36        134.07         9.77 o                         
  -4  -5  -4        159.36        133.99        10.11 o                         
   4   5   4        159.36        126.12         9.42 o                         
   4   5   4        159.36        141.68         9.51 o                         
  -6  -6  -4          8.13          3.89         2.33 o                         
   6   6   4          8.13          2.68         2.59 o                         
   6   0  -3         18.85         25.50         3.46 o                         
   6   0  -3         18.85         26.45         4.15 o                         
   6   0  -3         18.85         26.37         5.71 o                         
  -6   0   3         18.85         19.97         5.96 o                         
  -6   0   3         18.85         14.44         3.98 o                         
   4  -1  -3         59.05         58.44         4.41 o                         
   4  -1  -3         59.05         52.39         6.22 o                         
   4  -1  -3         59.05         62.67         4.32 o                         
   4  -1  -3         59.05         61.63         5.01 o                         
  -4   1   3         59.05         57.83         5.27 o                         
  -4   1   3         59.05         55.06         5.79 o                         
   2  -2  -3        171.34        155.77         9.68 o                         
   2  -2  -3        171.34        135.72        12.45 o                         
  -2   2   3        171.34        142.29        10.89 o                         
   0  -3  -3         15.22         21.27         3.03 o                         
   0  -3  -3         15.22         15.73         1.73 o                         
   0   3   3         15.22         19.80         2.33 o                         
   0   3   3         15.22         12.71         1.38 o                         
  -2  -4  -3         76.79         75.98         5.62 o                         
  -2  -4  -3         76.79         75.38         5.79 o                         
   2   4   3         76.79         77.63         5.53 o                         
  -4  -5  -3         73.82         61.72         5.62 o                         
  -4  -5  -3         73.82         61.98         5.62 o                         
   4   5   3         73.82         66.22         5.53 o                         
   4   5   3         73.82         68.64         5.10 o                         
  -6  -6  -3         11.40         13.14         3.63 o                         
   6   6   3         11.40         15.04         3.54 o                         
   6   0  -2          0.20         -1.30         1.99 o                         
   6   0  -2          0.20         -1.47         2.51 o                         
   6   0  -2          0.20          1.30         3.37 o                         
  -6   0   2          0.20          2.25         4.15 o                         
  -6   0   2          0.20          1.56         2.33 o                         
   4  -1  -2         21.87         30.00         4.84 o                         
   4  -1  -2         21.87         24.29         2.51 o                         
   4  -1  -2         21.87         28.18         3.37 o                         
   4  -1  -2         21.87         20.66         2.25 o                         
  -4   1   2         21.87         24.29         3.72 o                         
  -4   1   2         21.87         28.53         4.58 o                         
   2  -2  -2        122.49        119.64        10.89 o                         
   2  -2  -2        122.49        129.49         8.39 o                         
   2  -2  -2        122.49        128.89         7.61 o                         
  -2   2   2        122.49        117.56         9.42 o                         
  -2   2   2        122.49        130.18         8.82 o                         
   0  -3  -2        234.26        182.57        16.60 o                         
   0  -3  -2        234.26        202.54        13.05 o                         
   0   3   2        234.26        213.86        12.45 o                         
   0   3   2        234.26        205.39        13.66 o                         
   0   3   2        234.26        227.61        14.00 o                         
  -2  -4  -2        240.46        225.79        15.47 o                         
  -2  -4  -2        240.46        220.26        14.87 o                         
  -2  -4  -2        240.46        250.52        15.39 o                         
   2   4   2        240.46        227.26        14.35 o                         
   2   4   2        240.46        224.32        15.82 o                         
  -4  -5  -2        228.40        206.60        14.87 o                         
   4   5   2        228.40        208.24        13.92 o                         
   4   5   2        228.40        220.35        14.26 o                         
  -6  -6  -2         11.54          7.17         3.28 o                         
   6   6   2         11.54          7.52         3.11 o                         
   6   6   2         11.54         19.19         3.63 o                         
   6   0  -1         14.14         12.88         2.77 o                         
   6   0  -1         14.14         12.45         4.24 o                         
   6   0  -1         14.14         18.50         3.54 o                         
  -6   0   1         14.14         11.84         4.75 o                         
  -6   0   1         14.14         12.97         3.54 o                         
   4  -1  -1          7.37         10.72         3.46 o                         
   4  -1  -1          7.37          6.66         1.82 o                         
   4  -1  -1          7.37          5.79         1.56 o                         
   4  -1  -1          7.37          7.17         2.07 o                         
  -4   1   1          7.37         10.11         2.59 o                         
   2  -2  -1        128.94        132.00         8.30 o                         
   2  -2  -1        128.94        127.16         7.69 o                         
   2  -2  -1        128.94        112.03        10.81 o                         
  -2   2   1        128.94        130.88         8.82 o                         
   0  -3  -1        271.78        231.41        15.82 o                         
   0  -3  -1        271.78        260.28        20.23 o                         
   0   3   1        271.78        262.62        16.60 o                         
   0   3   1        271.78        258.73        17.03 o                         
  -2  -4  -1        663.11        781.02        47.46 o                         
  -2  -4  -1        663.11        745.06        46.51 o                         
  -2  -4  -1        663.11        703.05        44.61 o                         
   2   4   1        663.11        736.59        48.75 o                         
   2   4   1        663.11        651.79        47.46 o                         
   2   4   1        663.11        709.45        43.05 o                         
  -4  -5  -1         22.48         20.92         2.68 o                         
  -4  -5  -1         22.48         30.34         3.98 o                         
   4   5   1         22.48         36.31         3.80 o                         
   4   5   1         22.48         21.09         2.68 o                         
  -6  -6  -1          7.27          5.53         3.20 o                         
   6   6   1          7.27          8.30         3.03 o                         
   6   6   1          7.27          8.04         3.20 o                         
   6   0   0          8.67         10.72         4.32 o                         
   6   0   0          8.67          9.34         3.03 o                         
  -6   0   0          8.67         15.47         3.54 o                         
  -6   0   0          8.67         17.38         5.10 o                         
   4  -1   0        219.48        214.04        13.14 o                         
   4  -1   0        219.48        198.04        17.46 o                         
  -4   1   0        219.48        203.06        15.65 o                         
  -4   1   0        219.48        216.97        14.70 o                         
   2  -2   0          7.88         12.71         1.64 o                         
   2  -2   0          7.88         11.67         1.30 o                         
   2  -2   0          7.88          8.47         2.59 o                         
  -2   2   0          7.88         12.97         1.99 o                         
  -2   2   0          7.88          8.73         1.21 o                         
   0  -3   0       1059.14       1124.38        90.85 o                         
   0  -3   0       1059.14       1231.22        71.49 o                         
   0  -3   0       1059.14       1141.93        76.85 o                         
   0   3   0       1059.14       1142.19        74.43 o                         
   0   3   0       1059.14       1213.42        76.85 o                         
  -2  -4   0        694.97        655.42        41.58 o                         
  -2  -4   0        694.97        698.12        43.31 o                         
  -2  -4   0        694.97        728.55        44.35 o                         
   2   4   0        694.97        653.17        40.20 o                         
   2   4   0        694.97        637.27        44.35 o                         
   2   4   0        694.97        616.87        52.13 o                         
   2   4   0        694.97        691.55        45.56 o                         
   2   4   0        694.97        691.47        52.21 o                         
  -4  -5   0         39.72         41.49         4.24 o                         
  -4  -5   0         39.72         44.35         3.98 o                         
   4   5   0         39.72         39.76         4.32 o                         
   4   5   0         39.72         43.65         4.24 o                         
   4   5   0         39.72         45.73         3.72 o                         
  -6  -6   0          8.52          9.25         3.46 o                         
   6   6   0          8.52         12.19         3.20 o                         
   6   6   0          8.52          7.87         3.11 o                         
   6   0   1          5.28          5.62         2.51 o                         
  -6   0  -1          5.28          4.84         2.59 o                         
  -6   0  -1          5.28         11.67         4.06 o                         
   4  -1   1         57.24         51.69         4.06 o                         
   4  -1   1         57.24         52.30         4.15 o                         
   4  -1   1         57.24         41.84         5.45 o                         
  -4   1  -1         57.24         51.87         5.10 o                         
  -4   1  -1         57.24         58.70         4.84 o                         
   2  -2   1          8.34          8.56         1.21 o                         
   2  -2   1          8.34          8.99         2.42 o                         
   2  -2   1          8.34          7.78         1.21 o                         
  -2   2  -1          8.34          5.88         0.95 o                         
  -2   2  -1          8.34          8.90         1.73 o                         
   0  -3   1        262.61        236.42        16.94 o                         
   0  -3   1        262.61        253.45        15.73 o                         
   0  -3   1        262.61        258.55        20.14 o                         
   0   3  -1        262.61        253.80        16.34 o                         
   0   3  -1        262.61        258.38        17.03 o                         
  -2  -4   1         10.78         14.95         2.33 o                         
  -2  -4   1         10.78         14.35         2.16 o                         
  -2  -4   1         10.78         19.10         2.42 o                         
   2   4  -1         10.78         17.12         2.51 o                         
   2   4  -1         10.78         15.56         2.68 o                         
   2   4  -1         10.78         11.32         2.33 o                         
  -4  -5   1         16.24         15.82         3.03 o                         
   4   5  -1         16.24         19.19         2.59 o                         
   4   5  -1         16.24         15.21         3.28 o                         
   4   5  -1         16.24         20.75         3.54 o                         
  -6  -6   1         14.47         15.91         3.98 o                         
   6   6  -1         14.47         15.39         3.63 o                         
   6   0   2          0.92         -0.61         2.07 o                         
  -6   0  -2          0.92          7.78         3.37 o                         
  -6   0  -2          0.92          0.43         2.07 o                         
   4  -1   2          6.76          4.50         3.11 o                         
   4  -1   2          6.76          5.45         1.82 o                         
   4  -1   2          6.76          5.01         1.73 o                         
  -4   1  -2          6.76          5.27         2.25 o                         
   2  -2   2         17.28         17.72         1.56 o                         
   2  -2   2         17.28         19.28         1.99 o                         
  -2   2  -2         17.28         16.34         1.90 o                         
  -2   2  -2         17.28         15.04         1.47 o                         
  -2  -4   2        116.32        116.96         8.56 o                         
  -2  -4   2        116.32        128.89         8.82 o                         
   2   4  -2        116.32        121.71         8.21 o                         
   2   4  -2        116.32        122.06        10.29 o                         
   2   4  -2        116.32        125.08         9.16 o                         
  -4  -5   2         12.97         16.17         2.94 o                         
  -4  -5   2         12.97         12.10         2.94 o                         
   4   5  -2         12.97         19.19         3.63 o                         
   4   5  -2         12.97         13.14         3.20 o                         
  -6  -6   2          1.36         -1.47         2.42 o                         
   6   6  -2          1.36         -0.61         2.33 o                         
   6   0   3          2.11          2.25         2.16 o                         
  -6   0  -3          2.11         -1.30         1.90 o                         
   4  -1   3        100.90         95.95         6.48 o                         
   4  -1   3        100.90         84.63         8.56 o                         
  -4   1  -3        100.90         93.36         7.09 o                         
   2  -2   3         43.39         31.47         2.68 o                         
  -2   2  -3         43.39         35.70         2.94 o                         
   0  -3   3        116.47        127.51         8.73 o                         
   0  -3   3        116.47        127.16         7.87 o                         
   0  -3   3        116.47        108.66        10.11 o                         
   0   3  -3        116.47        122.66        10.20 o                         
   0   3  -3        116.47        123.01         8.13 o                         
  -2  -4   3         17.63         17.72         2.25 o                         
  -2  -4   3         17.63         12.79         2.25 o                         
   2   4  -3         17.63         20.83         2.68 o                         
   2   4  -3         17.63         23.86         2.77 o                         
   2   4  -3         17.63         30.43         3.72 o                         
  -4  -5   3          9.80         17.72         3.37 o                         
  -4  -5   3          9.80         10.81         2.68 o                         
   4   5  -3          9.80          9.85         3.37 o                         
   4   5  -3          9.80         11.15         3.03 o                         
  -6  -6   3          4.60          2.94         2.85 o                         
   6   6  -3          4.60          3.89         3.03 o                         
   6   0   4         42.38         42.88         4.32 o                         
  -6   0  -4         42.38         41.58         5.45 o                         
   4  -1   4         59.06         47.63         5.62 o                         
   4  -1   4         59.06         54.11         4.32 o                         
  -4   1  -4         59.06         50.57         4.50 o                         
   2  -2   4         46.52         54.81         3.80 o                         
   2  -2   4         46.52         45.99         5.01 o                         
  -2   2  -4         46.52         52.30         3.89 o                         
  -2   2  -4         46.52         49.53         5.36 o                         
   0  -3   4         30.25         37.60         3.20 o                         
   0   3  -4         30.25         32.24         2.59 o                         
   0   3  -4         30.25         33.37         3.80 o                         
  -2  -4   4        188.24        222.33        14.35 o                         
  -2  -4   4        188.24        198.82        14.95 o                         
   2   4  -4        188.24        224.24        17.63 o                         
   2   4  -4        188.24        211.01        15.47 o                         
  -4  -5   4          6.88         11.93         3.20 o                         
  -4  -5   4          6.88          8.73         2.59 o                         
   4   5  -4          6.88         10.55         3.03 o                         
   6   0   5         25.23         23.08         3.72 o                         
  -6   0  -5         25.23         27.75         4.50 o                         
   4  -1   5         91.51         95.95         6.66 o                         
   4  -1   5         91.51         88.17         8.73 o                         
  -4   1  -5         91.51         90.59         9.08 o                         
  -4   1  -5         91.51         90.77         7.00 o                         
  -2   2  -5          1.88         30.69         3.89 o                         
   0  -3   5        732.83        818.71        52.73 o                         
   0  -3   5        732.83        788.20        47.37 o                         
   0   3  -5        732.83        778.69        62.24 o                         
   0   3  -5        732.83        792.78        50.48 o                         
  -2  -4   5         56.52         60.77         5.53 o                         
   2   4  -5         56.52         72.70         6.05 o                         
   2   4  -5         56.52         69.85         6.83 o                         
  -4  -5   5         22.43         31.64         4.15 o                         
  -4  -5   5         22.43         27.06         4.15 o                         
   4   5  -5         22.43         23.95         4.84 o                         
   4   5  -5         22.43         21.09         3.72 o                         
   6   0   6          8.95         10.63         2.94 o                         
  -6   0  -6          8.95         16.17         3.54 o                         
   4  -1   6         85.70        185.60        15.99 o                         
  -4   1  -6         85.70        189.57        16.17 o                         
   2  -2   6         34.91         30.51         2.68 o                         
   2  -2   6         34.91         25.33         3.72 o                         
   2  -2   6         34.91         31.29         3.20 o                         
  -2   2  -6         34.91         31.98         2.59 o                         
  -2   2  -6         34.91         29.56         3.89 o                         
   0  -3   6         67.48         72.61         5.71 o                         
   0  -3   6         67.48         69.67         5.01 o                         
  -2  -4   6          2.32          1.12         1.99 o                         
  -2  -4   6          2.32          2.33         1.21 o                         
   2   4  -6          2.32          0.43         3.03 o                         
   2   4  -6          2.32          1.99         2.51 o                         
  -4  -5   6         17.48         22.99         3.72 o                         
  -4  -5   6         17.48         23.86         4.06 o                         
   4   5  -6         17.48         17.03         4.67 o                         
   4   5  -6         17.48         25.24         3.80 o                         
   6   0   7         20.13         19.28         3.63 o                         
  -6   0  -7         20.13         26.80         4.50 o                         
   4  -1   7        160.34        179.98        12.36 o                         
   4  -1   7        160.34        198.91        16.17 o                         
  -4   1  -7        160.34        194.24        13.05 o                         
  -4   1  -7        160.34        177.82        16.17 o                         
   2  -2   7        102.42         85.93         6.14 o                         
   2  -2   7        102.42         84.97         6.83 o                         
  -2   2  -7        102.42         90.94         6.05 o                         
  -2   2  -7        102.42         83.76         8.21 o                         
   0  -3   7        109.18         51.61         4.06 o                         
  -2  -4   7        285.07        271.95        18.15 o                         
  -2  -4   7        285.07        283.36        19.36 o                         
   2   4  -7        285.07        270.22        22.73 o                         
  -4  -5   7         22.29         26.62         4.06 o                         
  -4  -5   7         22.29         33.63         4.84 o                         
   4   5  -7         22.29         21.52         5.53 o                         
   4   5  -7         22.29         24.81         4.06 o                         
   4  -1   8         10.70          8.64         2.07 o                         
  -4   1  -8         10.70         10.98         4.15 o                         
   2  -2   8         32.96         32.76         3.54 o                         
   2  -2   8         32.96         32.42         3.11 o                         
  -2   2  -8         32.96         31.81         4.58 o                         
   0  -3   8         88.90        110.39         6.92 o                         
   0  -3   8         88.90         81.95         7.43 o                         
   0   3  -8         88.90         98.03         6.57 o                         
   0   3  -8         88.90         98.81         9.16 o                         
  -2  -4   8          0.76         -1.99         2.16 o
[truncated: 293,383 more chars]
